# Supplementary material for: Integrated TORC1 and PKA signaling control the temporal activation of glucose-induced gene expression in yeast
Source: Nat Commun. 2019 Aug 8;10:3558. doi: 10.1038/s41467-019-11540-y (PMC6687784; doi:10.1038/s41467-019-11540-y)
Supplement: Supplementary file 3 — Supplemental data [file 41467_2019_11540_MOESM3_ESM.xls]

## Sheet: Component Microarray raw data
Table S1. Raw data for Component Microarrays
Gene	Glucose Introduction timecourse 20 min. ACY142 [251632210356-1]	Glucose Introduction timecourse 90 min. ACY142 [251632210356-4]	Glucose Introduction timecourse 150 min. ACY142 [251632210356-6]	ACY142 Glycerol + 1-NMPP1 20 min [251632210463-4]	ACY142 Glycerol + Rapamycin 20 min [251632210463-3]	ACY142 Glycerol + 1-NMPP1 + Rapamycin 20 min [251632210433-5]	ACY142 + Glucose + 1-NMPP1 20 min [251632210463-2]	ACY142 + Glucose + Rapamycin 20 min [251632210358-1]	ACY142 + Glucose + 1-NMPP1 + Rapamycin 20 min [251632210530-1]	ACY142 + Glucose + 1-NMPP1 90 min [251632210394-7]	ACY142 + Glucose + Rapamycin 90 min [251632210358-7]	ACY142 + Glucose + 1-NMPP1 + Rapamycin 90 min [251632210530-2]	ACY142 + Glucose + 1-NMPP1 150 min [251632210394-8]	ACY142 + Glucose + Rapamycin 150 min [251632210358-8]	ACY142 + Glucose + 1-NMPP1 + Rapamycin 150 min [251632210433-8]	ACY142 (Dot6D/Tod6D) + Glucose + 1-NMPP1 20 min [251632210858-5]	ACY142 (Dot6D/Tod6D) + Glucose + Rapamycin 20 min [251632210858-7]	ACY142 (Dot6D/Tod6D) + Glucose + 1-NMPP1 + Rapamycin 20 min [251632210858-6]	ACY142 (Dot6D/Tod6D) + Glucose + 1-NMPP1 150 min [251632210761-3]	ACY142 (Dot6D/Tod6D) + Glucose + Rapamycin 150 min [251632210761-5]	ACY142 (Dot6D/Tod6D) + Glucose + 1-NMPP1 + Rapamycin 150 min [251632210761-4]
YMR323W	-0.67	-0.34	-0.12	0.32	0.99	1.02	-0.15	-0.39	1.69	0.61	1.01	3.16	1.64	1.03	4.41	1.08	0.49	2.63	0.68	1.18	2.47
YGR288W	-0.62	-0.48	-0.02	-0.48	0.37	0.54	-0.95	0.62	0.84	0.1	1.48	1.12	0.14	0.96	1.03	-0.08	0.65	0.48	-0.17	0.66	0.25
YIL176C	0.18	0.15	-0.19	0.26	0.34	0.92	0.51	0.5	1.26	0.16	0.6	0.58	0.23	0.45	0.22	0.17	0.36	0.54	-0.01	0.41	0.05
YFR019W	-0.82	-0.44	0.02	-0.31	0.38	0.39	0.37	0.14	0.92	0.27	-0.17	0.54	0.21	-0.21	-0.69	0.73	0.67	1.23	0.3	0.39	0.48
YHR019C	0.8	1.21	0.9	-0.22	-0.37	-0.35	-0.9	-0.08	-1.09	-0.12	-0.64	-1.4	-0.3	-0.79	-1.02	-0.65	-0.21	-1.69	-0.12	-0.48	-1.1
YAL056C-A	0.22	0.45	0.45	0.06	1.09	0.85	-0.04	0.35	-0.22	0.61	0.12	0.27	0.25	0.2	1.55	-0.19	-0.03	-0.43	0.11	0.36	0.6
YKR080W	0.31	0.35	0.4	0.05	-0.72	-0.67	0.98	-0.92	-0.19	-0.07	0.16	-0.11	0.08	1.19	-0.3	1.19	-0.37	0.32	0.46	0.36	0.32
YGR233C	0.07	0.15	-0.04	-0.09	-0.11	-0.11	0.33	0.86	0.68	-0.27	0.87	0.6	-0.27	0.8	0.54	0.33	0.66	0.49	0.27	0.92	0.63
YLL050C	-0.52	-0.36	0.19	0.21	0.13	0.61	0.9	-0.12	0.7	0.55	0.19	0.68	0.1	0.38	0.51	0.97	0.47	1.23	0.06	0.23	0.58
YLR099W-A	0.36	0.05	0.11	0.2	-0.15	-0.06	-0.02	-0.36	-0.31	-0.46	-0.56	-0.38	-0.53	-0.23	-0.65	-0.27	-0.09	-0.22	-0.76	-0.15	0.04
YML058W	1.41	1.02	0.89	-0.07	0.41	0.77	-0.72	0.53	-0.85	0.6	1.2	0.59	0.18	0.88	1.27	-1.21	-0.26	-0.88	-0.11	0.38	-0.07
YGL014W	1.53	0.41	0.23	-0.1	-0.24	-0.18	-2.05	-0.94	-1.98	-0.68	-0.61	-1.5	-0.61	-1.12	-1.24	-1.72	-0.72	-2.13	-0.84	-0.77	-1.08
YNR059W	-0.11	0.07	0.53	0.02	0.87	-0.03	-0.27	1	0.19	0.06	0.85	0.43	-0.05	0.57	0.25	0.31	1.38	1.2	-0.36	0.84	0.18
YEL017W	-0.81	-0.22	-0.02	0.05	0.76	0.76	1.31	1.38	1.33	1.07	1.05	0.84	0.72	0.92	0.98	0.7	0.75	1.08	0.45	0.59	0.58
YGR028W	-1.29	-0.85	-0.4	-0.25	0.16	0.12	0.65	0.73	1.26	0.92	0.75	1.19	0.93	1.25	-0.14	0.85	0.86	1.27	0.25	0.46	0.33
YIL116W	-0.25	0.64	1.19	0.13	0.11	0.02	1.68	0.65	1.37	0.08	1.55	0.64	-0.21	1.23	0.51	1.47	0.87	1.59	-0.13	0.67	0.36
YPL224C	-1.01	-0.58	-0.44	0.06	0.36	0.47	0.48	0.52	1.22	0.65	0.97	0.94	0.54	0.92	1.06	0.67	0.58	0.96	0.33	0.69	0.49
YIL099W	-0.42	-0.8	-0.93	0.07	0.42	1.05	-0.77	-0.24	0.79	1.01	1.69	1.46	1.39	1.29	1.83	0.38	0.33	0.88	0.53	0.97	1.13
YLR143W	0.76	0.42	0.35	0.02	-0.58	-0.35	-0.77	-0.76	-1.21	-0.35	-0.65	-1.04	-0.53	-0.69	-0.79	-0.62	-0.3	-1.16	-0.08	-0.1	-0.35
YBR167C	0.31	0.22	0.58	0.06	0.11	-0.16	-0.58	-0.66	-1.25	-0.21	-0.53	-0.87	-0.41	0.55	-1.09	-0.38	-0.11	-0.3	-0.06	0.14	0.02
YCR087C-A	2.64	1.75	0.77	0.54	0.2	0.77	-1.68	-1.07	-3.65	-1.99	-3.4	-2.51	-1.28	-1.7	0.03	-2.03	-0.49	-3.37	-0.33	-0.53	-0.39
YPL037C	0.62	0.67	0.59	0.11	-0.32	0.28	-0.57	-0.55	-0.8	-0.18	-0.75	-0.91	-0.46	-0.37	-1	-0.59	-0.4	-1.17	-0.61	-0.84	-0.84
YMR025W	-0.12	-0.05	0.19	0.33	0.4	0.17	0.53	-0.18	0.63	0.74	0.12	0.9	0.66	0.47	-0.39	0.79	0.52	0.92	0.64	0.43	0.52
YNL281W	0.32	1.06	1.51	-0.21	-0.64	-0.54	-0.56	-0.78	-0.48	-0.18	-0.52	-0.6	-0.21	-0.09	-0.66	-0.4	-0.35	-0.1	0.06	-0.43	-0.61
YAL023C	0.8	0.85	0.27	-0.17	0.1	-0.14	-0.33	-0.36	-0.72	0.35	-0.03	-0.64	0.06	-0.9	-0.51	-0.88	-1.23	-1.66	-0.09	-0.43	-1.13
YKL127W	-0.9	1.5	1.1	-0.13	0.58	0.37	2.25	1.06	2.02	-0.38	0.5	0.39	-0.24	0.28	0.61	1.84	0.82	2.42	0.65	0.88	0.66
YEL022W	0.36	0.32	0.43	-0.67	-1.27	-1.88	-1.07	-1.19	-1.72	-1	-1.34	-1.83	-0.74	-1.54	-2.74	-0.67	-1	-1.36	-0.29	-0.76	-0.96
YHR045W	0.6	0.58	0.12	-0.21	-0.56	-0.84	-0.44	-0.31	-0.76	-0.33	0.03	-0.89	-0.33	-0.13	-0.62	-0.41	-0.36	-0.68	-0.09	-0.42	-0.93
YLR088W	-0.24	0.34	-0.14	0.34	0.6	0.25	0.52	0.51	0.66	0.05	0.54	0.23	0.01	0.25	0.54	0.25	0.04	0.53	-0.04	0.18	0
YIR032C	-0.55	0.16	1.24	0.05	3.92	4	0.47	5.88	4.56	0.15	4.36	3.17	0.03	4.34	1.84	0.25	4.25	3.84	0.26	2.13	1.69
YDR053W	0.28	0.49	0.8	-0.37	0.29	-0.06	-0.93	0.33	-1.12	-0.08	0.08	0.21	-0.41	0.73	-0.01	-0.26	0.13	-0.56	0.27	0.9	0.41
YOL132W	0.36	0.11	0.2	0.03	0.03	0.63	-0.3	-0.53	-0.51	-0.3	0.81	0.79	-0.29	1.04	0.88	-0.38	0.01	-0.04	0.08	0.62	0.64
YJL210W	-0.97	-0.89	-0.28	-0.21	0.13	0.2	0.52	-0.36	0.5	0.83	-0.29	0.57	0.46	-0.23	0.86	0.86	0.01	1	0.66	0.29	0.7
YPL077C	-0.08	0.15	0.37	0.15	-0.1	-0.13	0.24	0.27	0.13	-0.26	0.04	0.13	-0.38	0.31	-0.26	0.26	0.51	0.38	0.4	0.33	0.54
YBL080C	-0.97	-0.49	-0.31	-0.23	0.4	0.72	1.11	0.97	1.58	1.13	0.73	0.95	0.91	0.56	-0.05	0.83	0.81	0.79	0.74	0.44	0.62
YBR117C	-3.94	-4.54	-4.69	1.18	1.38	1.21	3	0.16	3.66	1.05	1.68	1.78	1.22	1.31	1.84	4.61	0.72	5.07	0.66	0.89	1.54
YML020W	-0.57	-0.26	-0.16	-0.07	0.31	0.64	0.53	0.3	0.7	0.08	0.61	0.3	0.16	0.06	0.1	0.49	0.55	0.76	0.41	0.3	0.29
YDR325W	0.7	0.47	0.21	-0.22	-0.29	-0.5	-0.69	-0.34	-0.83	-0.45	-0.27	-0.54	-0.16	-0.58	-0.96	-0.58	-0.62	-0.81	-0.06	-0.17	-0.25
YNR055C	0.28	-0.48	-0.25	-0.49	-0.42	-0.54	-0.71	-0.24	-0.91	0.25	-0.02	-0.33	0.04	-0.2	1.05	-0.58	-0.72	-1.25	-0.29	-0.3	-0.38
YDR374C	0.14	0.03	0.44	-0.39	-0.25	0.23	-0.29	0.14	0.33	-0.32	1.39	2.12	-0.18	1.63	1.53	0.28	0.61	1.38	-0.03	0.77	0.82
YNR071C	0.11	0.35	0.61	-0.75	-1.95	0.14	-1.06	-0.42	-0.25	-1.83	-1.31	-0.93	-0.49	-1.97	-0.3	-0.11	0.36	-0.44	0.06	0.52	0.48
YER190W	-0.18	0.13	-0.41	0.04	0.55	0.01	0.11	0	0.43	0.33	-0.2	0.3	0.26	-0.39	-0.15	0.24	0.18	0.54	0.24	0.12	0.05
YJR060W	-0.11	0.09	0.32	0.33	0.65	-0.04	0.11	0.07	-0.01	-0.04	0.31	0.16	-0.02	0.47	0.13	0.11	0.25	0.28	0.42	0.32	0.29
YOR180C	-2.03	-1.85	-1.69	0.32	0.94	0.23	0.04	0	0.3	0.37	-0.15	-0.07	0.86	-0.25	-0.17	0.54	0.06	0.51	0.53	0.28	0.22
YPL166W	-1.15	-0.64	-0.09	0.02	0.92	0.27	0.85	1.83	1.89	1.23	2.02	2.11	1.01	1.87	1.38	1.76	1.39	2.33	1.1	1.38	1.46
YCR048W	0.44	0.72	0.43	0.06	-0.02	0.53	0.04	0.76	-0.01	-0.14	0.58	-0.23	-0.09	0.29	0.39	-0.62	-0.15	-0.31	-0.34	0.51	-0.01
YJL066C	-2.8	-2.42	-1.65	0.53	0.75	1	2.35	0.9	3.54	2.4	1.91	3.18	1.7	1.76	1.73	2.26	1.37	3.16	1.38	1.44	1.51
YLR367W	1.32	1.22	0.73	0.15	-0.24	-0.05	-1.26	-0.33	-1.24	-0.67	-0.75	-1.56	-0.76	-0.74	-1.35	-1.11	-0.82	-1.93	-1.27	-1.57	-2.41
YDR503C	-0.83	-0.52	-0.08	-0.19	-0.33	0.02	0.28	0	0.7	1.08	0.91	0.88	1.04	0.8	0.46	0.2	-0.17	0.21	1.05	0.37	0.38
YDR075W	1.81	0.68	0.23	0.01	-1.27	-1.28	-1.96	-1.22	-2.6	-1.44	-1.25	-2.31	-1.08	-1.3	-2.03	-1.41	-0.99	-1.89	-0.5	-0.72	-1.01
YJL158C	1.3	0.32	-0.13	-0.01	0.02	-0.39	-0.01	1.79	0.47	1.05	1.53	1.14	0.83	1.18	0.92	-1.07	0.28	-1.25	0.04	0.66	0.14
YHR209W	-1.19	-1.94	-1.66	0.41	1.72	1.25	2.23	1.93	3.23	1.59	3.13	4.34	1.84	3.58	2.39	2.3	1.55	2.69	0.73	1.83	2.11
YKR005C	0.1	-0.28	-0.01	-0.05	0.58	0.22	-0.02	0.29	0.38	-0.15	1.18	1.18	0.1	1.33	1	0.39	0.51	0.81	0.21	0.62	0.48
YIL144W	0.24	0.25	0.39	-0.28	0.53	0.64	-0.32	0.12	-0.35	-0.67	-0.01	0.17	-0.28	0.17	-1.2	-0.05	0.34	0.18	0.11	0.36	0.42
YKR089C	-0.68	-0.51	-0.03	-0.54	-0.19	-0.16	-0.41	-0.68	-0.24	-0.12	-1.25	-0.85	-0.02	-1.42	-1.05	0.05	-0.22	-0.03	0.12	-0.44	-0.29
YJL172W	-1.36	-1.9	-1.38	-0.12	0.96	1.52	1.51	3.09	2.56	0.72	5.93	4.64	0.41	4.73	4.44	1.69	3.82	3.12	0.12	4.46	3.62
YOL038W	-1.5	0.04	0.5	0.31	0.48	0.63	2.05	0.9	2.07	0.57	0.53	1.28	0.42	0.79	0.69	1.91	1.09	2.25	1.03	0.54	0.89
YLR446W	-1.02	-1.23	-1.11	-0.1	0.35	0.82	0.22	-1.19	1.09	0.72	0.8	1.89	1.14	0.55	1.01	0.63	-0.51	0.87	0.82	0.52	0.93
YMR172W	0.15	0.24	0.34	0.18	-0.05	-0.52	-0.41	-0.82	-1.06	-0.72	-1.08	-0.65	-0.77	-0.88	-1.87	-0.24	-0.11	-0.33	0.07	0.16	0
YGR165W	0	-0.15	0.07	0.02	-0.1	0.4	-0.34	-0.61	-0.26	1.23	-0.27	-0.31	0.97	-0.23	-0.13	-0.21	-0.29	-0.62	0.66	-0.21	-0.12
YNL194C	-4.02	-4.6	-4.64	0.06	1.59	1.82	-0.04	0.27	2.89	1.18	2.14	4.34	2.09	2.34	3.59	1.81	0.25	3.32	0.77	0.94	1.97
YMR209C	0.33	0.58	0.67	-0.3	-0.81	-0.5	-0.51	-1.79	-1.3	-0.62	-2.42	-1.94	-0.69	-2.06	-1.62	-0.45	-1.47	-1.31	0.1	-0.97	-0.96
YGL039W	0.43	0.72	0.69	0.1	0.01	-0.02	0.87	1.3	0.94	0.17	1.44	0.71	0.1	1.22	0.88	0.37	1.31	0.7	0.13	0.48	0.25
YLR144C	0.14	-0.05	-0.12	-0.26	-0.2	0.22	-0.21	-0.02	0.07	0.13	0.56	0.6	0.16	0.36	0.53	-0.12	-0.01	-0.06	0.29	0.31	0.31
YML009C	-0.61	-0.48	0.08	0.04	-0.53	-0.18	0.2	-0.7	-0.5	0.61	-0.24	0.13	0.11	0.53	-0.83	-0.02	-0.08	-0.11	0	-0.07	0.08
YDR421W	-0.41	-0.25	-0.06	-0.51	-0.08	-0.12	-0.5	0.53	0.21	-0.44	0.23	0.56	0.12	0.3	0.34	0.44	0.91	1.08	0.3	0.74	0.92
YJR111C	0.97	0.89	1.34	-0.21	-0.59	-0.32	-1.27	-0.89	-0.99	-0.81	-0.28	-1.14	-1	-0.51	-0.9	-0.89	-0.37	-0.89	-1.08	-0.77	-1.1
YBR221C	-0.7	-0.35	-0.39	-0.09	0.17	0.01	0.69	0.42	0.56	0.4	0.95	0.55	0.08	0.66	1.47	0.71	0.03	0.96	0.33	0.86	0.75
YLR159W	0.39	0.32	0.04	0.21	0.95	0.39	0.2	-0.37	0.16	0.47	0.34	0.28	0.56	0.54	1.05	-0.15	-0.01	0.23	0.49	0.93	0.89
YKR011C	-2.15	-1.42	-0.9	-0.01	0.17	0.95	2.28	1.5	3.49	1.73	2.68	3.68	1.61	2.19	0.93	2.01	1.76	2.76	1.4	1.22	1.78
YAL047C	0.13	0.28	0.56	-0.78	-0.73	-0.94	-0.51	0.1	-0.98	-0.9	-0.63	-0.31	-0.89	-0.2	-0.96	-0.04	0.12	0.1	0.54	0.36	0.45
YLR262C-A	1.25	0.83	0.52	0.04	-1	-0.6	-0.81	-1.37	-2.85	-0.76	-1.81	-1.69	-0.75	-0.7	-2.29	-1.19	-0.78	-1.32	-1.58	-1.24	-1.21
YJL068C	-2.59	-2.04	-1.37	0.28	0.26	0.56	2.83	1.14	3.07	2.01	2.1	2.84	1.18	1.71	2.26	2.91	1.3	3.44	1.62	1.8	2.32
YNL130C	-0.41	0.26	0.36	-0.14	0.06	-0.16	0.33	0.26	0.32	0.48	-0.17	-0.29	0.2	-0.3	0.6	0.18	-0.18	0.3	0.23	-0.15	-0.33
YHR117W	-0.54	0.1	-0.08	-0.15	-0.18	-0.15	0.29	-0.33	0.08	0.1	-0.27	-0.65	-0.04	-0.49	-0.43	0.43	-0.09	0.14	0.54	0.1	-0.09
YMR270C	0.67	0.38	0.52	0.26	-0.31	-0.11	-0.59	-0.54	-1.5	-0.07	-0.37	-0.49	0.08	-0.06	-1.19	-0.55	-0.45	-0.96	0.06	-0.13	-0.16
YBR081C	0.18	0.11	-0.2	-0.06	-0.26	0.5	0.08	-0.34	-0.03	-0.38	0.41	0.1	-0.25	0.02	-0.51	0.15	0.03	-0.02	-0.2	-0.02	-0.05
YBR275C	0.28	0.59	0.46	-0.21	0.2	-0.79	0.05	0.06	-0.05	-0.85	-0.36	-0.48	-0.7	-0.24	-1.47	0.02	0.48	0.7	0.14	0.21	0.25
YDL132W	-1.6	-0.05	0.03	0.02	0.18	0.12	1.79	0.79	2.01	0.02	-0.52	0.13	0.02	-0.31	-0.67	1.7	0.84	1.9	0.72	0.18	0.43
YHR168W	-0.33	-0.31	0.12	-0.25	-0.2	-0.31	-0.62	-0.59	-0.23	0.48	-0.13	-0.1	0.23	-0.53	-0.36	-0.13	-0.09	-0.34	0.41	-0.01	-0.2
YDL187C	0.81	0.23	0.37	0.53	-0.17	-0.33	-0.08	-0.5	-0.98	0.73	0.12	-0.18	0.64	-0.22	1.01	-0.47	-0.7	-0.93	0.15	0.21	0.23
YHR206W	1.54	0.52	-0.11	-0.21	-0.2	-0.6	-1.54	-0.8	-1.94	-1.16	-1.05	-2.32	-0.91	-1.83	-1.58	-1.23	-0.88	-1.57	0.04	-0.43	-0.67
YHL039W	1.34	0.79	0.39	-0.25	-1.7	-2.07	-1.22	-1.37	-2.67	-1.73	-3.35	-4.32	-1.63	-4.51	-3.75	-1.09	-1.11	-2.59	0.09	-1.21	-1.22
YMR267W	-1.37	-0.98	-0.91	0.04	-0.1	-0.13	0.71	-0.77	0.51	1.16	-0.44	0.67	1	0.18	-0.09	0.76	-0.27	0.49	0.88	-0.11	-0.02
YBR037C	-1.96	-0.95	-0.52	-0.08	0.33	0.68	1.46	0.53	2.37	1.86	0.63	1.63	1.3	0.62	1.31	1.02	0.41	1.12	1.04	0.2	0.29
YDR504C	-1.73	-1.39	-1.27	-0.26	0.46	1.32	0.22	1.18	1.71	0.65	1.06	1.06	0.39	0.23	1.43	0.75	0.91	1.71	0.34	0.64	0.95
YOR176W	-2.86	-1.35	-1.1	-0.27	0.42	0.85	2.08	1.09	2.61	0.7	1.35	1.66	0.65	0.54	1.56	2.09	1.34	2.58	0.92	1.17	1.05
YDR184C	2.31	1.15	0.83	-0.47	-2.87	-2.93	-2.36	-2.68	-4.15	-2.11	-4.35	-4.19	-2	-4.32	-3.29	-1.95	-2.04	-3.83	-0.66	-1.09	-1.14
YLR010C	0.17	-0.03	0.2	0.44	-0.32	0.06	0.37	-0.27	-0.13	0.04	0.09	-0.61	0.32	-0.27	-0.37	0.31	0.18	0.36	0.21	0.35	0.26
YAR031W	0.69	0.73	0.87	0.2	-0.63	-0.18	-0.56	0.14	-0.78	-0.51	-0.12	-1.02	-0.48	0.11	0.11	-0.46	0.19	-0.53	0.23	0.53	0.22
YLR167W	2.12	2.54	1.84	0.31	-0.43	-0.45	-0.83	-0.29	-1.32	0.24	-1.02	-1.25	-0.22	-0.69	-2.33	-0.83	-0.52	-2.15	-0.88	-1.85	-2.22
YDR351W	0.64	-0.06	-0.11	-0.09	0.18	0.28	-0.73	-0.13	-0.63	-0.44	0.47	-0.05	-0.43	0.2	-0.2	-0.21	0.26	-0.24	-0.18	0.74	0.63
YML092C	-1.69	-0.44	0.3	0.09	-0.02	0.46	1.64	0.58	1.69	0.53	0.84	1.08	0.25	0.76	1.11	1.3	1.06	1.76	0.62	0.94	0.75
YBR018C	-0.01	0.19	0.45	-0.01	0.34	1.13	0.25	-0.23	2.2	1.44	1.15	2.02	0.15	0.87	1.6	0.95	0.46	1.4	0.45	0.53	0.64
YOR020C	-0.86	0.11	0.83	0.47	0.47	0.99	1.42	0.15	1.46	0.8	0.43	0.95	0.24	1.07	0.97	0.62	0.43	1.24	0.03	-0.17	0.05
YPR077C	0.1	0.26	0.5	-0.88	0.54	0.6	-0.07	0.1	0.28	0.2	0.92	1.81	-0.02	1.07	0.64	0.13	0.36	0.23	0.15	0.51	0.8
YOL159C-A	0.02	0.13	0.5	0.11	-0.17	0.02	0.69	0.1	0.91	0.51	0.16	0.69	0.69	0.9	0.13	1.09	0.49	1.23	0.57	0.47	0.6
YNR037C	-0.67	-0.38	0.49	-0.36	-0.62	-0.21	0.17	-0.57	0.15	0.65	-0.5	0.56	0.17	0.16	-0.81	0.13	0.37	0.32	-0.17	0.21	0.3
YDR475C	-0.54	-0.35	0.05	-0.11	0.5	0.05	0.82	2.76	2.03	0.74	1.85	1.34	0.33	0.91	0.61	1.12	1.67	1.73	0.75	0.9	1.07
YKL004W	0.91	0.12	0.27	-0.83	-1.19	-2.18	-1.85	-0.84	-2.65	-1.14	-1.66	-2.72	-1.19	-2.23	-1.73	-1.93	-1.45	-2.41	-0.89	-0.95	-1.48
YMR008C	-0.85	-0.99	-1.44	0.01	0.73	0.65	1.7	2.34	1.84	0.8	2.5	1.92	0.36	1.78	1.95	0.47	1.38	1.23	0.5	1.78	1.4
YOL099C	0.18	0.29	0.35	0.64	0.12	-0.05	-0.62	-0.37	-0.79	0.38	-0.47	-0.44	0.06	-0.73	-0.72	-0.16	0.01	-0.46	0.32	0.29	0.3
YGR289C	-0.31	-0.32	-0.42	0.09	0.01	0	-0.3	-0.14	0.16	1.01	0.18	0.33	1.06	0.21	0.97	0.2	-0.19	0.35	0.79	0.15	0.08
YAL027W	-0.31	-0.26	0.04	-0.14	-0.16	-0.44	0.12	-0.04	0.03	-0.11	-0.22	-0.16	0.22	0.05	-0.8	0.36	0.52	0.49	0.4	0.27	0.19
YIL064W	1.63	1.06	0.22	-0.16	-1.35	-1.4	-1.54	-1.21	-2.51	-2.38	-3.62	-4.46	-2.1	-3.11	-3.38	-1.65	-0.85	-2.83	-0.07	-1.14	-1.26
YNL028W	0.23	0.39	0.45	0.54	-0.11	0.65	-0.56	-0.17	-0.1	0.09	0.42	-0.55	0.11	-0.75	0.09	-0.04	0.1	-0.11	0.39	0.41	0.28
YAL036C	1.36	1.31	0.72	-0.39	-3.25	-2.47	-1.01	-1.04	-2.58	-1.45	-3.49	-4.88	-1.46	-4.13	-3.69	-0.92	-0.87	-3.28	-0.06	-0.99	-1.4
YMR155W	-0.8	-0.63	-0.49	0.02	1.09	0.82	1.07	1.66	1.91	0.9	2.56	2.63	0.83	2.2	2.99	0.83	1.35	2.1	0.79	1.62	1.57
YBL054W	2.52	1.49	0.65	-0.47	-2.23	-2.18	-2.09	-2.4	-3.49	-3.94	-4.3	-4.24	-3.28	-4.15	-3.21	-1.57	-1.82	-3.45	0.48	0.53	0.54
YER143W	-1.75	-0.72	-0.54	0.18	0.75	0.95	1.72	1.04	2.74	0.52	0.91	1.83	0.47	1.33	1.38	1.66	1.36	2.47	0.81	0.9	1.15
YBR090C	-1.3	-1	0.01	0.2	0.64	0.96	0.17	-0.12	0.43	0.68	0.71	0.89	0.31	1.04	0.89	0.12	0.36	0.83	0.5	0.95	1.23
YPR171W	0.06	0.19	0.42	-0.35	-0.48	-1.02	-0.92	-0.77	-1.06	-0.43	-0.84	-0.49	-0.5	-0.83	-1.59	-0.34	-0.15	-0.42	0.03	0	-0.01
YCR064C	0.81	0.34	0.37	-0.2	-0.21	-0.27	-0.46	-0.52	-1.09	-0.52	0.26	0.14	0.31	0.38	0.93	-0.94	-0.45	-1.08	0.36	0.47	0.5
YHR134W	0.14	0.21	0.38	0.29	0.39	-0.67	-0.22	-0.24	-0.82	-0.2	-0.43	-0.42	0.04	0.06	-0.57	-0.17	-0.05	0.01	0.09	0.04	-0.06
YAL020C	0.03	0.29	0.17	-0.13	-0.49	0.01	-0.29	-0.34	-0.68	-0.01	-0.76	-1.14	0	-0.6	-0.25	-0.28	-0.55	-0.87	0.23	-0.05	-0.07
YML025C	-0.84	-0.55	-0.31	-0.13	-0.19	-0.16	-0.02	-0.86	-0.02	0.72	-0.91	-0.09	0.52	-0.66	-0.55	0.08	-0.38	-0.34	0.6	-0.29	-0.22
YKR010C	0.93	0.6	0.45	0.27	0.38	0.9	-0.6	-0.47	-0.78	-0.32	0.42	0.02	0.05	0.34	-0.34	-0.56	-0.19	-0.63	0.12	0.28	0.33
YOR396W	-0.19	0.09	-0.44	0.03	0.13	0.19	0.03	-0.29	0.08	0.24	-0.28	-0.18	0.28	-0.49	-0.33	0.13	0.04	0.29	0.32	-0.03	-0.17
YMR244C-A	0.1	-0.21	-0.12	0.64	0.47	0.49	0.64	0.16	0.28	0.64	0.03	0.98	0.48	0.52	0.94	0.23	0.2	0.32	0.47	0.55	0.68
YLR332W	1.23	0.37	-0.06	-0.28	-0.03	-0.23	-1.23	0.15	-1.15	-0.02	0.75	-0.03	-0.12	0.47	0.7	-1.31	-0.1	-1.18	-0.35	0.38	0.06
YDL082W	2.43	2.34	1.74	0	-1.79	-2.11	-1.31	-0.47	-2.31	-0.4	-2.55	-3.49	-0.58	-2.23	-3.7	-1.31	-0.93	-3.46	-1.22	-2.91	-4.43
YLL035W	1.92	0.99	0.65	-0.21	-1.33	-1.75	-1.46	-1.26	-2.43	-1.88	-2.05	-3.13	-1.4	-2.22	-2.41	-1.27	-0.75	-2.14	-0.33	-0.29	-0.72
YNL144C	-1.23	-0.85	-0.58	-0.67	-0.93	-0.23	-2.62	-1.35	-1.87	0.8	-0.98	-0.27	0.37	-0.98	-0.55	-0.24	0.14	-0.57	0.51	0.39	0.38
YCR097W	-0.29	-0.35	-0.04	-0.01	0.1	-0.03	-0.12	-0.44	-0.21	0.01	-0.68	0.33	0.02	0.15	-0.86	0.27	0.12	1.05	-0.11	-0.09	0.24
YHR037W	-1.87	-2	-1.31	-0.28	0.24	0.5	0.6	1.48	1.5	0.98	2.12	2.04	0.54	2.06	1.87	1.14	1.9	1.63	1.14	1.07	1.11
YDR360W	0.32	0.54	0.59	1.23	1.05	1.22	0.03	1.2	0.31	0.05	0.01	0.45	0.3	-0.36	1.07	-0.16	0.17	-0.42	0.32	0.62	0.49
YPL188W	-0.19	0.04	-0.07	0.18	-0.49	-0.68	0.33	-1.47	-0.5	-0.17	-1.25	-1.51	0	-0.94	-0.78	0.53	-0.93	-0.36	-0.12	-0.59	-0.65
YNR077C	-0.02	0	0.31	0.25	-0.08	-0.62	-1.73	-1.37	-0.72	-0.99	-1.32	-0.24	-0.62	-1.37	-0.83	-0.57	-0.51	-0.64	0	0.08	0.25
YGL222C	-0.15	0.11	0.34	0.3	0.23	0.29	0.58	-0.75	0.16	0	-0.29	0.28	0.22	-0.51	0.96	0.35	0.14	0.07	0.23	0.41	0.59
YGL197W	-1.53	-1.45	-1.19	-0.31	0.26	0.52	0.02	-0.5	0.83	0.17	0.21	0.61	0.34	-0.55	-0.34	0.87	0.05	0.94	0.63	0.48	0.74
YJL014W	1.31	1.03	0.68	0.05	-0.28	-0.35	-0.92	-0.15	-1.09	-0.52	-0.17	-0.75	-0.43	-0.17	-0.37	-0.82	-0.09	-0.8	-0.15	-0.16	-0.66
YBR280C	-3.07	-2.34	-1.91	0.2	1.27	1.95	2.59	2.65	4.26	1.72	2.8	3.42	1.14	2.14	2.68	2.69	1.87	3.58	1.19	2.05	2.38
YHR100C	0.91	0.13	-0.27	0.09	-0.07	0.3	-0.9	0.3	-0.44	-1.03	0.67	-0.41	-1	0.74	0.51	-0.95	0.42	-0.45	0.14	1.11	0.88
YJL144W	-0.55	-0.53	-0.2	-0.08	0.88	0.86	0.7	0.21	3.27	0.41	1.4	2.86	0.21	2.57	0.94	1.76	2.03	3.64	0.51	1	1.64
YOR055W	-0.07	0.04	0.16	0.19	0.48	0.24	-0.42	0	-0.21	0.17	0.28	0.58	0.31	0.02	1.6	-0.16	0.27	-0.26	0.28	0.5	0.5
YLR100W	0.11	1.03	1.25	0.05	0.33	0.49	0.74	0.68	1.14	0.06	0.78	0.97	-0.06	1.04	1.07	0.51	0.71	0.98	0.21	0.47	0.21
YER177W	-1.64	-0.19	0.36	0.22	0.03	0.13	2.7	0.21	2.52	1.56	0.47	1.72	1	0.91	1.36	2.35	0.34	2.16	1.26	0.37	0.77
YDR092W	-0.38	0.01	0.25	0.11	0.25	0.28	0.54	0.12	0.66	-0.06	0.29	0.64	-0.32	0.65	0.15	0.56	0.62	1.19	-0.21	0.07	0.21
YBR102C	-0.14	-0.01	0.23	-0.46	-0.41	-0.63	-0.38	-0.08	-0.45	-0.67	-0.34	-0.41	-0.44	-0.58	-1.25	0.19	0.24	0.28	0.03	0.15	0.08
YPL016W	0.87	-0.03	-0.26	-0.17	-0.02	0.63	-1.77	-1.24	-1.55	-1.03	-1.23	-1.39	-0.74	-1.68	-1.47	-1.39	-0.95	-1.37	-0.12	-0.76	-0.8
YPL063W	0.2	0.89	0.59	0.28	0.18	-0.2	-0.2	-0.82	-0.36	0.4	-1.04	-0.96	0.05	-1.06	-1.13	-0.09	-0.53	-0.63	0.47	-0.35	-0.44
YNL017C	0.12	0.21	0.4	-0.31	0.12	-0.13	-1.38	-0.7	-1.69	0.02	-0.13	0	-0.19	-0.47	-0.88	-0.23	0.17	-0.52	0.43	0.3	0.53
YIL072W	-0.1	0.09	0.43	-0.1	-0.07	0.58	-0.73	-0.06	0.62	0.22	1.01	1.79	0.94	0.77	0.93	0.24	0.35	0.57	0.37	0.58	0.57
YGL015C	0.41	0.36	0.59	-0.46	-0.72	-1.15	-1.7	-1.13	-2.33	-0.57	-0.43	-1.42	-0.92	0.02	-1.14	-0.25	0.13	-0.59	0.31	0.49	0.38
YPL075W	-0.21	0.32	0.58	-0.16	0.08	-0.1	0.45	-0.67	0.17	0.08	-0.31	-0.19	-0.41	-0.74	-1.01	0.58	-0.19	0.26	-0.04	-0.59	-0.67
YOL153C	-1.64	-1.19	-0.88	-0.46	0.29	-0.2	0.65	0.71	2.29	1.98	2.05	2.95	2.36	2.42	2.2	2.34	0.68	2.79	1.08	1.41	1.68
YPR023C	-0.66	-0.57	-0.55	-0.14	-0.02	0.13	-0.1	-0.41	-0.14	-0.08	-0.15	0.08	-0.14	-0.3	-0.04	0.12	-0.02	0.03	0.14	0.14	0.07
YPR150W	-0.35	-0.25	-0.18	0.58	0.62	0.57	0.89	1.22	1.74	1.47	1.62	2.1	1.29	1.4	1.76	0.33	0.47	0.85	0.3	0.92	0.79
YMR316C-A	0.21	0.12	0.19	-0.09	0.28	0.13	-0.89	-0.51	-0.83	-0.22	-0.55	-0.82	-0.29	-1.04	-0.54	-0.24	0.33	0.08	0.41	0.26	0.2
YMR157C	-1.27	-0.76	-0.16	-0.31	-0.07	-0.4	0.74	0.18	0.81	1.02	0.05	0.47	0.63	0.02	0.46	0.63	0.35	0.53	0.48	0.19	-0.05
YEL075W-A	0.48	0	-0.57	0.22	0.69	0.23	-0.32	-0.28	-1	0.05	-0.06	-0.6	0.08	-0.59	0.25	-0.37	-0.6	-0.47	0.35	0.81	0.58
YHR052W	3.2	1.94	1.05	-0.15	-3.21	-2.9	-2.09	-1.16	-4.17	-1.98	-4.18	-5.65	-1.65	-4.55	-4.69	-1.97	-1.13	-4.59	-0.96	-2.08	-2.37
YMR178W	-0.41	0.27	0.52	0	0.29	0.29	1.34	0.94	1.41	0.27	0.41	1.06	0.29	0.81	0.79	1.04	1.36	1.84	0.45	0.61	0.95
YGR112W	-1.63	-1.17	-0.8	-0.16	-0.2	0.29	1.38	0.04	1.69	0.95	0.44	0.86	0.8	0.07	0.39	1.49	0.42	0.96	0.96	0.47	0.75
YLL018C-A	0.15	-0.53	-0.68	-0.19	-0.95	-0.34	-1.02	-1.66	-1.28	-0.38	-0.76	-1.2	0.18	-0.74	-0.06	-0.01	-1.09	-1.01	0.01	-0.47	-0.66
YLR249W	4	2.83	1.46	-0.49	-1.3	-1.46	-0.74	1.45	-1.28	-0.15	-1	-3.13	-0.61	-2.05	-3.49	-0.98	0.32	-3.17	-0.38	-1.11	-2.76
YLR038C	-1.6	-1.16	-1.38	0.33	0.76	0.62	2.17	-0.01	1.39	0.29	0	0.61	0.17	0.54	0.02	1.39	0.71	2.05	0.19	0.06	0.68
YGR097W	0.04	-0.13	-0.26	-0.05	0.57	0.7	0.61	1.35	1.44	0.05	0.86	0.97	-0.28	0.11	0.96	0.37	0.6	0.47	-0.22	0.97	0.77
YER054C	-1.96	-2.09	-1.95	0.24	0.53	1.03	-1.11	-0.68	1.28	0.62	-0.01	2.02	2.58	-0.51	0.45	0.91	0.37	1.41	0.6	0.35	0.71
YDR200C	0.21	0.28	0.41	0.24	0.65	0.44	-0.05	0.13	-0.23	0.03	0.12	0.41	0.12	0.25	-0.81	0.19	0.44	0.49	0.36	0.36	0.42
YPR083W	-1.01	-0.68	-0.51	-0.27	-0.72	-0.22	0.68	0.03	0.33	-0.47	-0.06	-0.59	-0.57	-0.35	-0.84	0.5	0.45	0.5	0.49	0.4	0.65
YDR147W	0.47	0.61	0.64	0.04	0.12	0.09	-0.84	-0.22	-0.41	-0.57	-0.11	-0.15	-0.28	0.42	-0.41	-0.58	0.01	-0.16	-0.05	0.06	-0.18
YDL137W	-0.61	-1.23	-0.83	0.49	0.7	0.54	1.67	0.77	1.47	1.45	1.53	1.9	0.99	1.38	0.99	1.44	1.05	2.06	0.6	0.59	0.84
YDR376W	-1.02	0.13	0.03	0	-0.02	-0.09	1.8	0.86	1.86	0.84	0.44	0.43	0.44	0.27	0.23	1.4	0.82	1	0.98	0.62	0.5
YNL179C	0.31	0.35	0.5	-0.09	-0.11	0.29	-1.1	-0.83	-1	-0.09	-0.1	0.13	-0.45	-0.88	0.02	-0.39	-0.15	-0.62	0.27	0.34	0.41
YMR059W	0.29	0.31	0.32	-0.13	-1.36	-1.11	-0.31	-1.33	-1.56	-0.83	-1.4	-2.19	-0.67	-1.02	-2.06	-0.19	-0.61	-0.95	-0.05	-0.26	-0.35
YJL131C	-0.41	-0.06	0.16	0	0.16	0.16	0.21	-0.16	1.1	0.47	-0.52	0.91	0.89	0.09	-0.03	0.73	0.47	0.76	0.66	0.18	0.8
YLR042C	-1.34	-1.78	-1.52	-0.22	-1.03	-0.91	0.73	-0.31	0.9	-0.17	0.01	-0.53	-0.02	-0.4	-0.93	1.27	0.33	1.45	-0.81	-0.4	-0.59
YGR234W	0.45	0.87	0.86	-0.45	0.18	0.18	-0.25	1.61	0.02	-0.41	0.48	-0.12	-0.63	0.77	0.2	-1.26	1.05	-0.6	0.01	0.16	-0.83
YGL162W	0.36	0.32	0.44	-0.27	-0.55	-0.6	-2.01	-1.77	-1.91	-0.66	-1.97	-1.73	-0.76	-2.51	-1.92	-1.47	-1.34	-2	-0.86	-0.89	-0.96
YER114C	0.83	0.25	0.04	-0.14	-0.14	0.1	-1.15	-1.08	-1.21	-0.83	-0.86	-1.09	-0.67	-1.02	-0.77	-0.71	-0.58	-0.66	-0.07	-0.35	-0.15
YKL147C	0.12	0.37	0.57	-1.69	-1.75	-0.65	-1.22	-0.25	-0.75	-0.88	-2.55	0.23	0.46	-1.21	0.65	-0.05	0.43	-0.34	0.47	0.35	0.56
YKR056W	2.12	1.47	0.77	-0.58	-1.17	-1.97	-1.96	-1.32	-2.9	-2.53	-2.69	-4.5	-2.59	-3.01	-3.39	-1.67	-0.8	-2.32	-0.26	-0.31	-0.64
YHR212C	0.16	-0.22	-0.19	0.02	0.02	-0.24	-1.07	-0.18	-1.23	-0.37	-0.17	-0.88	0.1	-0.79	-0.77	-0.8	-0.44	-0.85	0.08	-0.1	-0.24
YJL112W	-0.38	0.13	-0.34	0.08	0.27	0.39	0.3	-0.21	0.73	0.04	-0.75	-0.52	0.18	-0.84	-0.82	0.53	0.06	0.49	0.45	-0.36	-0.25
YPL193W	1.05	0.06	-0.12	0.12	0.25	-0.94	-1.63	-1.06	-2.54	-1.25	-2	-2.48	-0.85	-1.98	-1.81	-1.11	-0.93	-1.91	0.03	-0.5	-0.57
YCR052W	0.57	0.78	0.76	0.12	-0.5	-0.38	-0.65	-0.61	-0.68	-0.31	-0.55	-0.62	-0.1	-0.49	-0.85	-0.46	-0.19	-0.78	-0.01	-0.12	-0.14
YCR073W-A	-1.74	-0.5	-0.23	0.11	0.6	0.68	1.44	1.05	1.81	1.03	0.8	1.17	0.81	1.12	1.35	1.38	0.87	1.7	1.32	1.29	1.59
YHR024C	0.01	0.26	0.29	0.03	-0.43	-0.59	-0.11	0.01	-0.4	0.56	0.29	-0.17	0.22	-0.31	-0.21	-0.23	-0.16	-0.85	0.26	-0.18	-0.62
YDR456W	-1.83	-1.14	-0.99	-0.11	0.42	0.12	1.79	0.94	1.91	0.73	0.87	1.02	0.07	-0.09	1.11	1.32	0.66	1.86	0.46	0.71	0.96
YNR003C	1.76	1.24	0.86	0.07	-1.05	-1.88	-1.48	-0.9	-2.6	-1.91	-3.24	-3.72	-1.62	-2.48	-2.89	-1.41	-0.58	-2.28	-0.24	-0.89	-0.69
YBR137W	-1.62	-0.91	-0.58	0.29	0.81	1.09	1.88	0.98	2.31	1.22	1.89	2.27	0.96	2.06	1.72	1.88	1.54	2.71	0.92	1.18	1.59
YBR281C	0.51	0.64	0.3	-0.06	-0.96	-0.91	0.23	-1.06	-0.66	-0.5	-0.81	-0.92	-0.21	-0.89	-1.26	-0.02	-0.66	-0.77	-0.23	-0.92	-1.12
YDR544C	0.15	0.34	0.51	0.95	0.89	1.09	0.29	-0.17	0.12	-0.6	0	-0.06	0.01	-0.74	1.88	-0.46	0.07	-0.48	-0.16	0.24	0.13
YKL152C	-0.19	1.67	1.98	0.73	0.59	0.99	3.38	0.03	2.61	2	0.43	1.07	1.24	1.14	1.32	2.48	-0.55	1.95	1.64	0.76	0.79
YOL065C	-1.71	-0.78	-0.48	0.22	0.17	0.66	2.22	0.77	2.81	0.35	0.58	0.94	0.3	0.42	0.67	2.21	1.08	2.54	0.76	0.91	1.12
YGL201C	0.99	0.61	0.42	0.04	0.18	-0.52	-0.81	-0.86	-1.47	-0.41	-0.73	-1.04	-0.31	-0.85	-1.01	-0.88	-0.99	-1.32	-0.01	-0.54	-0.86
YJR077C	0.05	-0.85	-1.51	0.4	0.57	0.27	1.01	0.88	0.68	1.34	1.37	1.3	0.36	0.61	1.27	-0.27	0.02	-0.23	0.59	0.86	0.52
YBR089C-A	-0.84	-0.6	-0.07	0.32	0.85	1.19	0.28	-0.17	0.54	0.69	0.9	1.22	0.39	1.28	1.09	0.02	0.26	0.8	0.2	0.77	1.04
YOL066C	0.57	0.27	0.13	-0.13	-0.8	-0.16	-0.7	-1.32	-1.06	-0.21	-0.9	-1.01	-0.23	-0.91	-0.66	-0.24	-0.98	-0.96	0	-0.35	-0.33
YDR427W	-0.65	0.03	0.25	0.3	0.61	0.38	0.8	0.69	0.86	0.16	0.69	0.56	0.22	0.89	0.21	0.93	0.76	1.39	0.68	0.37	0.45
YLR124W	0.71	0.62	0.41	1.02	1.32	1.71	0.36	1.72	0.75	1.48	0.84	1.02	1.78	0.84	2.23	-0.16	0.36	-0.19	0.43	0.44	0.61
YGL005C	-0.28	0.04	0.49	-0.35	-0.35	-0.85	0.09	-0.27	-0.33	-0.61	-0.32	-0.33	-0.31	0.04	-1.08	0.4	0.42	0.93	0.09	0.17	0.09
YGR132C	-1.83	-0.87	-0.84	0.42	0.57	0.23	2.05	1.04	2.14	1.32	0.56	1.24	1	0.98	0.99	1.8	1.13	2.26	1.17	0.68	0.87
YKL109W	-0.8	-1.59	-2.13	-0.16	-1.75	-1.06	-0.61	-0.67	-1	0.67	-0.5	-0.48	0.62	-1.03	-1	0.3	-0.62	-0.63	0.42	-0.54	-0.44
YPR125W	1.02	0.65	0.57	-0.18	-0.62	-1.07	-0.9	-0.15	-0.79	-0.46	-0.62	-0.96	-0.3	-0.76	-1.24	-0.78	0	-0.63	0.11	-0.31	-0.5
YBR189W	2.2	2.89	1.98	0.21	-1.01	-1.54	-1.09	-0.2	-1.71	0.25	-1.58	-2.35	-0.15	-1.66	-3.62	-1.04	-0.81	-2.94	-1.04	-3.08	-4.55
YGR183C	-2.13	-1.51	-0.93	-0.12	0.28	0.29	0.7	0.59	1.04	0.71	0.44	0.74	0.41	0.92	0.79	0.74	0.84	1.36	0.46	0.81	1.22
YER115C	-0.09	0.36	0.52	0.29	0.12	0.04	0.47	0.16	0.29	-0.18	-1.06	-0.71	0.01	-0.58	-0.36	0.59	0.34	0.57	0.19	-0.24	-0.21
YDR232W	0.43	-0.63	-1.38	-0.45	-0.62	-1.25	-2.14	-0.34	-2.13	-0.45	-0.63	-1.79	-0.36	-1.31	-1.17	-1.78	-0.58	-2.08	-0.89	-0.75	-1.52
YDR498C	-0.22	0.08	-0.29	0.18	-0.23	-0.06	0.51	-0.06	0.11	0.12	-0.02	0.17	0.07	0.02	0.3	0.16	-0.17	0.03	0.03	-0.25	-0.27
YMR034C	-1.19	-1.55	-1.59	0.29	0.15	0.12	1.13	1.32	1.38	0.2	0.82	0.61	-0.05	0.84	1.29	0.79	1.21	1.03	0.09	0.68	0.35
YDR289C	0.04	0.13	0.41	-0.08	-0.8	-0.93	-0.86	-0.79	-1.15	-0.31	-1.4	-0.61	-0.08	-0.73	-1.45	-0.06	-0.17	-0.12	0.28	0.02	0.17
YGL067W	0.77	0.53	0.3	-0.1	-0.41	-0.31	-0.59	-0.16	-0.77	0.01	-0.04	-0.4	-0.05	-0.01	-0.09	-0.39	-0.39	-0.75	0.21	-0.32	-0.64
YNL201C	1.63	0.75	0.32	-0.14	-0.47	-0.51	-1.73	-0.43	-1.53	-1.02	-0.41	-1.02	-0.76	-0.8	-1.34	-1.35	-0.57	-1.58	-0.07	-0.13	-0.22
YGL249W	0	0.18	0.36	-0.27	-0.07	0.21	-0.7	-0.15	0.04	-0.81	1.14	1.37	0.56	1.15	0.31	0.26	0.43	0.42	0.53	0.52	0.6
YNL044W	1.33	0.8	0.67	-0.05	0.45	0	-0.76	0.77	-0.43	0.14	1.24	0.94	0.08	1.49	1.58	-0.67	0.65	-0.04	-0.54	1.48	0.18
YGL035C	0.04	-0.36	-0.02	-0.06	0.37	0.24	-1.04	-1.12	-0.63	0.29	-1.1	-0.42	0.34	-1.02	-1.03	-0.36	-0.08	0.27	0.71	0.11	0.37
YOR099W	-0.07	0.07	-0.09	-0.17	0.09	0.27	-0.37	-0.03	-0.02	0.34	0.58	-0.09	0.35	0.29	0.32	-0.3	-0.57	-0.17	-0.03	0.05	-0.36
YHR010W	1.68	1.92	1.49	0.14	-0.71	-0.62	-1.2	-0.65	-1.93	-0.56	-1.42	-1.98	-0.51	-1.16	-3.35	-1.27	-0.97	-2.88	-1.15	-2.26	-3.15
YHR157W	0.31	0.34	0.54	-0.78	0.02	0.35	-0.86	-0.89	-0.72	-0.79	0.02	-0.14	-0.46	-0.01	-0.67	-0.1	-0.02	0.02	0.3	0.2	0.15
YLR022C	2.2	1.36	1.44	-0.36	-1.31	-1.11	-1.94	-1.41	-3.04	-1.29	-1.69	-1.5	-1.05	-1.03	-1.85	-1.51	-0.88	-1.86	-0.69	-0.58	-0.7
YBR271W	1.91	1.11	0.95	-0.79	-2.12	-1.88	-2.09	-1.73	-3.18	-2.31	-3.72	-4.16	-1.83	-3.33	-3.51	-1.61	-1.12	-2.26	-0.28	-0.63	-0.75
YFL032W	0.18	0.35	0.62	-0.43	0.5	0.94	0.1	0.76	0.09	0.71	-0.44	0.77	1.04	0.68	-0.01	-0.11	0.26	-0.19	0.55	0.45	0.57
YMR294W-A	0.56	0.42	0.39	-0.21	-0.52	0.86	-0.14	-0.72	-1.04	0.96	-0.69	-0.75	-0.64	-1.21	0.69	-0.45	-0.1	-0.53	0.58	0.42	0.74
YCL001W-B	0.14	0.3	0.58	-0.03	-0.68	-0.06	-1.26	-0.63	-0.67	0.06	0.37	-0.32	-0.42	0.23	0.28	-0.01	0.2	-0.26	0.4	0.51	0.4
YPL157W	0.77	0.56	0.44	0.1	-0.22	-0.85	-1.02	-1.56	-1.98	-0.86	-2.19	-2.13	-0.75	-1.13	-1.27	-0.68	-1.1	-1.51	0.09	-0.44	-0.54
YER128W	0.07	0.17	0.5	0.4	0.06	-0.32	0.16	-0.63	-0.73	-0.28	-0.88	-0.48	-0.15	-0.42	-1.09	0.16	-0.03	0.12	0.17	0.17	0.37
YHL047C	-0.06	-0.2	1.01	-0.29	-0.11	0.15	-0.27	-0.52	-0.18	0.2	0.41	0.07	0.09	0.6	0.64	-0.92	-1.21	-0.77	-0.39	-0.39	-0.34
YHR176W	-0.52	-0.42	-0.26	-0.35	-0.18	0.33	0.08	0.1	0.98	0.45	0.91	1.46	0.43	0.96	0.41	0.31	0.51	0.68	0.49	0.62	0.59
YDR525W	0.27	0.29	0.55	-0.03	-0.15	0.08	-1.61	-1.27	-1.32	0.03	-0.06	-0.44	-0.58	-0.61	0.84	-0.21	0.15	-0.53	0.34	0.5	0.44
YJR103W	-0.86	-0.37	-0.41	0.25	0.71	0.67	0.35	0.25	1.26	0.41	1.37	1.7	0.36	1.4	1.87	0.78	0.46	1.47	0.73	1.27	1.42
YFL038C	-0.32	-0.22	-0.05	0.32	0.63	0.7	0.12	-0.08	0.47	0.29	0.59	0.79	0.17	1.04	0.56	0.22	0.56	0.68	0.51	0.58	1.08
YBR107C	0	0.18	0.4	-0.07	-0.02	-0.11	0.99	0.78	1.07	0.37	0.49	0.47	0.23	0.69	0.36	0.72	0.91	0.97	0.49	0.45	0.67
YBR064W	0.39	0.38	0.56	0.59	0.63	0.14	-1.26	0.02	-0.15	0.8	-0.02	1.45	-0.07	0.43	0.28	-0.28	0.04	-0.71	0.48	0.57	0.48
YDR260C	0.43	0.26	0.41	0.17	-0.06	0.37	-0.3	-0.29	-0.44	-0.19	0.38	0.26	0.23	0.86	0.68	-0.4	-0.13	-0.14	0.4	0.6	0.64
YJL004C	-0.55	-0.15	0.25	-0.18	0.13	0.02	-0.43	0.09	-0.25	-0.15	0	-0.51	-0.23	0.44	0.67	-0.2	0.13	0.43	0.21	0.52	0.45
YKR021W	-0.46	-0.68	-0.56	-0.11	0.49	0.38	-0.25	0.76	0.4	-0.52	0.93	0.83	-0.36	0.96	0.51	0.05	0.8	0.97	0.06	0.58	0.6
YER189W	-0.11	0.06	0.19	-0.03	0.5	-0.42	0.08	0.41	-0.63	-0.28	-0.29	-0.69	-0.32	-0.76	-0.17	-0.11	-0.06	-0.2	0.23	0.06	-0.37
YMR131C	2.65	1.8	1.23	-0.35	-2.1	-2.96	-1.71	-0.78	-3.51	-2.5	-3.93	-5.31	-2.3	-4.88	-4.51	-1.59	-0.56	-3.84	-0.18	-0.95	-1.32
YAL012W	2.01	2.23	1.53	-0.34	-0.93	-1.38	-0.47	0.06	-1.64	0.49	-0.58	-0.96	0.32	-0.46	-0.85	-1	-0.69	-2.7	-0.46	-1.06	-2.16
YJL098W	1.8	0.88	0.47	-0.26	-0.93	-1.29	-1.48	-1.25	-2.69	-2.1	-2.18	-3.26	-1.7	-2.65	-2.56	-1.13	-0.94	-1.93	0.19	-0.14	-0.21
YIL016W	0.77	1.06	0.97	0.05	-1.13	-1	0.96	-0.17	-0.63	-0.5	-1.11	-1.52	-0.6	-0.49	-1.84	0.42	0.55	0.12	-0.54	-0.86	-1.09
YGL234W	0.98	0.53	0.06	0.17	-0.03	-0.35	0.77	0.44	0.15	-0.87	-0.09	-1.32	-1.02	-0.39	-0.51	0.51	-0.64	-0.74	0.05	0.14	-0.19
YGL193C	-0.04	-0.64	-0.64	-0.32	-0.2	-0.14	-0.45	-0.28	-0.31	0.11	-0.05	0.24	0.2	-0.05	0.73	-0.23	-0.43	0.13	-0.33	-0.22	-0.44
YIL073C	-0.31	-0.22	-0.08	-0.15	0.09	-0.07	0.29	0.51	0.69	-0.56	0.94	1.2	0.25	1.21	0.46	-0.82	0.63	1.05	0.32	0.57	0.51
YGR107W	-0.08	-0.01	0.22	-0.13	0.19	0.13	-0.38	-0.13	-0.43	0.02	0.18	-0.16	0.15	0.38	0.93	-0.21	-0.12	-0.21	0.22	0.32	0.27
YER014C-A	0.26	0.46	0.37	1.96	2.05	1.97	1.16	0.99	0.75	1.25	1.18	1.05	1.14	0.76	2.29	-0.15	0.28	-0.21	0.25	0.51	0.67
YGR163W	-0.07	0.16	0.16	0	0.27	-0.2	0.37	0	0.17	0.1	0.03	0.15	0.16	0.36	0.16	0.38	0.34	0.68	0.31	0.28	0.13
YDL127W	0.4	0.16	0.23	-0.34	-0.87	-0.72	-1.03	-1.07	-1.62	-0.42	-0.87	-0.93	-0.07	-0.7	-0.46	-1.01	-0.67	-1.67	-0.42	-0.38	-0.54
YPL008W	0.28	0.03	-0.08	0.27	-0.02	-0.03	-0.09	-0.13	-0.24	-0.11	0.2	-0.27	-0.03	-0.07	-0.38	0.11	-0.03	-0.01	0.62	0.18	0.11
YPL048W	-0.64	0.36	0.56	0	0.37	0.08	-0.08	0.05	0.09	0.6	-0.05	0	0.19	-0.15	0.34	-0.02	-0.11	0.35	-0.03	0.02	0.11
YBL043W	-1.42	-2.43	-2.25	-0.04	-1.68	-0.82	0.34	0.4	0.61	-0.49	0.82	-0.08	-0.35	0.11	0.56	0.73	0.76	0.58	-0.16	0.23	0.11
YAL051W	-0.09	0.03	-0.25	-0.2	0.26	0.59	-0.15	0.33	0.61	-0.21	0.59	0.43	-0.23	0.32	0.48	0.18	0.47	0.67	0.24	0.26	0.21
YLR409C	2.62	1.48	0.89	-0.19	-2.73	-3.18	-1.82	-1.44	-3.86	-1.94	-4.32	-5.61	-1.7	-4.97	-4.98	-1.81	-1.54	-4.39	-0.39	-1.65	-1.96
YHR203C	2.02	2.29	1.73	0.08	-0.45	-0.29	-1.08	0.24	-1.01	0.52	-0.17	-0.89	0.2	-0.46	-1.22	-0.84	-0.53	-2.42	0.05	-0.58	-1.58
YOL140W	1.8	2.42	3.07	-0.23	-0.94	-1.5	-1.85	-1.38	-1.99	-0.91	-2.87	-3.08	-1.02	-2.47	-2.56	-1.35	-1.43	-2.71	-0.91	-2.25	-3.01
YML054C	-4.8	-4.78	-5.2	0.42	1.05	1.31	1.71	0.3	2.97	3.35	0.94	3.45	3.43	1.21	2.46	1.96	0.56	2.91	1.89	0.79	1.2
YOR227W	-1.71	-1.59	-1.26	-0.08	0.71	1.07	0.73	0.43	1.58	1.14	1.54	2.01	1.14	1.05	1.06	1.05	0.46	1.61	1.46	1.28	1.54
YMR144W	0.21	0.45	0.64	-0.02	0.39	0.01	0.45	0.08	0	0.22	0.15	0.27	0.46	0.31	-0.96	-0.04	0.15	0.21	0.3	0.21	0.27
YDL109C	0.05	0.03	0.2	-0.26	0.14	0.11	-0.16	-0.45	-0.47	0.01	-0.01	-0.34	0.25	-0.26	-0.19	0.08	-0.07	0.03	0.26	0.24	0.2
YPL279C	1.64	0.83	0.53	0.05	-0.17	-1.05	-0.87	-0.51	-2.1	-0.12	-0.05	-1.31	-0.03	-0.63	-0.32	-1.47	-1.27	-1.82	-0.39	-0.93	-1.14
YGL219C	-0.89	-0.61	-0.05	-0.34	0.27	-0.36	0.02	0.03	0.69	0.36	0.09	0.4	0.03	0.09	-0.51	0.6	0.58	0.85	0.41	0.58	0.65
YNL108C	1.01	1.75	1.91	-0.05	-0.44	-0.72	-0.43	0.08	-0.52	-0.68	-0.57	-0.98	-0.73	-0.37	-1.15	-0.31	0.44	-0.18	-0.45	-0.06	-0.9
YOR201C	0.49	0.56	0.8	-0.01	-0.88	-0.59	-0.69	-1.32	-1.18	0.43	-0.47	-1.19	0.07	-0.53	-1.1	-0.55	-0.64	-1.27	-0.02	-0.63	-0.79
YPL017C	-1.35	-1.59	-1.49	0.22	0.9	0.67	0.27	0.31	1.1	1.18	1.31	2.21	2.02	2.03	2.68	1.23	0.43	1.82	1.72	1.39	2.18
YDR407C	-0.32	0.32	0.36	-0.19	-0.14	-0.23	0.49	-0.15	-0.1	-0.28	-0.59	-0.69	-0.3	-0.73	-1.59	0.36	0.33	0.53	0.19	0.06	0.06
YPL267W	-0.05	0.32	0.6	-0.5	-0.33	-0.22	0.47	0.24	0.1	-0.1	0.08	0.58	0.01	0.34	-1.39	0.08	0.33	0.32	0.29	0.5	0.51
YKL182W	0.14	-0.45	-0.88	0.44	0.72	1.16	0.32	0.99	1.17	0.31	1.12	0.9	0.33	0.3	1.37	0.42	0.55	0.97	0.27	0.93	0.61
YOR263C	0.21	0.37	0.54	0.41	0.16	1.52	-0.37	-0.29	-0.15	-0.79	-0.35	0.24	0.04	-0.86	0.88	-0.16	0.2	-0.41	0.53	0.38	0.48
YHR084W	1.63	0.72	0.43	-0.07	-1.53	-1.97	-1.98	-1.84	-2.55	-0.47	-1.84	-2.41	-0.54	-2.11	-2.55	-1.56	-1.74	-2.78	-0.31	-0.75	-0.81
YLR246W	-0.37	-0.3	-0.02	0.03	0.36	0.48	0.18	0.32	0.83	0.45	1.03	0.78	0.45	1.29	1.1	0.58	0.77	0.87	0.64	0.8	0.73
YDL223C	-3.46	-3.72	-3.57	0.39	0.6	0.71	1.85	-0.49	2.62	0.4	0.96	1.38	1.3	0.64	0.9	3.49	0.38	4.35	0.4	0.68	1.33
YOR157C	-1.46	0.14	0.81	0.06	0.04	-0.12	1.77	0.53	1.69	0.62	0.07	0.8	0.32	0.24	0.06	1.68	0.75	2.02	0.76	0.39	0.27
YJR083C	-0.17	0.2	0.43	0.03	0.31	-0.08	0.07	0.27	0.71	-0.08	-0.36	0.4	-0.15	0.07	-0.64	0.54	0.54	0.6	0.34	0.34	0.47
YHR066W	2.31	1.25	0.86	-0.7	-3.29	-2.6	-1.97	-2.04	-4.81	-2.81	-5.17	-4.88	-2.33	-4.95	-3.21	-1.58	-1.69	-3.48	-0.14	-0.82	-0.89
YFL011W	-0.65	-0.48	-0.3	-0.02	0.23	0.87	-0.07	0.19	1.73	0.59	1.94	2.03	0.59	1.53	3.12	0.6	0.4	1.36	0.32	1.06	1.01
YER085C	0.32	0.36	0.6	-1.26	0.16	-0.65	-1.43		-1.68	-1.69	-1.44	-0.66	-1.15	-1.21	-0.85	-0.21	0.35	-0.38	0.39	0.44	0.45
YKR002W	-0.7	-0.19	-0.11	0.13	0.16	-0.07	0.02	-0.09	-0.07	0.17	-0.31	-0.12	0.2	-0.25	-0.42	0.21	0.07	0.07	0.38	-0.01	-0.12
YGR061C	1.32	0.99	0.36	-0.19	-0.04	-0.66	-0.32	-0.09	-0.97	-0.89	-0.17	-1.25	-0.91	-0.34	-0.53	-0.24	-0.53	-1.35	-0.33	0.04	-0.54
YMR281W	-0.94	-0.34	0.14	-0.3	-0.08	0.3	0.5	0.65	0.88	0.33	0.35	0.03	0.12	0.33	-0.19	0.41	0.78	0.6	0.19	0.18	0.02
YBR106W	1.96	1.5	1.31	-0.09	-0.63	-0.95	-0.94	-0.05	-1.14	0.08	-0.06	-0.42	-0.03	-0.01	-0.7	-1.07	-0.03	-1.29	-0.28	-0.83	-1.27
YOL072W	-0.03	-0.01	-0.11	-0.07	-0.06	0.7	-0.41	-0.33	0.3	-0.47	0.1	0.36	-0.41	0.27	0.39	0.21	0.13	0.39	-0.08	0.33	0.43
YOR005C	-0.33	-0.39	-0.17	-0.33	-0.03	0.08	-0.18	-0.33	0.08	-0.07	0.12	0.61	0.03	-0.14	0.04	0.34	0.11	0.48	0.23	0.28	0.27
YGR033C	-0.55	-0.17	-0.1	-0.04	-0.39	-0.57	-0.34	-1.11	-0.83	-0.04	-1.32	-1.14	0	-0.96	-0.93	0.26	-0.75	0.04	0.17	-0.74	-0.45
YBR300C	0.23	0.37	0.61	-0.83	-1.06	0.24	-1.38	-1.77	-0.68	-1.26	-2.38	-1.16	-0.99	0.4	-0.88	-0.13	0.11	-0.42	0.34	0.29	0.27
YPR189W	0.04	-0.42	-0.17	-0.53	-0.4	-0.69	-0.91	-0.45	-0.85	-0.5	0.02	-0.41	-0.2	-0.44	-0.94	-0.43	-0.43	-0.63	-0.04	-0.12	-0.28
YPL127C	-0.86	-0.32	-0.31	0.12	0.83	0.8	1.21	0.16	0.82	0.79	1.17	1.49	0.79	1.02	1.38	0.46	0.18	1.25	0.89	0.97	1.1
YJL190C	2.63	3.1	2.45	0.24	-1.25	-1.44	-0.57	0.72	-1.11	0.87	-0.82	-1.67	0.5	-0.86	-2.83	-0.88	-0.69	-3.28	-0.39	-2.3	-3.77
YLR353W	-0.51	0.36	0.06	0.09	-0.12	-0.41	0.9	-0.41	0.44	0.5	-0.17	-0.04	0.06	-0.25	-0.4	0.6	-0.42	0.06	0.07	-0.53	-0.51
YLL041C	-3.79	-3.48	-3.37	-0.02	0.51	0.55	1.92	0.7	3.16	1.8	1.23	2.07	1.07	0.91	1.65	2.7	1.04	3.52	1.43	0.82	1.34
YOR205C	0.53	0.26	0.11	-0.15	-0.68	-0.98	-0.63	-1.09	-1.54	-0.36	-1.35	-1.48	-0.18	-1.56	-2.04	-0.44	-0.66	-1.1	0.08	-0.23	-0.27
YBL016W	0.41	0.3	0.3	-0.34	-0.64	-0.49	-1.32	-1.07	-1.05	-0.24	-1.01	-1.02	-0.18	-0.82	-0.6	-0.87	-0.73	-0.97	0.12	-0.2	-0.18
YMR293C	0	-0.22	-0.13	0.26	0.49	0.98	0.51	0.64	1.16	0.7	0.84	0.78	0.77	0.7	0.84	0.71	0.6	0.8	0.72	0.7	0.7
YBR059C	-1.44	-0.81	-0.66	-0.19	0.07	0.7	1.36	0.83	1.6	0.43	0.55	1.1	0.1	-0.09	-0.28	1.28	0.94	1.51	0.6	0.51	0.67
YGR076C	-0.49	-0.33	0.02	-0.37	-0.45	-0.28	-0.51	-0.49	-0.5	0.28	-0.47	0.08	0.19	0.25	-0.92	0.01	0.14	0.11	0.24	0.26	0.12
YJL141C	-2.51	-1.71	-1.55	-0.16	0.69	0.82	1.31	1.84	2.24	0.79	1.14	1.67	0.73	0.67	1.37	1.62	1.38	2.06	1.19	1.02	1.32
YOL157C	-1.14	-0.71	-0.27	-0.2	0.07	0.33	-0.51	-0.58	0.59	0.41	0.63	0.48	0.12	0.64	0.03	0.15	0.06	0.5	0.35	0.47	0.48
YJR036C	-1.36	-0.93	-0.74	-0.04	1.06	1.57	1	1.14	3.08	1.11	1.54	3.15	1.01	1.7	1.45	1.18	0.86	1.87	0.49	0.75	1.03
YGL038C	-1.8	-1.47	-1.45	-0.24	-0.4	0.02	2.15	0.69	1.86	1.08	1.13	1.15	0.68	0.47	0.72	1.72	1.08	1.45	0.62	0.39	0.47
YAL030W	-1.35	-0.79	-0.32	0.27	0.47	1.07	2.03	0.55	1.95	0.87	1.02	1.76	0.45	1.09	1.19	1.78	1.15	2.26	0.69	1.14	1.78
YHR199C	-0.63	0.2	0.43	-0.04	0.28	0.75	0.19	0.26	0.67	0.08	0.62	1.23	-0.13	0.81	1.51	0.21	0.24	0.79	0.34	0.85	1.21
YLR086W	0.16	0.38	0.35	-0.26	0.05	-0.23	-0.11	-0.03	-0.31	-1.16	-0.23	-0.42	-0.59	-0.38	-1.4	-0.02	0.26	0.22	-0.16	-0.02	-0.02
YLR418C	0.03	0.4	0.01	0.15	-0.21	0.05	0.3	-0.02	0.24	0.14	0.06	-0.05	0.16	0.28	0.01	0.23	-0.04	0.13	0.09	-0.11	-0.12
YBR073W	0.86	0.94	0.58	-0.09	0.08	-0.07	-0.18	0.16	-0.08	-0.52	0.22	0.22	-0.14	0.25	-0.42	-0.28	0.23	-0.13	0.5	0.48	0.35
YOR297C	0.35	0.32	0.26	0.11	-0.45	-0.83	-0.08	-0.29	-0.58	0.38	-0.29	-0.65	0.31	-0.52	-0.25	-0.41	-1.01	-1.01	-0.3	-0.69	-1.18
YLL065W	0.21	0.34	0.49	0.25	-0.61	-0.55	-1.25	-0.62	-0.91	-0.73	-1.13	-1.19	0.54		-1.62	-0.45	0.07	-0.67	0.34	0.36	0.27
YBR267W	2.79	1.47	0.68	0.05	-1.7	-1.71	-1.81	-1.45	-3.55	-2.55	-4.12	-4.5	-2.24	-3.66	-2.56	-1.9	-1.2	-3.57	-0.66	-1.07	-1.15
YKR029C	0.04	0.23	0.33	0.05	0.19	-0.23	-0.24	0.38	-0.32	-0.74	-0.43	0.14	-0.07	0.16	-1.2	0.14	0.41	0.42	0.43	0.34	0.51
YIL158W	-0.03	0.13	0.52	-0.3	-0.59	-0.23	-0.49	-1.14	-1.51	-0.54	-1.5	-1.82	-1.02	-1.07	-1.75	-0.87	-0.77	-1.2	-0.8	-1.03	-1.15
YLR308W	0.15	0.31	0.63	-0.1	-0.15	0.57	-0.42	0.52	0.23	0.28	-0.85	0.92	-0.07	-1.45	0.67	-0.12	0.38	-0.25	0.38	0.52	0.48
YJR080C	-1.71	-1.13	-0.89	-0.14	-0.02	-0.28	1	-0.35	1.12	1.13	0.04	0.72	0.71	0.11	0.16	1.06	0.21	0.82	0.97	0.34	0.26
	#N/A	#N/A	#N/A	-0.45	0.07	-0.07	-0.62	-0.25	-0.46	-0.1	-0.2	-0.4	-0.1	-0.59	-0.75	#N/A	#N/A	#N/A	#N/A	#N/A	#N/A
YJL103C	-2.05	-2	-2.15	-0.16	0.26	0.46	0.56	0.97	2.11	0.88	1.69	2.36	0.8	1.64	2.24	1.11	0.95	2.13	0.3	1.14	1.19
YAL039C	-0.14	-0.57	-0.78	0.13	0.57	1.05	-0.53	0.66	0.81	0.87	0.77	1.76	0.76	1.32	2.14	-0.15	0.73	0.45	0.54	1.03	1.01
YBL041W	-1.2	-0.22	0.17	0.27	0.46	0.35	0.7	0.6	1.1	0.35	0.21	0.45	0.37	0.49	0.06	0.97	0.89	1.49	0.39	0.24	0.36
YDR508C	1.15	1.1	0.89	-0.56	-1.48	-1.31	-1.98	0.33	-2.45	-0.2	-1.34	-2.99	-0.62	-2.69	-3.18	-2.55	-0.72	-3.65	-0.9	-2.85	-3.98
YPR053C	-0.08	0.24	0.62	-0.31	-0.38	-0.28	-0.17	-0.45	-0.74	0.52	-0.36	-0.8	0.24	-0.48	-0.22	-0.28	-0.67	-0.62	-0.01	-0.66	-0.81
YIL045W	-1.69	-1.26	-1.03	-0.3	0.82	1.69	1.48	1.03	3.08	0.81	1.45	2.19	0.58	1.22	-0.06	1.57	1.01	2.64	0.81	0.7	1.08
YDR459C	0.55	0.16	0.41	0.17	-0.05	-0.45	-0.87	-0.4	-0.85	0.3	0.29	0.02	0.25	0.5	0.4	-0.42	-0.62	-0.42	-0.14	-0.22	-0.48
YCR086W	-0.08	0.18	0.34	-0.09	-0.85	-0.28	0.35	-0.47	-0.66	-0.21	-0.39	-0.22	-0.17	0.13	-0.6	0.13	0.08	-0.15	0.19	0.13	0.27
YAL028W	-0.5	-0.35	0	0.24	0.57	1.13	0.5	0.74	1.7	1.72	1.9	1.86	1.73	1.6	1.74	0.86	0.48	1.02	0.89	1.14	1.39
YKL165C	-0.05	0.23	-0.07	-0.32	-0.23	-0.21	0.72	0.32	0.59	0.37	0.99	0.02	0.1	0.32	-0.61	-0.39	-0.59	-0.71	0.01	-0.08	-0.86
YGR237C	-0.86	-0.34	-0.05	-0.19	0.22	0.51	0.33	1.33	1.79	0.46	0.51	1.29	0.56	0.17	-0.23	1.11	1.08	1.29	0.71	0.61	0.82
YGL018C	-0.04	0.16	0.39	-0.7	-0.54	-0.71	-0.54	-0.97	-0.58	-0.01	-1.55	-0.88	-0.58	-0.61	-1.37	-0.06	0.16	-0.19	0.43	0.31	0.39
YGL023C	-0.13	0.26	0.62	-0.26	-0.04	-0.36	-0.44	-0.69	-0.61	-0.5	-0.67	-0.88	-0.41	-0.63	-1.28	-0.19	0.03	0.17	0.19	0.29	0.24
YBR070C	0.04	0.64	0.41	0.05	0.26	0.24	0.53	-0.19	0.2	0.14	0.08	-0.28	0.37	0.27	0.11	0.12	-0.28	0.22	0.21	0.02	-0.16
YJL206C	-0.93	-0.75	-0.83	-0.15	0	0.5	0.23	0.53	0.83	-1.41	1.44	1.13	-0.34	0.71	0.85	0.53	1.06	1.34	0.33	1.21	1.38
YPL107W	0.13	-0.27	-0.26	0.17	-0.13	-0.04	-0.02	-0.01	0.19	0.1	2.1	3.29	0.39	2.96	2.16	0.62	1.27	1.6	0.34	1.58	2.01
YOL098C	0.87	0.71	0.2	-0.03	-0.31	-0.28	-0.62	-0.35	-0.96	-0.12	-0.2	-0.34	-0.18	-0.27	-0.12	-0.42	-0.54	-0.74	-0.12	-0.44	-0.67
YMR106C	-0.4	-0.01	0.26	-0.24	-0.48	-0.84	1.13	0.12	0.71	-0.31	-0.06	-0.11	-0.38	-0.35	-0.95	0.7	0.45	0.64	0.14	0.58	0.47
YDR330W	-1.18	-0.55	-0.24	0.3	0.68	0.94	1.41	0.63	2.27	0.94	0.83	1.75	0.81	0.96	0.79	1.25	0.85	1.59	1.09	0.93	1.31
YBL029W	0.44	0.45	0.78	-0.34	-0.56	-0.05	-0.58	-2.36	-0.98	0.21	-1.68	-1.19	-0.26	-2.01	-1.76	-0.12	-0.59	-0.58	0.46	0.57	0.52
YNL221C	1.3	0.82	0.5	-0.16	-0.82	-0.9	-0.96	-1.06	-2.03	-1.35	-1.49	-2.32	-1.11	-1.28	-1.61	-0.94	-0.87	-1.88	-0.15	-0.56	-0.55
YDL121C	0.89	0.5	0.76	-0.38	-1.37	-2.16	-1	-0.68	-2.54	-1.84	-2.93	-4.63	-1.61	-2.19	-4.53	-1.18	-0.67	-2.09	-0.56	-0.77	-0.84
YDL198C	-0.07	1.4	2.11	-0.23	0.15	-0.26	0.16	0.6	0.07	0.67	2.22	1.16	-0.05	1.79	1.76	-0.62	0.07	-0.69	-0.56	0.51	-0.83
YPR129W	-0.52	0.03	0.33	0.06	-0.29	-0.4	-0.32	-0.65	-0.61	-0.07	-0.78	-0.45	-0.25	-0.42	-1.11	-0.26	-0.3	-0.26	-0.19	-0.41	-0.35
YDR413C	0.92	0.69	0.64	-0.51	-0.33	-0.65	-1.13	-1.5	-0.83	-0.03	1.47	-0.43	-1.19	-1.58	-1.38	-1.24	-0.81	-1.75	0.46	0.47	0.42
YDL173W	-0.17	0.31	0.5	0.02	0.21	0.13	0.21	0.16	0.23	-0.24	0.08	0.16	-0.14	0.2	-0.22	0.32	1.17	1.19	0.18	0.67	0.66
YER058W	-0.24	0.21	0.4	0.08	-0.08	-0.33	0.56	0.15	0.3	0.48	-0.21	0.54	0.57	0.07	-0.02	0.22	0.29	0.08	0.34	0.24	0.32
YOR304C-A	0.04	0.19	0.58	0.02	-1.23	-0.93	0.16	-1.69	-1.06	-0.18	-1.47	-1.34	-0.01	-1.74	-2.09	0.35	-0.46	-0.08	0.27	0.06	-0.23
YPR152C	0.33	0.41	0.43	0.05	0.01	0.53	-0.15	-0.06	-0.01	-0.36	-0.22	-0.31	-0.29	-0.16	0.07	-0.17	0.13	-0.03	0.08	0.35	0.32
YPR073C	0.4	-0.13	0.24	-0.32	0.12	-0.03	-1.12	-0.63	-1.16	-0.19	-0.24	-0.05	-0.25	0.6	-0.78	-0.44	0.37	0.12	-0.26	-0.03	0.4
YOL160W	0.26	0.32	0.6	-0.33	-0.12	0.44	-0.68	-0.36	-1.04	0.44	0.57	0.49	-0.15	0.34	0.15	-0.19	0.31	-0.15	0.27	0.49	0.47
YBR005W	-0.65	-1.22	-0.87	0.11	0.41	0.14	0.93	0.69	1.19	0.64	0.88	1.39	0.46	0.88	1.62	1.16	0.77	1.24	-0.1	1.29	1.01
YER069W	0.8	2.9	3.33	0.58	0.28	-0.3	0.05	-0.65	-0.11	-0.38	-1.42	-2.15	-0.83	-1.71	-2.18	-0.01	-1.04	-1.15	-0.53	-2.14	-2.72
YOR143C	0.77	0.93	0.74	-0.26	-0.76	-1.01	-0.34	-0.76	-1.28	-0.56	-0.73	-1.64	-0.32	-0.44	-1.74	-0.25	-0.3	-0.59	-0.39	-0.73	-0.83
YNL155W	-0.36	0.1	0.65	0.01	0.55	0.84	0.4	-0.05	0.46	0.31	-0.06	0.59	0.42	0.37	-0.15	0.71	0.5	1.11	0.67	-0.05	0.34
YFR015C	-3.21	-3.01	-2.71	-0.22	0.65	0.75	-0.72	-0.48	0.93	4.3	0.64	3.32	3.61	0.54	1	0.94	0.21	0.8	2.82	0.56	1.1
YPL041C	0.65	0.64	0.48	0.02	-0.11	0.29	-0.72	-0.22	-0.42	-0.09	0.5	0	-0.01	0.45	0.71	-0.88	-0.48	-0.61	-0.53	0.4	-0.11
YHR125W	0.21	0.31	0.73	-2.29	-2.27		-1.33	-1.92	-1.92		-0.59	0.23		0.04	0.94	-0.08	0.26	-0.45	0.51	0.6	0
YJR049C	-0.65	-0.13	0.01	-0.14	0.02	-0.19	0.6	0.27	0.95	0.03	-0.01	0.14	0.07	0.2	0.04	0.78	0.62	1.18	0.74	0.5	0.67
YDR222W	3.14	2.18	1.85	-0.29	-0.81	-0.65	-0.32	2.15	0	-1.26	0.89	-1.36	-0.69	-0.49	-0.78	-0.58	2.06	0.4	-1.2	-0.96	-1.34
YJL119C	0.33	0.24	0.53	-0.56	-0.42	0.09	-1.55	-0.91	-1.36	-0.45	-0.08	-0.34	-0.19	0.17	-0.09	-0.86	-0.54	-1.22	0.24	0.25	0.11
YPR091C	-1.24	-0.55	-0.46	0.09	0.24	0.3	1.64	0.79	1.57	0.56	0.29	0.94	0.38	-0.07	0.32	1.42	0.75	1.46	0.9	0.51	0.72
YDR420W	#N/A	#N/A	#N/A	-0.14	-0.26	0.15	-0.84	-0.25	-0.67	-0.8	0.46	-0.01	-0.58	-0.63	-0.59	-0.67	-0.49	-1.09	-0.56	0.52	0.25
YBR113W	0.93	0.87	0.53	1.6	1.6	2.04	0.78	1.47	0.95	1.53	1.2	1.19	1.87	0.81	3.13	-0.06	0.29	-0.17	0.31	0.59	0.85
YGR149W	-2.54	-2.03	-1.1	0.11	1.32	0.86	2.36	3.45	3.97	2.1	2.97	3.58	1.29	2.54	3.29	2.49	2.77	3.38	1.23	2.93	2.77
YDL131W	0.31	0.44	1.11	-0.32	-0.72	-0.92	-0.64	-0.42	-0.71	-0.35	0.19	-1	-1.04	-0.36	-1.01	-0.25	0.01	-0.44	-0.32	-0.16	-0.78
YBR240C	-1.02	-0.68	-0.42	-0.46	0.09	0.71	0.55	0.52	1.92	0.17	1.38	1.2	-0.63	0.82	1.06	1.11	0.68	1.25	0.51	0.99	1.07
YDR086C	0.94	1.02	0.93	-0.01	-0.25	-0.35	-0.76	-1.01	-1.69	-0.36	-0.93	-0.97	-0.26	-0.18	-1.58	-0.71	-0.35	-0.73	-1.02	-0.88	-0.76
YKL022C	0.61	0.32	0.19	-0.05	0.05	-0.35	-0.87	-0.57	-1.13	-0.66	-0.4	-0.91	-0.42	-0.67	-1.37	-0.37	-0.16	-0.29	0.18	0.12	0.08
YGR048W	-0.87	-0.24	0.24	0.38	0.26	0.58	1.24	0.97	2.03	0.61	0.62	1.29	0.48	0.76	0.64	1.18	1.33	1.5	0.92	0.7	0.79
YIR023W	0.53	0.16	0.11	-0.13	-0.25	-0.26	-1.12	-0.4	-1.26	-0.66	-0.66	-1.02	-0.73	-0.89	-1.72	-0.61	-0.27	-0.73	0.01	0.09	0.06
YPL136W	0.28	0.44	0.67	0.38	1.08	1.73	-0.87	0.98	0.78	0.78	3.41	4.04	0.39	3.56	3.97	-0.31	0.7	0.15	0.56	2.34	2.4
YOR133W	2.51	2.23	0.95	0.25	0.04	0.58	-0.33	1.15	-0.34	0.56	0.79	-0.12	0.21	-0.33	-0.01	-0.48	-0.22	-1.72	0.05	0.06	-0.94
YCR089W	0.35	-0.27	-0.66	0.18	0.08	-0.8	-1.71	-1	-0.88	-0.2	0.25	-0.02	-0.11	-0.23	-0.28	-1.48	-1.24	-1.47	0.1	0.18	0.18
YIL162W	-1.78	-0.78	-0.86	-0.36	0.02	0.39	0.03	-0.34	0.15	0.99	-0.11	-0.31	0.47	-0.49	0.39	0.08	-0.42	0.51	0.03	-0.76	-1.14
YMR180C	-0.1	-0.75	-0.73	0.21	0.57	0.61	-0.08	-0.46	0.17	0.2	0.2	1.56	0.64	1.32	0.45	0.54	0.63	1.24	-0.3	0.94	1.44
YGR172C	-0.21	0.6	0.82	-0.08	-0.25	-0.95	0.36	-0.06	-0.36	0.49	-0.22	-0.44	0.19	-0.05	0.12	-0.29	-0.78	-0.65	0.05	-0.22	-0.55
YNL261W	0.45	0.19	0.11	0.06	-0.39	-0.86	-0.13	-1.38	-0.73	0.13	-1.21	-1.21	0.05	-1.23	-1.72	0.42	-1.11	-0.85	0.28	-0.55	-0.47
YDR108W	0.19	0.25	-0.1	0.09	0.15	0.29	0.38	0.3	0.38	-0.32	0.54	0.04	-0.19	0.38	0.03	0.36	0.51	0.56	0.43	0.27	0.31
YPL122C	0.44	0.54	0.64	-0.4	-0.86	-0.73	-1.03	-1.38	-1.4	-1.01	-1.94	-2.02	-0.61	-1.98	-2.3	-0.33	-0.66	-0.88	-0.1	-0.6	-0.79
YCR091W	-1.6	-1.64	-1.71	-0.05	0.94	1.1	-0.75	-0.27	0.98	1.4	1.78	2.52	1.57	1	1.15	0.43	-0.19	0.96	0.99	1.01	1.68
YCR105W	-0.15	-0.01	0.2	0	0.44	0.77	0.19	-0.09	0.28	-0.01	0.81	0.85	-0.23	1.11	0.76	0.22	0.51	0.62	0.27	0.66	0.73
YJL001W	-2.29	-0.48	0.11	0.49	0.72	0.77	3.11	1.31	3.04	0.71	1.39	1.75	0.47	1.37	1.62	2.65	1.83	3.41	0.99	1.22	1.5
YOR045W	-0.34	0.04	0.66	0.01	-0.12	0.03	0.55	-0.59	0.24	0.45	-0.29	-0.23	-0.06	0.37	0.14	-0.23	-0.62	-0.34	-0.11	-0.12	-0.3
YDR128W	-0.17	-0.09	-0.34	0.1	0.29	0.46	0.15	0.35	0.5	-0.43	0.28	0.2	-0.4	0.1	-0.3	0.21	0.54	0.64	0.17	0.25	0.29
YEL055C	1.92	1.26	0.42	-0.35	-1.49	-1.53	-1.38	-0.78	-2.32	-1.29	-1.47	-2.36	-1.31	-2.1	-2.66	-1.21	-0.76	-2.36	-0.39	-1.18	-1.54
YNL188W	0.17	0.3	0.71	-1.76	-0.83	-0.85	-1.5	-1.4	-2.07	-1.09	-1.27	-1.12	-0.44	-0.73	-1.59	-0.51	-0.06	-0.68	0.23	0.39	0.14
YMR168C	-0.05	-0.03	-0.06	-0.08	0.42	-0.26	0.11	0.48	0.15	0.1	0.5	0.16	0.14	0.51	0.27	0.17	0.28	0.19	0.44	0.36	0.3
YLR096W	1.1	0.06	0	-0.43	-0.46	0.12	-1.43	-1.11	-1.76	-0.69	-0.48	-0.93	-0.68	-0.93	-0.89	-1.18	-0.78	-1.62	-0.07	-0.07	-0.27
YAL046C	-0.24	-0.39	-0.21	0	-0.26	0.07	1.14	0.2	0.56	0.38	0.65	0.56	-0.08	0.57	0.17	0.6	0.36	0.33	0.25	0.31	0.39
YJL082W	-1.17	-0.83	-0.78	-0.05	0.03	0.55	2.47	3.19	2.74	1.62	2.33	2.22	1.1	1.27	1.29	1.65	2.37	1.72	0.68	1.72	1.35
YGL176C	0.21	-0.01	-0.26	-0.12	-0.76	-0.12	-0.36	-0.41	-0.51	-0.29	-0.03	-0.22	-0.27	-0.5	-0.57	-0.18	-0.16	-0.63	0.22	0.16	0.27
YPL263C	1.69	1.55	1.39	-0.73	-1.92	-2.71	-2.07	-2.54	-4.12	-1.79	-4.69	-5.29	-1.56	-5.02	-6.76	-1.83	-1.95	-3.49	-0.46	-1.72	-1.99
YJL105W	0.08	0.15	0.37	-0.18	-0.43	1.03	-0.38	0.37	1.5	0.16	0.97	1.28	-0.01	0.37	0.04	0.18	0.63	0.34	0.51	0.5	0.5
YMR301C	-0.18	0.41	0.46	0.39	-0.34	-1.5	-0.03	-0.12	-0.57	-1.56	-1.78	-2.44	-1.34	-2.11	-2.23	0.04	-0.01	-0.13	0.19	-0.2	-0.5
YBR069C	0.09	-1.23	-1.52	-0.14	-1.88	-1.57	-1.54	-0.48	-2.26	-0.94	-1.85	-3.36	-1.22	-2.46	-2.48	-2.18	-1.12	-3.06	-0.61	-1.75	-2.2
YKL067W	-2.81	-1.57	-1.72	0.35	0.64	0.78	2.79	0.76	3.33	1.6	1.1	2.19	1.41	1.34	2.07	2.27	1.15	3.15	1.27	0.74	1.5
YJR063W	3.16	1.53	1.62	-0.18	-3.39	-3.54	-2.7	-1.39	-4.4	-2.04	-4.33	-6.05	-1.85	-4.42	-4.72	-2.52	-1.28	-4.85	-1.35	-2.15	-2.51
YGL028C	0.49	-0.74	-0.3	-0.11	0.27	0.6	-0.77	-0.39	-0.65	-0.11	0.59	0.26	-0.29	0.05	0.94	-0.39	-0.23	-0.37	0.14	0.35	0.18
YDR120C	1.91	1.4	0.78	0.01	-0.95	-1.37	-1.74	-1.44	-3.07	-2.17	-3.54	-3.67	-2.19	-3.49	-3.14	-1.58	-1.12	-3.12	-0.25	-0.82	-1.05
YDR322C-A	-0.58	-0.69	-0.97	0.49	0.2	0.64	0.55	0.18	0.39	0.61	0.52	0.54	0.37	0.79	0.84	0.29	0.24	0.38	-0.05	0.27	0.44
YPR154W	-2.06	-1.64	-1.36	-0.02	0.81	1	0.76	1.02	1.15	0.78	1.37	1.38	0.54	0.88	1	0.33	1	1.44	0.32	0.91	0.84
YNL296W	0.13	0.41	0.59	-1.62	-0.95	1.73	-1.76	-1.09	-1.33	-0.67	-0.41	-0.43	-1.41	-1.55		-0.04	0.32	-0.39	0.22	0.42	0.47
YEL046C	1.2	0.45	0.03	-0.06	-1.13	-2.19	-0.56	0.19	-1.53	-0.23	-0.18	-2.17	-0.62	-1.29	-1.38	-1.16	-0.64	-1.99	-0.77	-1.43	-2.34
YJL048C	-1.69	-1.72	-1.87	0.06	0.85	1.05	1.86	1.38	1.88	0.58	0.82	1.17	0.57	1.16	1.54	1.31	1.49	1.9	0.71	1.17	1.34
YCR066W	-0.02	0.16	0.42	-0.23	-0.37	0.14	-0.49	-0.91	-0.58	-0.26	-0.88	-0.59	-0.14	-0.79	-0.77	0.01	-0.25	-0.24	0.33	0.21	0.16
YEL016C	-0.02	-0.13	0.43	-0.07	-1.95	-0.78	-0.8	-0.43	-0.27	-0.07	-0.26	-0.07	-0.04	-0.35	-0.58	-0.03	0.01	-0.02	0.24	0.47	0.33
YNL251C	1.02	0.02	-0.38	-0.11	-0.36	-0.22	-1.72	-1.59	-2.2	0.04	-2.1	-2.37	0.04	-2.56	-2.48	-1.42	-1.78	-2.28	-0.02	-1.15	-1.09
YPR019W	0.21	0.04	-0.06	-0.21	-0.21	0.11	-0.56	-0.57	-0.63	-0.4	-0.51	-0.66	-0.38	-0.59	-0.81	-0.68	0	-0.38	-0.1	-0.21	-0.4
YNL268W	1.09	0.59	0.4	0	-0.6	-0.22	-1.19	-0.08	-1.12	-0.2	0.62	-0.26	-0.35	-0.06	0.66	-1.34	-0.52	-1.47	-0.51	-0.08	-0.53
YLR443W	0.19	-0.1	0.29	-0.54	-0.43	-0.41	-0.97	-0.56	-0.66	-0.17	-0.39	-0.67	-0.39	-0.46	-0.07	-0.3	-0.33	-0.61	-0.05	0.26	-0.01
YKL107W	-1.6	-1.28	-1.16	0.83	1.2	1.2	1.31	0.03	3.99	0.44	1.69	3.68	0.87	2.41	2.36	2.6	0.86	4.12	0.57	1.17	1.64
YKL082C	0.6	0.56	0.67	0.58	0.07	1.03	-0.94	-0.81	-1.54	-1.8	-2.19	-1.12	-0.88	-1.51	0.66	-1.19	-0.9	-1.83	0.15	0.23	0.64
YER130C	0.42	0.23	0.32	-0.04	-0.04	0.46	0.15	2.01	0.97	-0.01	1.05	0.98	0.01	0.87	0.23	0.18	1.6	0.92	-0.12	0.5	0.28
YJL067W	-0.48	-0.2	0	-0.61	0.23	1.07	-1.15	-0.08	0.3	1.35	-0.58	-0.19	-0.07	-1.12	0.55	0.71	0.46	0.79	0.39	0.4	0.43
YOR173W	-3	-3.61	-3.91	0.56	1.5	1.72	1.65	-0.02	3.95	2.44	1.45	5.27	3.63	2.27	4.25	3.27	0.51	4.05	1.78	1.04	3.49
YMR044W	0.49	0.43	0.29	0.12	0.01	0.11	-0.36	-0.12	-0.66	-0.27	-0.17	0.03	0.07	0.24	-0.78	-0.1	0.31	0.19	-0.24	-0.16	-0.17
YMR295C	0.84	0.16	0.12	-0.12	0.31	0.39	-0.67	0.05	-0.31	-0.08	0.8	0.6	0.03	0.36	0.92	-0.28	0.05	0.17	-0.23	0.85	0.55
YJL057C	-1.88	-1.48	-1.21	0.06	0.88	1.23	1.63	1.67	2.7	1.33	1.56	2.38	1.3	1.38	1.13	1.9	1.31	2.37	0.92	1.06	1.42
YKR019C	0.25	0.37	0.24	0	0.2	0.14	0.26	-0.01	0.38	-0.67	-0.23	0.03	-0.79	-0.03	-0.1	0.08	0.23	0.29	-0.03	0.19	0.2
YKL014C	1.33	0.34	0.9	-0.94	-2.77	-3.96	-2.5	-2.04	-4.17	-2.55	-4.28	-4.49	-1.93	-4.95	-5.53	-2.01	-1.48	-3.94	-0.78	-1.39	-1.75
YER161C	0.48	0.57	0.44	0.19	0.05	-0.09	-0.45	-0.42	-0.72	-0.29	-0.31	-0.42	-0.06	0.04	-0.88	-0.35	0.06	-0.35	0.05	0.01	0.03
YMR098C	-0.45	-0.17	-0.05	-0.16	-0.3	-0.02	0.21	-0.17	0.45	0.54	0.06	0.4	0.39	0.1	-0.55	0.4	0.13	0.32	0.64	0.39	0.35
YNL250W	0.31	0.28	0.18	0.09	0.5	0.05	0.13	-0.11	0.03	-0.87	-0.48	0	-0.36	0.04	-0.8	0.23	0.31	0.67	0.13	0.3	0.36
YPR058W	0.44	1.02	0.95	-0.33	0.13	-0.16	-0.65	0.32	-0.35	-1.31	0.75	-0.23	-1.29	0.52	0.34	-0.58	0.76	0.18	-0.15	0.26	-0.02
YGL171W	1.86	1.12	0.95	-0.8	-2.09	-2.81	-2.04	-1.81	-3.71	-2.98	-4.65	-4.78	-2.77	-6.35	-4.66	-1.41	-1.56	-3.49	-0.14	-1.24	-1.38
YOL063C	-0.52	-0.53	-0.48	-0.06	0.01	0.61	0.19	-0.14	0.51	0.24	0.48	0.29	0.08	-0.05	-0.07	0.39	0.09	0.15	0.3	0.07	0.13
YPL194W	-0.35	0.13	0.48	-0.7	-0.55	-0.43	0.19	0.03	0.54	-0.44	-0.41	-0.3	-0.53	-0.59	-1.37	0.45	0.54	0.66	0.17	0.34	0.19
YLR170C	-0.52	-0.06	0.3	0.29	0.66	-0.44	1.06	0.56	1.27	0.15	0.04	0.69	0.07	0.9	-0.72	1.14	1.15	1.75	0.15	0.2	0.71
YMR316C-B	-0.41	-0.45	-0.41	-0.05	0.38	-0.2	0.08	0.22	0.71	0.24	0.18	0.27	0.34	0.05	0.39	0.55	0.24	0.88	0.48	0.4	0.47
YMR212C	1.12	0.97	0.53	0.03	-0.66	-1.19	-0.63	-1.28	-1.78	-0.74	-1.54	-1.96	-0.76	-1.51	-1.79	-0.78	-1.15	-1.64	-0.06	-0.95	-1.24
YGL064C	0.8	0.23	0.24	-0.2	-0.95	-0.35	-1.31	-1.06	-1.11	-0.65	-0.93	-1.08	-0.26	-0.87	-1.07	-0.95	-0.49	-1.26	0.11	0.1	0.08
YBR157C	-1.27	-2.24	-2.35	0.31	0.4	0.13	0.23	1.62	1.32	0.47	1.14	1.62	0.55	0.7	0.28	0.24	1.33	0.68	1.01	0.28	0.54
YJL186W	-0.33	-0.25	-0.33	-0.16	-1.15	-0.89	-0.56	-0.33	-0.52	-0.37	-0.57	-1.64	-0.38	-1.25	-1.15	-0.22	-0.3	-0.76	0.06	-0.63	-0.8
YLL031C	-0.58	-0.42	-0.41	-0.28	0.05	0.18	0.67	0.06	0.69	0.41	0.85	0.26	0.09	-0.15	0.23	0.22	-0.16	0.2	0.19	0.13	-0.06
YJL208C	1.67	1.18	0.96	-0.27	-1.88	-2.31	-1.59	-1.19	-2.75	-1.18	-2.41	-3.81	-1.2	-2.63	-4.16	-1.62	-1	-2.73	-0.21	-1.18	-1.58
YFL018C	-2.21	-0.87	-1.19	0.22	0.41	0.52	2.11	0.76	2.24	1.07	0.92	1.36	0.65	0.73	0.97	1.96	0.92	2.3	0.87	0.36	0.67
YOL136C	2.56	1.72	2.45	-0.34	-0.27	-1.98	-2.22	-0.37	-1.86	-0.55	-0.39	-0.9	-0.48	-0.83	-0.78	-1.98	-0.28	-1.73	-0.68	-0.91	-1.36
YDR396W	0.34	0.43	0.57	-0.42	-1.76	0.44	-1.85	-3.73	-3.28	-0.44	-2.66	-1.57	-0.98	-0.74	0.31	-0.39	-0.21	-0.73	0.35	0.42	0.47
YBR282W	-0.18	-0.06	0.43	-0.13	-0.07	-0.17	-0.49	-0.49	-0.66	0.53	-0.28	0.55	0.4	0.64	-0.8	-0.17	-0.01	0.04	0.18	0.13	0.38
YPL035C	0.36	0.25	0.59	0.27	0.38	1.16	-0.79	0.63	-0.49	-0.22	0.37	0.33	0.56	-0.68	1.24	-0.42	0.03	-0.45	0.4	0.47	0.33
YLR436C	-0.21	-0.65	-0.71	-0.36	0.36	0.64	-0.24	0.33	0.53	0.25	0.95	1.2	0.27	0.19	0.44	-0.13	0.08	-0.03	0.7	0.63	0.86
YLR192C	0.59	1.36	1.34	-0.04	-0.82	-0.93	-0.96	-1.27	-1.56	-0.32	-1.35	-1.38	-0.3	-0.94	-1.5	-0.79	-0.89	-1.57	-0.17	-0.81	-1
YLR067C	0.49	0.2	0.26	0.13	-0.18	0.03	-0.95	-0.78	-1.17	-0.27	-1.04	-0.77	-0.06	-1.39	-1.1	-0.39	-0.39	-0.86	0.33	0.13	0.16
YMR279C	0.08	0.37	0.59	-1.92	-0.66	0.75	-0.68	1.05	1.04	-0.09	2.1	1.08	-0.34	1.2	2.03	0	0.32	-0.17	-0.19	0.26	0.05
YMR296C	0.63	1.25	1.07	-0.18	-0.53	-0.62	-0.41	-0.03	-1.01	0.08	-0.57	-1.37	-0.05	-0.99	-0.7	-0.49	-0.55	-1.11	0.26	-0.06	-0.48
YDL192W	1.35	1.32	1.19	0.12	-0.12	-0.44	-0.44	-0.04	-0.74	0	-0.12	-0.16	0.03	0.32	-0.24	-0.65	-0.24	-1.1	-0.47	-0.56	-1.17
YDR334W	0.2	-0.15	-0.3	0.15	0.23	0.76	-0.41	-0.5	-0.38	-0.17	0.3	0.55	-0.1	-0.2	-0.38	0.07	-0.25	-0.24	0.16	0.04	0.12
YDL028C	0.33	0.36	0.16	0.06	0.78	0.55	-0.02	-0.24	0.13	-0.06	0.62	0.58	-0.04	0.37	0.07	0.07	0.13	0.14	0.38	0.43	0.6
YGL181W	-0.91	-0.06	0.16	0.13	0.44	0.05	1.18	0.67	1.41	0.62	0.54	1.27	0.59	0.93	0.97	0.82	0.67	1.11	0.98	0.77	1.08
YAL003W	1.38	1.91	1.23	0.17	-0.96	-0.92	-0.49	-0.08	-0.98	-0.21	-0.87	-1.32	-0.19	-0.94	-2.16	-0.61	-0.56	-1.8	-0.44	-1.69	-2.73
YBR138C	-0.12	0.21	0.25	0.08	1	0.49	0.27	0.62	1	-0.04	0.49	1.07	0.14	1.01	-0.06	0.46	0.75	1.39	0.28	0.35	0.64
YAL056W	-0.25	-0.17	-0.49	0.27	0.84	0.55	0.2	0.4	0.71	0.12	0.89	0.37	-0.02	0.12	0.29	0.46	0.59	0.81	0.21	0.59	0.51
YGR032W	-1.81	-2.92	-2.86	-0.57	0.29	0.66	0.05	1.83	1.16	-0.22	2.69	2.26	-0.24	1.85	2.01	-0.3	1.27	1.13	-0.4	1.54	1.06
YDR199W	0.45	0.49	0.57	0.22	0	0.94	-0.8	0.55	-1.45	0.47	-0.15	0.01	0.35	-1.25	1.4	-0.23	0.2	-0.42	0.51	0.5	0.38
YMR124W	0.19	-0.09	-0.05	0.13	0.41	0.24	0.1	0.37	0.48	0.35	0.65	0.99	0.17	0.54	0.02	0.38	0.78	0.52	0.17	1.12	1.22
YBR185C	-1.23	-1.07	-0.66	-0.31	-0.27	-0.27	0	-0.48	0.28	1.28	-0.1	0.38	0.87	0.02	0.1	0.28	-0.54	0.07	0.49	-0.17	-0.31
YMR240C	0.25	0.36	0.55	-0.03	-0.31	-0.23	-0.63	-0.34	-0.94	-0.22	-0.49	-0.28	0.19	-0.06	-0.6	-0.21	0.28	-0.27	0.25	0.24	0.19
YPL059W	-1.67	-0.58	0.11	-0.22	-0.18	-0.16	1.41	0.42	1.33	0.41	0.46	0.69	0.07	0.75	0.81	1.23	0.67	1.38	-0.01	0.69	0.59
YER103W	-1.57	-1.67	-1.58	0.72	1.12	1.69	1.31	1.93	4.16	1.27	1.07	2.42	1.6	1.28	2.02	1.95	1.74	3.55	0.92	0.35	0.89
YOR117W	-0.69	0.05	0.14	0.26	0.47	0.49	1.14	0.38	1.26	0.28	0.88	0.99	0.31	0.75	0.76	1	0.74	1.47	0.46	0.61	0.45
YLR346C	-0.14	-0.03	0.3	0.18	0.5	1.34	1.16	0.21	2.98	0.04	1.29	1.36	-0.07	2.04	0.49	1.5	0.68	3.51	0.58	0.37	1.15
YOR123C	0.29	0.47	0.41	0.35	0.05	-0.58	-0.63	-0.58	-1.2	-0.43	-1.07	-0.7	-0.03	-0.33	-0.94	-0.23	-0.12	-0.22	0.29	0.09	-0.01
YLR077W	-0.94	-0.47	-0.42	0.01	-0.15	-0.18	1.36	0.1	0.98	0.61	0.11	0.09	0.34	-0.44	-0.46	1.09	0.17	0.68	0.62	-0.1	-0.14
YJL028W	0.08	0.18	0.3	-0.46	0.39	0.75	0.06	0.36	0.19	0.2	1.43	1.39	-0.56	0.26	0.76	-0.2	0.17	-0.38	0.09	0.57	0.39
YOR170W	0.18	0.33	0.66	-1.87		-1.44	-2.12		-1.62	-1.47	-0.85	-1.22	-1.28		0.77	-0.33	-0.01	-0.7	0.67	0.44	0.58
YFL045C	0.93	1.31	1.08	-0.15	-0.04	0.1	-1.01	0.22	-0.71	0.37	0.29	-0.36	0.32	0.26	-0.15	-1.04	-0.65	-1.63	-0.21	-0.87	-1.55
YKR035C	0.7	0.48	0.59	0.91	0.69	0.8	-0.75	-0.17	-1.17	0.75	-0.97	0.08	-0.31	-0.33	0.84	-0.49	0.06	-0.57	0.23	0.32	0.34
YMR167W	0.24	0.11	0.25	-0.31	0.41	-0.01	-0.52	0.43	-0.13	-0.35	0.44	0.22	-0.12	0.26	0.5	-0.24	0.13	-0.01	0.25	0.53	0.4
YEL039C	-0.24	-0.39	-0.27	-0.03	1.1	0.9	1.3	0.8	1.67	3.1	0.43	3.4	3.03	1.34	2.25	1.5	1.09	2.31	1.88	0.7	1.8
YNL279W	0.3	0.4	0.49	-0.35	-0.38	-0.35	-1.57	-1.21	-0.88	-0.29	0.31	0.4	-0.62	0.31	0.54	-1.09	-0.64	-0.85	0.3	0.53	0.53
YDL248W	-0.95	-0.46	-0.05	0.09	0.83	0.03	0.94	1.73	1.25	0.46	1.36	0.99	0.38	1.16	1.76	0.94	1.45	1.81	0.51	1.14	0.82
YPL214C	-0.54	-0.53	-0.39	0.24	0.59	0.57	0.81	0.93	1.35	0.64	1.63	1.63	0.23	1.73	1.45	0.87	1.02	1.44	0.39	0.97	0.8
YHR196W	2.2	1.66	1.07	-0.18	-3.43	-3.23	-1.61	-2.05	-4.46	-1.83	-4.75	-5.22	-1.69	-4.81	-4.84	-1.49	-1.87	-4.01	-0.6	-1.65	-1.83
YLR283W	-0.89	-0.11	0.06	-0.06	-0.04	0.1	1.41	0.44	1.64	0.55	0.33	0.49	0.43	0.78	0.2	1.07	0.6	1.22	0.51	0.2	0.31
YER113C	0.6	0.37	0.13	-0.31	-0.81	-0.73	-0.94	-1.11	-1.43	-0.22	-0.74	-1.05	-0.23	-1.26	-0.63	-0.9	-1.68	-1.65	-0.35	-1.03	-1.18
YDR270W	-1.29	0.35	0.96	0.09	-0.13	0.61	1.08	0.7	1.73	-0.09	-0.21	0.79	-0.78	0.06	-0.15	-0.07	-0.06	0.08	-0.27	0.01	0.04
YNL187W	0.25	-0.04	0.08	-0.13	-0.05	0.54	-0.27	0.18	-0.02	-0.12	0.67	0.54	0.01	0.55	0.6	-0.07	0.36	-0.04	0.13	0.35	0.21
YBL035C	-0.03	0.85	0.6	-0.14	0	-0.23	0.52	0.66	0.32	-0.34	0.14	-0.16	-0.12	-0.36	-1.04	-0.04	0.13	0.04	0.41	0.18	-0.03
YBR125C	-1.04	-0.39	0.09	-0.22	-0.27	-1.16	0.16	-0.27	0.14	-0.55	-1.31	-1.26	-0.42	-1.17	-1.44	0.75	0.02	0.69	0.05	-0.26	-0.48
YER021W	-1.11	-0.22	0.1	0.34	0.49	0.37	1.11	0.35	1.01	0.14	0.24	0.31	0.18	0.28	-0.09	1.24	0.62	1.7	0.88	0.21	0.43
YPL027W	0.14	0.39	0.56	-1.87	-0.92	-0.35	-1.88	-2.33	-0.34	-0.38	-0.47	0.07	-1.12	-1	-0.85	-0.34	0.36	-0.37	0.38	0.53	0.38
YMR116C	2.83	3.24	2.01	0.87	0.48	0.23	0.11	1.1	-0.33	1.18	0.53	-0.01	0.59	-0.2	-0.23	-0.56	-0.28	-2.41	0.39	-0.39	-1.67
YGR058W	0.29	0.04	-0.11	-0.21	-0.29	-0.41	-0.24	0.63	0.08	-0.54	0.04	-0.32	-0.2	-0.5	0.03	0.13	0.67	0.57	0.14	0.39	0.19
YOR200W	0.31	0.44	0.58	-0.57	-1.01	-0.65	-0.9	-0.2	-1.47	0.58	-0.58	-1.06	-0.67	-1.7	-0.72	-0.46	-0.04	-0.76	0.39	0.75	0.53
YKL030W	1.11	0.74	0.55	-0.51	-0.61	-2.18	-1.15	0.08	-2.04	-0.38	-0.59	-0.99	-1.01		-0.88	-1.33	-1.13	-2.82	0.33	0.37	0.44
YJL087C	1.42	0.74	0.42	0.63	0.02	0.03	-1.11	-0.49	-1.65	-0.56	-0.74	-0.98	-0.05	-0.62	-0.37	-1.08	-0.77	-1.46	-0.09	-0.33	-0.31
YDR095C	0.12	0.33	0.66	-1.69	0.05	-1.44	-0.94		-1.7	-0.88	-0.44	-0.25	-0.54	-2.7	-1.04	-0.12	0	-0.53	0.57	0.27	0.31
YLR319C	0.41	0.63	0.36	-0.06	0.42	-0.02	-0.21	-0.31	-0.34	-0.49	-0.03	-0.38	-0.34	0.11	-0.76	-0.21	-0.01	-0.03	0.05	0.13	0.05
YKL217W	-3.72	-5.2	-6.1	0.7	1.01	1.7	-0.51	0.02	0.01	0.1	0.91	0.55	0.32	0.64	1.59	-0.39	-0.12	0.15	-0.37	-0.12	-0.02
YJR061W	-1.4	-1.34	-1.52	0.16	0.61	0.2	0.93	0.09	1.03	0.29	1.15	1.08	0.21	0.77	-0.74	1.02	0.55	1.5	0.28	0.76	0.68
YLL056C	-0.13	-0.12	-0.21	0.01	0.06	0.1	0.25	0.12	0.68	-0.18	-0.39	-0.28	-0.08	-0.05	-0.17	0.8	0.51	1.23	0.19	-0.15	-0.23
YDR507C	0.3	0.65	0.22	-0.43	-0.4	0.22	0.32	-0.09	0.05	-0.51	0.44	-0.18	-0.06	0.1	-0.46	-0.33	-0.13	-0.1	-0.17	-0.2	-0.52
YBL028C	2.55	1.42	1.29	-0.48	-2.06	-3.29	-2.63	-2.2	-4.99	-3.17	-4.37	-5.73	-2.61	-3.9	-3.35	-2.07	-1.7	-3.55	-1.16	-1.49	-1.57
YDR083W	2.58	1.68	0.87	-0.34	-2.47	-2.2	-2.02	-1.14	-3.05	-2.7	-4.01	-3.55	-2.52	-3.89	-2.65	-1.74	-1.09	-3.5	-0.48	-1.15	-1.39
YDR158W	0.58	1.3	1.47	0.04	0.18	0.17	0.39	-0.11	0.17	0.54	-0.06	-0.02	0.14	0.2	0.54	-0.02	-0.6	-0.89	-0.01	-0.25	-0.68
YDR088C	0.21	0.27	0.57	-0.17	-0.94	-0.52	-0.75	-0.8	-1.22	-0.51	-0.52	-0.8	-0.54	-0.89	-0.75	-0.22	0.09	-0.32	0.38	0.47	0.1
YML046W	1	0.51	0.7	-0.29	-0.65	-0.91	-1.33	-1.29	-1.99	-0.62	-1.43	-2.09	-0.66	-1.52	-2.02	-0.83	-1	-1.47	0.14	-0.58	-0.79
YMR290W-A	1.12	0.68	0.64	-0.11	0.48	-1.44	-1	0.32	-2.37	0.25	0.03	-0.77	-1.6	-2.38	-0.41	-1.07	-0.68	-1.66	0.48	0.49	0.44
YMR063W	-0.18	0.13	0.44	-0.4	0.67	-0.15	-0.08	0.55	0	-0.64	0.46	-0.81	-0.71	0.17	0.13	0.44	0.37	0.22	0.21	0.47	0.13
YDR190C	1.12	0.73	0.38	0.18	-1.05	-1.38	-0.67	-0.57	-1.69	-0.61	-1.33	-1.83	-0.28	-1.1	-1.74	-0.49	-0.61	-1.62	0.26	-0.75	-0.78
YPR065W	0.78	-0.16	-0.46	-0.53	-0.9	-0.18	-1.45	-1.06	-2.14	-1.27	-1.29	-1.99	-1	-1.55	-2.08	-1.07	-0.41	-1.33	-0.88	-0.76	-0.8
YMR043W	0.78	0.54	-0.01	0.17	-0.16	-0.2	-0.51	-0.6	-0.82	-0.41	-1.46	-1.63	-0.31	-1.54	-1.07	-0.35	-0.41	-0.63	0.22	-0.62	-0.43
YGL245W	0.12	0.78	0.51	-0.2	-0.08	0.12	-0.55	-0.14	-0.37	-0.13	0.06	-0.22	-0.31	-0.2	-0.23	-0.25	0.01	-0.45	0.03	0	-0.07
YCL022C	0.29	0.54	0.48	0.65	1.27	1.27	0.17	1.38	0.48	1.29	0.28	0.61	1.23	0.5	2.24	-0.22	0.08	-0.41	0.29	0.51	0.46
YMR193W	-0.16	0.06	0.29	-0.05	-0.19	-0.47	-0.27	-0.7	-0.47	0.31	-1.13	-0.19	0.05	-0.14	-1.46	0.03	-0.04	-0.09	0.31	0.15	0.23
YAR061W	0.21	0.19	0.38	-0.38	0.1	-0.35	-1.63	-0.12	-0.75	-0.65	0.59	-0.39	-0.39	0.47	0.28	-0.3	0.18	-0.38	0.45	0.7	0.52
YDR478W	1.05	0.68	0.7	0.09	-0.24	-0.3	-0.78	-0.67	-1.52	-0.8	-1.34	-1.29	-0.52	-0.83	-0.82	-0.68	-0.48	-1.05	-0.15	-0.04	-0.02
YOL055C	-0.82	-0.95	-0.6	-0.11	-0.07	0.6	0.71	0.74	1.28	0.44	1.35	1.44	-0.18	1.51	0.67	1.09	1.02	1.45	0.46	0.76	0.76
YCR046C	-0.45	-0.05	0.22	0.08	-0.02	0.36	0.28	-0.16	0.42	0.89	-0.15	0.22	0.21	0.19	0.19	0.02	0.03	-0.08	0.4	0.29	0.11
YNR035C	-1.42	-0.65	-0.22	0.19	0.61	0.7	1.32	0.85	1.56	0.8	0.75	1.13	0.7	0.64	1.05	1.33	0.85	1.48	0.95	0.93	1.21
YJL200C	1.96	0.68	0.72	-0.48	-2.74	-2.92	-1.97	-1.29	-2.89	-1.37	-2.29	-4.23	-1.65	-3.27	-4.74	-1.34	-1.04	-3.15	-1	-1.64	-2.15
YMR233W	0.52	0.27	0.36	-0.01	-0.93	-0.91	-0.93	-1.47	-2.16	-0.48	-1.76	-1.44	-0.34	-0.75	-1.52	-0.66	-0.64	-1.16	0.08	-0.31	-0.19
YBR007C	0.65	0.87	0.92	-0.27	0.17	0.4	-0.41	0.73	0.51	-0.38	1.41	1.27	-0.33	1.27	0.52	-0.56	0.72	-0.14	0	1.13	0.86
YPR193C	-0.79	-0.81	-0.63	0.07	0.63	1.12	0.69	0.37	1.7	0.16	1.25	2.83	0.37	1.89	1.61	1.46	0.9	2.15	0.34	1.28	1.74
YOL159C	-0.71	-0.59	0.04	-0.24	0.42	0.33	0.25	1.3	1.42	0.55	1.05	1.44	0.55	1.49	0.58	0.68	1.67	1.71	-0.04	1.74	1.44
YOR357C	0.04	0.36	0.57	0.11	0.35	0.54	0.44	0.12	0.27	0.04	0.33	0.51	0.03	1.06	-0.35	0.28	0.47	0.57	-0.08	0.25	0.58
YLR278C	0.53	0.06	-0.11	0.16	0.09	-0.46	-0.93	-0.52	-0.96	-0.46	-0.08	-0.36	-0.15	-0.53	-0.64	-0.61	-0.26	-0.62	0.24	0.36	0.36
YOL061W	1.38	0.53	0.11	-0.23	-1.29	-1.01	-1.12	0.2	-1.69	-0.49	-0.76	-2.21	-0.65	-1.06	-0.97	-1.03	-0.23	-2.03	-0.19	-0.68	-1.02
YOR273C	-1.33	-2.44	-2.35	-0.15	0.12	0.27	-0.59	0.21	0.24	1.82	1.4	1.83	1.94	1.43	2.05	-0.07	-0.01	0.38	1.35	1.75	1.7
YMR193C-A	0.35	0.45	0.63	-0.85	-0.61	0.15	-0.4	0.55	-1.17	-0.04	-0.15	-0.64	-0.96	-0.68	0.68	-0.31	0.09	-0.73	0.33	0.43	0.42
YHL026C	0.69	0.13	0.19	-0.14	-0.09	-0.2	-0.2	1.62	-0.16	-0.22	-0.3	-0.82	-0.37	-0.59	0.03	-0.19	1.17	-0.13	0.02	-0.05	-0.15
YGR174C	-2.21	-1.93	-1.67	0.44	0.78	1.08	1.88	0.25	2.8	1.57	0.77	2.57	1.28	1.73	2.13	1.51	0.69	2.19	1.21	0.76	1.38
YOR150W	-0.86	-0.69	-0.35	0.21	0.43	0.69	1.33	0.52	1.41	1.09	1.02	1.52	0.73	1.33	1.08	0.88	0.89	1.36	0.52	0.79	0.73
YER188W	0.05	0.29	0.56	-0.32	-0.25	0.3	0.41	0.49	2.5	0.17	1.62	2.75	0.46	1.63	2.14	0.96	0.73	1.92	0.9	1.17	2
YMR081C	-3.17	-3.06	-3.1	-0.1	-0.2	0.71	0.26	0.13	1.94	1.42	0.9	2.23	1.43	1.02	2.04	0.74	0.49	1.47	0.53	0.1	0.24
YIL088C	-1.91	-0.81	-0.49	-0.06	1.12	0.63	1.84	2.35	2.83	1.03	3.02	2.81	0.66	2.73	2.89	1.97	2.03	2.8	0.76	2.4	2.09
YER137C	0.41	0.31	0.61	-0.04	-0.18	0.23	-1.49	-1.48	-1.49	-0.37	-2.07	-1.13	-0.62	-0.96	-0.3	-0.78	-0.65	-1.35	0.22	0.29	0.27
YNR022C	-0.12	0.18	0.67	-0.26	-0.27	-0.81	-0.38	-0.74	-0.98	-0.08	-0.81	-0.48	0.03	0.1	-1.34	-0.17	-0.01	0.08	0.32	0.14	0.24
YJR035W	-0.52	-0.25	-0.08	-0.06	0.25	0.22	0.4	-0.08	0.62	-0.55	-0.18	0.21	-0.36	-0.01	-0.42	0.76	0.73	0.91	0.4	0.47	0.6
YDR007W	0.33	-0.2	-0.28	0.33	0.09	0.38	-0.59	0.07	-0.49	0.36	0.48	0.24	0.33	0.7	0.38	-0.39	0.35	-0.12	0.19	0.23	0.27
YDL067C	-0.79	-0.75	-0.92	0.25	0.87	1.04	1.3	1.19	1.29	0.46	1.36	1.36	0.05	0.94	1.52	0.57	1.02	1.47	0.09	0.97	0.59
YDL046W	-0.89	-1.43	-1.45	0.4	1.11	1.07	0.22	0.31	0.58	1.06	1.73	2.09	0.79	1.46	2.94	0.03	0.15	1.04	0.69	1.43	1.61
YER055C	2.97	3.36	3.64	0.1	-0.54	-0.99	-1.03	-0.71	-1.85	-0.26	-0.05	-1.3	-0.64	0.11	-1.01	-1.27	-0.94	-2.56	-0.9	-0.6	-1.57
YGR086C	-2.81	-1.73	-1.13	0.42	0.91	0.96	2.44	0.12	2.45	1.48	0.1	1.76	1.12	0.19	1.06	2.77	1.01	3.23	1.87	1.07	1.65
YCR067C	-0.73	-0.15	-0.24	-0.22	0.12	0.19	0.68	0.45	0.68	0.02	0.8	0.56	0	0.1	0.88	0.41	0.06	0.25	-0.07	0.43	0.16
YJL116C	-0.19	-3.77	-4.95	0.23	-1.33	-1.53	-0.49	0.18	-0.07	-0.31	0.89	0.1	0.4	0.25	1.6	0.02	0.3	0.22	-0.43	-0.96	-0.81
YBR031W	2.98	3.33	2.07	0.39	0.01	-0.35	-0.2	1.22	-0.43	0.54	0.16	-0.45	0.85	-0.52	-0.86	-0.15	-0.14	-2.03	0.47	-0.51	-1.74
YMR176W	0.24	-0.16	-0.29	-0.15	0.18	0.2	-0.13	0.24	0.11	-0.44	0.02	-0.14	-0.49	-0.4	-0.54	0.21	0.25	0.48	0.02	0.09	0.01
YDL195W	-0.92	-0.67	-0.57	-0.09	0.11	0.37	0.14	-0.41	0.01	-0.05	-0.06	-0.22	-0.1	-0.95	-0.59	0.26	-0.35	0.22	0.21	0	-0.11
YBL112C	-0.08	0.11	-0.44	0.37	1.03	-0.18	0.34	0.17	0.04	0.18	-0.18	-0.72	0.32	-0.75	0.01	0.41	0.08	0.46	0.52	0.33	0.16
YDR540C	0.18	0.39	0.71	-1.16	-1.36	-1.15	-1.99	-1.06	-1.02	-0.37	0.76	1.82	-0.18	1.79	-1.38	-0.34	0.3	-0.01	0.35	0.78	0.77
YOL033W	-0.67	-0.23	-0.1	-0.11	0.3	0.43	0.61	0.4	1.18	1.18	0.9	1.02	0.9	0.6	0.77	0.42	0.39	0.46	0.6	0.38	0.32
YGR049W	-0.66	0.07	0.33	0.06	-0.3	0	0.83	0.11	1.08	-0.33	-1.8	-1.19	-0.07	-1.04	-0.71	0.52	0.35	0.66	-0.33	-0.3	-0.78
YLR005W	-0.46	-0.41	-0.31	-0.27	-0.04	-0.05	-0.73	-0.45	-0.47	-0.42	-0.09	-0.29	-0.01	-0.13	-0.03	-0.34	-0.1	-0.03	0.3	0.13	0.12
YLR209C	-0.27	0.43	0.17	0.18	0.61	0.65	0.62	0.64	0.96	0.62	0.87	1.18	0.36	0.99	1.41	0.3	0.57	0.81	0.44	0.76	0.54
YJL062W	-1.18	-0.39	-0.44	-0.14	-0.23	-0.08	1.22	0.29	0.81	0.47	0.52	-0.07	0.15	-0.09	0.34	0.83	0.12	0.69	0.12	-0.1	-0.47
YNL035C	0.67	0.52	0.66	0.27	-0.22	-0.71	-0.59	-0.65	-1.18	-0.47	-0.84	-1.14	-0.21	-0.42	-1.09	-0.78	-0.59	-1.08	0.37	0.1	-0.1
YNL305C	-2.71	-1.83	-1.81	0.36	1.27	1.4	2.63	2.54	3.45	1.91	2.56	3.24	1.44	2.44	3.39	2.54	2.06	3.32	1.36	2.31	2.57
YPL131W	1.96	2.31	1.72	-0.05	-0.59	-0.37	-0.79	0.51	-1.11	0.43	-0.57	-1.25	0.04	-1.24	-1.99	-0.73	-0.67	-3.01	-0.19	-1.35	-2.65
YEL075C	0.08	0.08	0.26	-0.05	0.24	-0.36	-0.02	0.2	-0.67	-0.09	-0.24	-0.83	-0.25	-0.91	-0.2	-0.13	-0.1	-0.18	0.27	0.16	-0.35
YBL012C	0.12	0.39	0.56	-1.58	-0.05	0.44	-0.45	-1.42	-1.21	0.31	0.22	0.01	-0.53	-1.13	0.28	-0.3	0.04	-0.6	0.37	0.58	0.39
YER099C	0.68	0	-0.1	-0.12	-0.64	-0.92	-1.21	-0.37	-1.69	-0.74	-1.22	-1.27	-0.51	-0.97	-0.39	-1.07	-0.49	-1.48	0.08	-0.28	-0.35
YPL218W	0.16	0.8	0.5	0.24	0.7	0.99	0.62	0.87	1.13	0.75	1.41	1.65	0.46	1.32	1.78	0.09	0.19	0.58	0.1	0.83	0.41
YKL216W	1.9	2.87	2.31	-0.63	-0.48	-3.17	-2.55	-1.42	-3.24	-2.93	-3.16	-5.19	-3.15	-4.4	-5.11	-2.18	-1.33	-4.1	-0.89	-1.38	-2.16
YAL034C-B	0.33	0.21	0.55	-0.46	-0.75	-0.37	-1.65	1.18	-1.46	-0.67	-0.39	-0.14	-0.54	0.55	0.55	-0.24	0.17	-0.58	0.48	0.61	0.45
YOR127W	0.41	0.1	0.32	-0.38	-0.38	-0.62	-0.34	0.04	-0.34	-0.6	-0.19	-0.36	-0.41	-0.31	-0.92	-0.15	0.09	-0.33	-0.47	0.14	-0.3
YPR133W-A	-0.45	0.36	0.84	-0.07	-0.67	-0.01	0.87	-0.65	-0.04	0.5	-0.48	-0.36	-0.22	0.03	-0.4	-0.04	-0.53	-0.35	-0.56	-0.56	-1.07
YHL004W	-0.46	-0.33	-0.11	-0.02	-0.1	-0.37	0.26	-0.46	0.13	1.26	-0.4	-0.09	0.75	-0.27	-0.14	0.13	-0.14	-0.16	0.63	-0.2	-0.28
YML015C	0.4	0.27	0.38	-0.09	-0.78	-1.16	-0.71	-1	-1.37	-0.92	-1.66	-1.32	-0.53	-0.67	-1.51	-0.4	-0.46	-0.67	0.1	-0.04	0.2
YOR014W	-0.3	-0.03	0.08	0.03	0.74	0.34	0.11	0.57	0.34	-0.03	0.75	0.24	-0.03	0.25	0.06	0.32	0.3	0.46	0.57	0.55	0.51
YMR096W	-0.18	0.49	0.88	0.97	0.62	-0.31	0.58	0.59	1.86	1.24	2.03	1.52	0.22	1.46	1.61	2.4	1.54	2.44	0.01	1.33	1.15
YLR428C	0.28	0.31	0.62	-0.64	-0.04	0.36	-0.33	1.19	0.14	0.51	0.16	1.25	-0.2	0.66	1.46	-0.2	0.49	-0.14	0.36	1.23	1.1
YOR287C	0.42	0.31	0.55	0.15	-1.16	-1.47	-1.94	-1.22	-2.25	-0.99	-1.88	-1.03	-0.82	-2.01	-0.13	-0.92	-0.65	-1.58	0.25	0.33	0.24
YOL077C	2.86	2.01	1.25	0.09	-2.81	-3.18	-1.74	-0.86	-3.94	-2.39	-4.96	-5.45	-2.34	-5.31	-3.82	-1.58	-0.71	-4.48	-0.62	-1.65	-2.13
YIL042C	-1.36	-0.78	-0.44	0.16	0.92	1.16	1.85	1.31	2.75	0.92	1.83	1.88	0.5	1.3	0.95	1.61	1.07	2.09	0.6	0.9	1.27
YLL023C	-2.05	-1.64	-1.37	0.25	0.53	0.52	2.18	0.47	1.81	1.36	0.68	1.11	1.04	0.09	1.82	2	0.3	2.24	1.47	1.33	1.93
YKR096W	-0.9	-1.18	-1.02	-0.48	0	0.81	-0.38	0.37	0.55	-0.4	1.24	1.04	-0.22	0.39	0.03	0.16	0.82	0.87	0	0.91	0.98
YMR238W	-0.51	-0.47	0.13	-0.53	0.07	-0.25	-0.1	0.66	0.31	-0.17	0.59	0.52	-0.06	0.6	0.77	0.11	0.85	0.72	-0.32	1	0.5
YIL013C	-0.04	-0.63	-0.74	0	0.74	0.45	0.08	0.19	0.6	0.51	1.64	1.38	0.3	1.56	2.25	0.08	0.02	0.63	0.38	0.92	0.93
YGL099W	2.51	1.45	0.78	-0.31	-2.47	-2.41	-2.18	-1	-3.39	-1.83	-2.94	-4.73	-1.51	-3.46	-4.04	-1.82	-1.03	-3.45	-0.15	-1.14	-1.34
YCR093W	-0.27	-1.26	-1.07	-0.57	-0.33	0.42	-1.18	-0.7	-0.98	-0.91	0.05	-0.37	-0.43	-1.02	-0.96	-0.86	-0.79	-1.2	0.07	-0.04	-0.06
YGL025C	0.25	0.26	0.07	-0.17	0.1	-0.08	-0.65	-0.66	-0.53	-0.02	-0.37	-0.24	0.05	-0.33	-0.66	-0.23	-0.29	-0.18	0.39	-0.01	-0.12
YML101C-A	0.21	0.52	0.63	0.2	-0.61	0.54	-0.85	-0.48	-0.6	0.03	-0.03	-0.69	-0.34	-0.52	0.12	-0.3	-0.06	-0.64	0.34	0.41	0.12
YPL083C	0.39	0.38	0.06	0.11	-0.18	-0.35	-0.08	-0.34	-0.37	0.06	-0.25	-0.31	0	-0.34	-0.86	0.02	-0.31	-0.41	0.27	-0.23	-0.43
YGL135W	2.56	2.89	1.9	0.52	-0.14	-0.23	-0.29	0.86	-0.8	0.86	-0.38	-1.32	0.54	-0.7	-1.71	-0.51	-0.32	-2.51	0.47	-0.97	-2.5
YMR152W	-2.58	-1.79	-1.18	0.16	0.54	0.56	1.78	0.68	2.58	1.46	1.08	2.27	1.1	1.1	1.32	2.52	1.01	2.84	1.62	0.77	1.34
YDR079W	-0.55	-0.66	-0.4	0.47	0.23	0.49	0.84	-0.03	0.79	1.07	0.14	0.65	0.74	0.71	0.66	0.47	0.31	0.46	0.57	0.3	0.45
YGL130W	0.29	0.41	0.06	-0.01	0.15	0.19	0.4	0.31	0.62	-0.09	0.39	0.49	0.16	0.81	0.36	0.46	1.22	1.08	0.39	0.71	0.65
YLR094C	0.26	-0.09	-0.29	-0.31	-0.69	0.44	-0.5	0.82	0.42	-0.72	0.76	0.28	-0.63	0.19	-0.33	-0.27	0.96	0.23	-0.05	0.76	0.94
YPR111W	-0.07	-0.04	0.13	-0.2	0.12	-0.41	-0.33	-0.23	-0.23	-0.19	0.29	0.12	-0.23	0.04	-0.6	0.03	0.21	0.26	-0.1	0.14	-0.05
YPR148C	-0.93	-0.09	-0.25	0.22	0.45	0.35	1.5	0.47	1.72	0.37	-0.24	0.54	0.35	0.48	-0.54	1.59	1.17	1.87	0.48	0.18	0.55
YHR056C	-0.57	-0.66	-1.15	-0.04	-0.06	-0.13	0.08	-0.2	0.2	-0.35	-0.31	-0.38	-0.21	0.08	-0.36	0.56	-0.13	0.81	-0.53	-0.61	-0.74
YKL206C	-0.68	0.01	0.63	-0.01	-0.49	-0.46	0.32	-0.56	0.27	0.25	-0.48	-0.01	-0.06	0.08	-0.43	0.72	0.01	0.44	0.28	-0.03	-0.01
YDR208W	0.3	-0.36	-0.68	-0.22	-0.04	0.56	-0.81	-0.18	-0.59	-0.36	0.39	0.24	-0.25	-0.04	-0.08	-0.66	-0.15	-0.43	-0.21	0.01	0.02
YIR039C	-1.74	-1.63	-1.77	0.06	1.13	0.91	1.13	1.21	3.01	1.76	2.44	4.11	1.68	2.45	3.4	2.05	1.02	2.85	1.24	2.07	2.75
YER066C-A	-0.11	0.12	0.21	-0.39	0.64	0.26	-0.58	0.73	0.27	-0.29	0.34	1.02	-0.53	0.84	0.65	0.13	0.48	-0.17	0.41	0.64	0.5
YBR042C	0.43	0.57	0.95	-0.19	-0.43	-0.25	-0.01	-0.08	-0.58	-0.17	-0.37	-1.03	-0.03	-0.53	-0.69	-0.2	0.03	-0.34	0.34	-0.17	-0.32
YLR334C	0.14	0.23	0.27	-1.76	-1.25	-0.06	-1.97	-2.45	-2.58	-0.46	-1.57	-1.86	-1.28	-1.76	-1.51	-0.29	-0.03	-0.77	0.37	0.41	0.34
YER092W	0.58	0.23	0.43	0.14	-0.7	-1.03	0.24	-0.54	-0.45	-0.38	-0.87	-0.75	-0.33	-0.1	-1.43	0.1	-0.01	-0.15	0.01	-0.09	-0.02
YDL031W	2.32	1.02	0.53	-0.38	-2.08	-2.32	-2.09	-1.11	-3.86	-2.45	-3.14	-3.84	-2.42	-3.38	-3.88	-1.69	-0.7	-3.05	-0.37	-0.62	-0.48
YKL003C	-0.27	-0.27	0.15	-0.02	-0.09	-0.03	-0.03	-0.58	-0.67	0.3	-0.42	-0.01	0.16	0.39	-0.66	-0.15	0.1	0	0.19	0.02	-0.01
YER133W	0.08	0.14	0.1	-0.09	0.1	0.13	-0.71	-0.34	-0.69	-0.12	-0.49	-0.28	0.22	-0.25	-0.47	0.09	-0.25	0.24	0.16	-0.51	-0.56
YLR435W	2.54	1.66	1.06	-0.06	-3.44	-2.89	-1.98	-1.08	-4.14	-2.08	-3.55	-5.3	-1.64	-3.03	-3.97	-1.88	-0.79	-3.23	-0.7	-1.27	-1.54
YBR115C	0.53	0.74	0.96	-0.21	-0.18	-0.54	-0.93	-0.63	-0.64	-1.01	0.2	-1	-1.23	-0.7	-0.74	-0.37	-0.2	-0.57	-0.56	-0.36	-0.8
YDL164C	-0.18	0.94	0.43	-0.15	-0.73	-0.4	0.67	-0.09	0.41	-0.29	-0.38	-0.65	-0.07	-0.88	-1.29	0.28	-0.38	-0.19	0.23	-0.26	-0.57
YJR045C	-0.91	0.01	-0.06	0.06	0.6	0.29	0.93	0.58	0.89	1.26	0.17	0.23	0.76	-0.24	0.18	0.46	0	0.52	1.08	-0.08	-0.31
YLR431C	0.01	-0.16	0.21	0.2	0.44	0.43	0.04	-0.23	0.03	0.47	0.99	1.3	0.27	1.16	-0.38	0.52	0.51	1.18	0.33	0.54	0.68
YDR221W	-0.83	-0.14	0.14	-0.01	-0.17	-0.36	0.85	0.17	0.76	-0.34	0.63	0.2	-0.29	0.23	0.15	0.96	0.67	1.28	0.17	0.89	0.79
YPL011C	0.68	0.39	0.34	-0.1	-0.59	-0.5	-0.16	-1	-1.4	-0.69	-1.37	-1.41	-0.5	-0.91	-1.57	-0.21	-0.72	-0.67	-0.25	-0.3	-0.22
YHR110W	-0.84	-0.16	-0.25	0.41	0.56	0.46	0.87	-0.06	1.01	0.51	0.26	0.8	0.55	0.53	0.54	0.76	0.24	1.3	0.69	0.26	0.79
YHR219W	-0.12	0.11	-0.51	0.01	0.15	0.25	0.01	-0.29	0.13	0.42	-0.21	-0.19	0.38	-0.42	-0.32	0.12	0.18	0.33	0.35	-0.05	-0.1
YPL204W	0.47	0.06	0.54	-0.43	-0.63	-0.85	-1.8	-1.18	-1.92	-0.71	-1.09	-1.05	-0.46	-1.37	-1.42	-1.14	-0.69	-1.22	0.22	-0.11	-0.11
YJR125C	-1.86	-1.08	-0.35	-0.41	-0.19	-0.05	1.04	0.53	1.39	0.59	0.1	1.28	0.34	0.28	0.56	1.43	0.95	1.73	0.87	0.72	1.01
YGR146C	-2.49	-2.22	-2.58	0.15	-0.12	0.95	0.27	0.74	1.34	-1.17	-0.58	-0.04	-1.19	-1.15	0.83	0.2	0.53	0.41	-1.27	-0.79	-0.59
YNL117W	-3.62	-3.55	-3.6	0.07	0.7	1.29	1.4	0.93	3.63	0.74	4.88	5.09	1	5.23	3.69	2.1	1.8	3.37	0.09	2.31	2.83
YDR500C	1.65	2.1	1.91	0.12	-1.79	-1.77	-1	-0.93	-2.33	-0.32	-2.61	-3.12	-0.68	-2.41	-4.37	-1.18	-0.97	-2.79	-1.58	-2.97	-3.82
YEL019C	0.27	0.16	0.47	-0.27	0.04	-0.16	-1.23	-0.34	-0.72	-0.78	-0.48	-0.26	-0.58	-0.21	-0.37	0.08	0.21	-0.07	0.49	0.4	0.51
YNL069C	2.77	2.94	1.99	0.62	0.14	0.55	-0.22	1.39	0.08	1.1	0.7	0.21	0.77	0.21	-0.29	-0.57	-0.4	-2.23	0.19	-0.37	-1.59
YOR356W	-1.3	-0.29	-1.1	0.04	-0.21	-0.09	1.01	0.01	0.94	0.39	-0.46	-0.4	0.33	-0.53	-0.44	1.63	0.58	1.23	0.03	-0.86	-1.17
YGL042C	0.26	0.55	0.64	-0.92	0.25	0.4	-0.56	-0.25	0.84	1.22	0.44	1.99	-1.8	0.85	0.44	-0.47	-0.11	-0.59	0.37	0.44	0.59
YNL128W	0.13	0.05	0.09	0.29	0.15	0.43	0.4	0.59	0.43	0.56	1.12	0.79	0.34	0.92	1.23	0.27	0.39	0.48	0.21	0.35	0.29
YNL077W	-0.65	0.06	-0.03	-0.06	0.33	0.62	0.32	0.61	1.14	-0.85	0.19	-0.14	-0.7	-0.02	0.11	0.19	1.14	1.33	-0.08	0.01	0.15
YJR156C	-1.73	-1.73	-1.98	0.09	0.15	0.3	1.26	0.16	2.17	0.78	1.56	1.84	0.96	1.16	1.7	2.18	0.64	2.93	0.57	0.69	1.18
YKL125W	1.75	0.88	0.17	-0.16	-1.49	-1.17	-1.59	-2.45	-2.87	-1.65	-3.8	-3.61	-1.18	-3.73	-3.28	-1.18	-2.05	-2.61	0.04	-1.38	-1.1
YAL002W	-0.44	-0.79	-0.83	-0.07	-0.01	0.34	0.44	-0.2	0.66	0.65	0.17	0.46	0.52	-0.33	-0.14	0.66	-0.05	0.4	0.69	0.31	0.41
YAL066W	0.23	0.36	0.7	-2.13	-1.95	-0.35	-2.51	-0.92	-1.04	-0.54	-0.65	-0.34	-0.28	-0.89	-0.01	-0.02	0.28	-0.41	0.51	0.57	0.44
YCR001W	0.22	0.31	0.61	0.21	-0.04	0.65	-0.81	-0.16	-0.77	0.68	0.03	-0.14	-0.12	-0.47	0.39	-0.07	0.41	-0.42	0.47	0.49	0.44
YJR071W	0.53	0.44	0.56	-0.38	-1.55	-0.65	-1.82	-1.65	-2.91	-1.44	0.47	-1.87	-1.12	-0.63	-1.22	-0.37	0.09	-0.84	0.53	0.48	0.51
YMR278W	-0.73	-0.8	-0.55	-0.31	0.57	0.1	-0.08	-0.28	0.08	0.34	0.35	1.05	0.3	-0.05	0.78	0.64	0.02	0.58	0.6	0.84	0.97
YGL105W	0.65	1.1	0.83	0.22	0.23	0.03	-0.07	-0.11	-0.32	0.24	-0.14	-0.1	0.09	0.05	-0.07	-0.03	0.11	-0.39	0.21	-0.19	-0.29
YFR028C	1.04	0.96	0.82	0.15	-0.32	-0.53	-0.51	-1.05	-1.4	-0.34	-0.94	-1.49	-0.25	-1.1	-1.58	-0.59	-0.9	-1.41	0.06	-0.7	-0.93
YJR161C	-1.4	-0.47	-0.19	0.17	0.86	0.45	1.33	1.4	1.81	0.95	1.01	1.13	0.82	0.86	1.66	1.17	1.19	1.91	0.99	0.89	0.83
YLR062C	0.68	1.21	1.07	-1.31	-1.77	0.62	-1.17	-1.63	-1.62	1		-0.8	-2.23	-1.11	0.28	-1.24	-1.11	-2.5	0.31	0.13	0.21
YDR054C	0.71	0.32	0.21	0.28	0.4	0.16	-1.23	-0.45	-0.91	-0.25	-0.48	-0.43	-0.01	-0.31	-0.58	-0.53	-0.24	-0.4	0	-0.13	-0.21
YJL171C	1.06	0.54	0.39	-0.26	0.75	0.5	0.11	1.64	0.83	0.55	2.04	2.02	0.29	1.24	2.19	-0.49	0.68	0.04	-1.09	1.23	0.21
YML085C	0.28	0.68	-0.01	0.05	0.66	1.22	0.55	0.23	0.35	0.42	1.18	0.85	0.26	0.44	0.95	0.03	0.27	0.34	-0.09	0.64	0.39
YJR058C	-0.39	0.06	0.54	-0.31	-0.24	-0.18	0.16	0.21	0.41	-0.23	0.21	0.28	-0.29	0.33	0.37	0.3	0.22	0.68	-0.24	0.38	0.35
YHR075C	-0.99	-0.83	-0.62	0.2	0.39	0.3	1.7	0.37	1.89	1.43	1.06	1.69	1.17	1.17	0.8	1.62	0.8	1.96	1.19	0.84	1.24
YOR182C	1.53	1.91	1.99	0.03	-0.9	-0.77	-1.06	-1.19	-2.5	-0.54	-1.96	-2.09	-0.78	-1.27	-3.11	-1.13	-0.8	-1.98	-1.69	-1.84	-1.93
YNR062C	0.5	0.71	0.79	-0.21	-0.37	-0.08	-0.69	-0.26	-1.09	-0.45	-0.4	-0.86	-0.39	0.21	0.46	-0.53	0.04	-0.73	-0.42	0.42	0.4
YER097W	-0.03	0.12	0.38	-0.51	0.11	-0.32	-0.94	0.36	-0.19	0.61	0.03	-1.29	0.24	-0.21	-0.67	0.26	0.46	-0.11	0.42	0.44	0.36
YBR079C	1.72	0.98	0.49	-0.21	-1.97	-2.48	-1.3	-0.69	-2.54	-1.18	-2.53	-3.24	-1.09	-3.37	-3.93	-1.01	-0.89	-3.11	-0.73	-1.88	-2.49
YDR133C	1.73	0.43	0.04	0.6	1.18	1.06	-0.22	-0.15	-0.55	1.78	0.95	1.21	1.65	0.83	1.89	-0.21	0.26	-0.12	0.15	0.98	0.59
YPR043W	1.56	2.1	1.95	0.12	-1.02	-0.84	-0.85	-0.65	-1.42	-0.09	-1.43	-1.54	-0.62	-1.26	-2.88	-1.05	-0.89	-2.27	-1.07	-1.87	-2.48
YOL104C	-0.02	-0.44	-0.29	0.05	0.52	-0.05	0.17	0.46	-0.46	-0.6	0.66	-0.32	-0.47	0.43	-0.15	-0.18	-0.27	-0.25	-0.14	-0.33	-0.75
YPL133C	-0.34	-0.43	-0.51	0.08	0.04	0.34	0.15	0.07	0.32	0.19	0.27	0.32	0.31	0.06	0.41	0.27	-0.16	0.07	0.49	0.13	0.25
YPL282C	-0.48	-0.36	-0.19	-0.05	0.53	0.4	-0.65	0.01	0.82	0.31	0.26	1.11	0.41	0.08	0.37	0.25	0.19	0.8	-0.05	0.46	0.37
YDR297W	1	0.48	0.19	-0.46	-1.08	-1.17	-2.06	0.58	-1.6	-0.18	0.13	-1.41	0.01	-0.48	-0.34	-2.06	-0.36	-1.96	-0.07	-1.01	-1.37
YDR064W	2.33	2.39	1.96	0.41	-0.68	-0.37	-0.67	0.94	-0.72	0.43	0.14	-0.75	0.4	-0.35	-1.8	-0.75	-0.46	-2.39	-0.13	-1.2	-2.5
YNR074C	0.21	0.34	0.59	-0.97	-0.7	-1.85	-1.38	0.08	-0.89	-1.54	-0.78	-0.75	-0.54	-0.29	0.02	-0.11	0	0	0.56	0.44	0.51
YLR076C	0.37	0.75	0.7	0.77	-0.25	0.24	-1.3	-0.73	-1.41	0.2	-0.94	0.42	-0.91	-0.92	1.6	-0.84	-0.67	-1.96	0.37	0.45	0.38
YLR107W	1.03	0.29	0.05	0.09	-0.07	-0.31	-0.62	-0.28	-0.54	0.18	-0.6	0.03	0.02	-0.31	-0.3	0.24	0.69	0.71	0.42	0.79	0.89
YMR090W	-1.9	-2.68	-2.43	0.66	0.73	0.96	1.29	-0.22	2.26	2.77	1.48	3.94	3.06	2.35	2.48	2.6	0.91	3.46	1.92	1.05	3.06
YOR319W	0.42	0.4	0.55	0.23	0.22	-0.37	-0.17	-0.18	-0.84	-0.91	-0.52	-0.71	-0.67	0.08	-0.75	-0.11	0.26	-0.05	0.38	0.35	0.46
YKL021C	2.28	1.33	0.94	-0.11	-2.14	-2.65	-1.51	-0.98	-3.12	-1.48	-3.11	-3.88	-1.22	-2.85	-2.79	-1.22	-0.74	-2.77	-0.02	-0.8	-1
YLR275W	0.92	0.46	0.77	-0.48	-2.44	-0.56	-1.5	-0.93	-2.32	-1.07	-0.87	-1.75	-0.94	-0.45	-1.56	-0.95	-0.34	-0.8	-0.18	0.07	0.18
YPL169C	1.19	0.53	0.16	-0.18	-0.67	-0.05	-1.09	-0.71	-1.09	-0.45	-0.63	-0.8	-0.39	-0.94	-0.84	-0.92	-0.57	-1.33	-0.38	-0.31	-0.48
YPR001W	-3.22	-2.94	-3.07	-0.39	1.04	1.5	-0.08	0.88	2.16	0.25	3.72	3.22	0.27	2.88	2.68	1.19	1.34	4	0	2.25	1.83
YNL292W	1.2	0.94	0.34	0.05	-1.02	-1.46	-0.76	-1	-2.27	-1.11	-2.59	-3.27	-0.75	-2.69	-2.44	-0.86	-1.03	-2.46	0.04	-0.72	-1
YGL024W	0.25	0.46	0.81	-0.12	0.16	-0.15	-1.48	0.03	-1.31	-0.55	-1.1	-1	-0.22	-1.71	-1.24	-0.17	0.2	-0.45	-0.31	-0.25	-0.26
YMR133W	0.07	0.29	0.61	0.47	0.43	1.15	-1.96	-0.99	0.06	-0.7	-1.26	-0.28	0.59	-0.68	0.7	-0.05	0.32	-0.24	0.46	0.54	0.39
YHL022C	-0.08	0.04	0.28	-0.01	0	-0.15	0.73	0.73	0.48	-0.47	1.26	0.9	-0.12	1.76	0.01	0.64	0.81	0.85	0.27	0.92	1.02
YHL003C	-0.58	0.6	0.45	-0.15	-0.54	-0.67	0.51	-0.55	0.04	0.57	-0.57	-0.91	0.42	-0.37	0.16	0.44	-1.09	-0.43	0.27	-0.83	-0.9
YBR242W	1.35	1.05	0.68	0.14	-0.33	-0.47	-0.68	-0.8	-1.47	-0.92	-2.02	-1.66	-0.77	-1.2	-0.92	-0.63	-0.48	-0.78	-0.23	-0.28	-0.22
YHR189W	-0.19	0.1	0.27	1.14	1.08	0.85	0.93	0.77	0.75	0.91	0.82	0.62	0.82	0.72	1.26	0.59	0.37	0.64	0.57	0.71	0.78
YPR166C	-0.42	-0.14	0.35	-0.02	-0.14	0.15	0.52	-0.06	-0.14	0.5	0.15	0.51	0.27	1.19	-0.47	0.22	0.36	0.59	-0.15	-0.04	-0.1
YIL085C	1.1	0.92	0.72	-0.21	-0.46	-0.73	-1.08	-0.52	-1.33	-0.48	-0.96	-1.55	-0.55	-1.05	-1.12	-0.72	-0.32	-0.95	-0.26	-0.76	-1.13
YNL121C	-0.84	0.17	-0.01	-0.2	-0.06	-0.14	0.55	-0.24	-0.07	0.17	-0.35	-0.58	0.03	-0.64	-1.37	0.29	-0.18	0.1	0.23	-0.41	-0.71
YGR126W	-0.05	0.23	0.49	-0.23	-0.15	-0.76	0.6	1.33	0.37	-0.18	0.66	0.22	-0.39	-0.06	0.24	0.61	1.12	0.91	0.47	0.82	0.72
YOR116C	2.29	0.71	0.08	-0.32	-2.01	-1.61	-1.94	-0.99	-2.96	-1.35	-1.99	-3.34	-1.15	-2.58	-2.82	-1.99	-1.17	-3.32	-0.7	-1.4	-1.98
YIL024C	-0.37	-0.37	-0.32	0.22	0.93	0.94	0.08	-0.95	0.21	0.17	0.14	1.4	0.28	0.01	-0.27	0.16	-0.71	0.77	0.1	-0.32	-0.19
YPL215W	-0.52	-0.4	-0.26	-0.12	0.17	0.23	0.2	0.23	0.57	1.07	0.59	1.02	0.95	0.66	0.52	0.22	0.26	0.34	0.68	0.19	0.09
YBR121C	1.52	1.35	0.66	-0.05	-0.17	-1.02	-0.87	-0.02	-1.32	-0.33	-0.97	-1.89	-0.5	-1.04	-1.53	-0.91	-0.37	-2.1	-0.54	-1.02	-1.93
YIL147C	0.41	0.24	-0.05	-0.03	0.1	0.14	-0.59	-0.29	-0.4	-0.84	0.43	-0.43	-0.75	-0.29	-0.87	-0.42	0.25	-0.23	-0.09	0.38	0.14
YPL228W	-0.51	-0.18	0.15	-0.2	0.16	-0.13	-0.19	-0.54	-0.45	-0.17	-0.5	-0.15	-0.1	-0.59	-1.17	0.15	0.24	0.15	0.29	-0.02	0.02
YKL064W	0.09	-0.59	-1.04	0.24	0.83	0.38	-0.03	0.17	0.75	0.2	0.93	1.31	0.26	0.81	1.4	0.51	0.16	1.09	0.17	0.75	0.82
YPL182C	0.15	0.31	0.57	-1.22	-1.45	-1.44	-1.27	-1.51	-0.25	0.12	0.78	1.2	-1.12	1.02	2.19	-0.21	0.22	-0.52	0.25	0.69	0.46
YGL216W	0.41	0.25	0.08	-0.03	0	0.37	-0.49	-0.45	-0.4	-0.01	0.41	0.27	-0.1	0.26	-0.14	-0.52	-0.16	-0.43	0.21	0.7	0.32
YPL130W	0.22	0.31	0.65	-1.61		-0.06	-1.8	-3.09	-0.59	-1.2	-1.08	-1.74	-2.41	-1.7	-0.22	0.03	0.26	-0.12	-0.44	0.5	0.42
YLR317W	-0.48	-0.18	-0.15	0.08	0.56	0.11	0.98	0.9	1.12	0.56	1.34	1.32	0.65	1.44	1.95	0.39	0.52	1.09	0.48	0.96	0.93
YBR148W	0.11	0.27	0.35	0.43	0.72	1.51	0.25	0.58	0.82	0.25	0.06	0.73	-0.53	-0.34	0.75	-0.01	0.35	-0.01	0.55	0.41	0.47
YBR208C	-0.04	1.36	1.56	0.02	5.37	5.44	0.67	6.78	5.49	-0.1	4.03	3.58	0.05	4.01	2.11	0.2	5.13	4.76	0.45	1.98	1.2
YLR330W	-0.11	0.32	0.19	0.12	0.53	-0.02	0.32	0.24	0.44	0.02	0.06	0.69	0.05	0.19	-0.43	0.36	0.55	0.87	0.17	0.09	0.08
YDL085C-A	0.45	0.7	0.69	0.59	-0.28	0.06	0.19	-0.16	-0.43	-0.38	-0.32	-0.48	-0.21	-0.19	-0.24	-0.18	-0.04	-0.11	-0.51	-0.06	-0.45
YPL040C	-0.1	-0.32	-0.25	-0.07	-0.24	0.31	-0.41	-0.53	-0.29	0.3	-0.6	-0.77	0.25	-1.27	-1.53	-0.15	-0.04	-0.35	0.44	0.09	0.06
YNL301C	2.01	1.78	1.56	0.01	-1.99	-2.09	-1.51	-0.84	-2.81	-0.91	-2.72	-3.86	-0.75	-2.25	-3.04	-1.53	-1.59	-3.58	-1.02	-2.58	-3.51
YGL026C	0.41	0.72	0.74	-0.23	-0.59	-0.41	-0.15	0.65	-0.18	0.25	0.85	-0.15	-0.29	0.33	0.45	-0.1	0.29	-0.58	-0.04	-0.02	-0.28
YIL056W	0.26	0.06	0.5	-0.11	-0.46	0.31	-0.81	-0.48	-0.65	0.21	-0.11	-0.49	-0.19	-0.67	-0.45	-0.33	-0.11	-0.43	0.06	0.47	0.17
YMR095C	-0.4	-0.3	0.5	0.29	0.32	-0.8	-0.21	1.08	1.62	1.05	2.67	1.65	0.19	1.63	1.94	1.94	1.37	2.03	-0.34	0.57	0.39
YMR302C	-1.45	-0.77	-0.67	0.12	0.86	0.79	1.41	0.81	2.16	0.9	0.53	1.09	0.79	0.37	0.38	1.54	1.18	2.01	0.9	0.84	0.76
YJL027C	0.16	0.26	0.47	-0.37	-0.98	-0.69	-0.79	-0.32	-0.63	-0.64	-0.08	0.55	-0.25	0.22	0.96	-0.61	-0.06	-0.61	0.23	0.57	0.48
YPL100W	-0.68	-0.23	-0.08	-0.09	0.01	0.14	1.14	0.63	1.5	0.15	0.34	1.05	0.27	0.48	0.21	1.22	0.79	1.48	0.86	0.7	0.87
YBR111C	-1.6	-1.4	-0.59	0.49	0.42	0.59	2.28	0.05	2.05	1.35	0.57	1.34	0.72	0.87	0.79	2.66	1.08	2.8	1.1	0.84	1.75
YML016C	0.44	-0.12	-0.24	-0.11	0.04	0.04	-0.71	-0.49	-0.35	0.07	0.05	-0.17	-0.08	-0.12	0.26	-0.4	-0.21	-0.73	-0.26	0.34	-0.08
YOR060C	0.45	0.23	0.44	-0.32	0.37	-0.25	-0.56	0.02	-0.65	-0.13	0.15	-0.19	0.06	0.47	-0.14	0.07	0.11	0.06	0.29	0.39	0.29
YCL058C	0.19	0.37	0.63	-1.66	-1.54	0.14	-0.87	-1.08	-1.2	-0.04	-0.06	-0.4	-0.62	-0.52		-0.17	0.27	-0.57	0.44	0.47	0
YOR354C	-0.8	-0.72	-0.58	-0.13	0.19	0.1	0.09	0.17	0.32	0.62	0.23	0.24	0.42	-0.08	-0.28	0.27	0.26	0.15	0.42	0.11	-0.01
YBR084W	2.32	2.06	1.36	-0.82	-1.92	-2.66	-2.42	-1.31	-3.29	-1.91	-3.73	-4.14	-2.03	-3.73	-4.63	-1.88	-1.14	-4.05	-0.9	-2.16	-2.9
YPR172W	-2.19	-1.54	-1.16	0.18	0.37	0.85	2.77	1.01	2.78	1.08	0.99	2.09	0.69	0.94	1.84	2.6	1.42	3.21	0.99	1.35	1.76
YDL247W-A	-0.22	-0.14	0.14	0.11	0.29	-0.19	0.01	0.29	0.37	0.16	-0.75	-0.34	0.16	-1.3	-0.73	0.41	0.4	0.8	0.8	0.12	0.33
YLR050C	-0.66	0.08	0.22	0.11	0.65	0.4	2.24	0.87	1.55	0.46	1.16	1.14	0.46	1.17	1.74	1.44	0.85	1.93	0.8	1	1.08
YPR103W	-1.84	-0.19	0.54	0.15	0.36	0.37	1.94	0.82	2	0.71	0.21	0.79	0.58	0.55	0.65	1.99	1.12	2.41	0.94	0.21	0.34
YMR073C	-0.17	-0.14	-0.07	0.33	0.35	0.09	0.69	0.2	0.56	0.08	-0.09	0.14	0.11	0.36	-0.27	0.66	0.52	0.96	0.38	0.4	0.48
YCR027C	0.5	0.31	0.35	0.12	-0.34	-0.7	-0.37	-0.05	-0.77	0.25	0.24	-0.15	0.11	0.53	-0.02	-0.25	-0.03	-0.66	-0.05	-0.24	-0.58
YDR018C	-2.28	-2.12	-2.05	0.13	0.98	1.12	-0.08	0.34	2.21	1.88	1.35	2.92	1.86	1.56	2.14	0.89	0.58	1.89	0.99	0.99	1.3
YIL041W	-0.51	-0.2	-0.35	0.23	0.29	0.38	1.07	0.23	1.02	0.5	0.52	1.21	0.17	0.62	0.86	0.75	0.6	1.13	0.41	0.65	0.85
YIL110W	1.86	1.23	0.92	-0.23	-1.63	-1.88	-1.68	-0.64	-2.43	-1.5	-1.85	-2.57	-1.11	-1.5	-2.1	-1.4	-0.7	-2.27	-0.33	-0.69	-0.99
YDL157C	0.12	0.7	0.62	0.15	-0.12	-0.6	0.32	-0.75	-0.38	-0.45	-0.93	-1.3	-0.43	-0.6	-1.25	-0.01	-0.5	-0.55	-0.23	-0.37	-0.42
YKL060C	0.83	1.31	1.35	0.72	0.6	1.27	1.19	0.64	1.26	1.63	0.84	0.92	1.18	0.84	1.4	1.47	0.07	1.08	1.5	0.85	0.8
YFL027C	0.52	0.33	0.39	-0.25	-0.05	-0.4	-1.01	-0.8	-0.97	-0.16	-0.2	-0.43	-0.22	0.32	-0.35	-0.42	-0.41	-0.53	0.34	0.3	0.23
YMR231W	-0.77	-0.12	-0.09	-0.27	-0.4	0.16	0.98	0.83	1.23	-0.03	0.29	-0.08	-0.09	-0.29	-0.57	1.02	0.8	0.65	0.16	0.03	0.05
YNL276C	0.32	0.2	0.43	-0.06	-0.01	-0.16	-0.72	-0.81	-1.4	-0.53	-0.4	-1.48	-0.2	-0.66	0.26	-0.43	-0.73	-0.64	-0.01	0.11	-0.17
YGL246C	1.25	0.71	0.57	-0.22	-1.94	-2.29	-1.2	-1	-2.56	-1.07	-1.95	-2.72	-0.76	-1.54	-2.15	-1.19	-0.66	-2.48	-0.32	-0.59	-0.98
YDR352W	0.22	0.34	0.7	-0.26	0.32	-0.65	-0.61	0.47	0.04	-0.38	0.92	0.39	-0.13	1.07	1.31	-0.63	0.29	0.39	0.05	0.71	0.41
YHL045W	0.01	0.17	0.44	-0.41	-0.21	0.16	0.25	-0.55	1.09	0.25	0.9	1.07	0.09	0.79	0.94	0.62	0.33	0.53	0.71	0.49	0.64
YIL154C	-0.33	0.12	0.26	0.18	0.87	0.97	1.33	1.01	1.8	1.12	1.36	2.55	0.93	1.48	1.84	1.05	0.89	1.62	0.74	1.59	1.62
YKR099W	2	1.03	0.82	-0.1	-1.17	-1.06	-1.5	-1.25	-2.29	-1.79	-1.68	-2.8	-1.64	-1.94	-2.9	-1.21	-0.7	-1.77	-0.39	-0.28	-0.07
YLR381W	-0.56	-0.42	-0.2	-0.45	0.22	0.21	-0.21	-0.52	0	-0.07	0.12	-0.19	0.28	-0.28	-0.24	-0.06	-0.16	0.27	0.22	-0.03	-0.11
YPR027C	0.1	0.29	0.54	-0.83	-0.44	-0.44	-1.22	-1.13	-1.76	-0.94	-1.83	-0.22	-1.1	-2.84	-0.72	-0.33	0.17	-0.6	0.34	0.4	0.44
YOR012W	0.39	0.31	0.62	-0.27	-0.53	-0.31	-0.56	-0.67	-0.65	-0.47	-0.46	-0.2	-0.12	0.21	0.46	-0.24	-0.06	-0.33	0.37	0.24	0.3
YKL164C	-0.32	-1.04	-0.28	0	0.78	1.04	0.08	-0.27	0.28	0.6	-0.32	0.31	0.03	-0.2	0.85	0.41	-0.08	0.74	0.16	0.52	0.36
YMR208W	-0.3	0.66	0.84	-0.22	0.07	0.13	0.56	0.66	0.74	-0.01	0.39	0.13	-0.19	0.51	0.78	0.39	1.03	0.84	-0.08	0.56	-0.15
YDL134C	-0.68	-0.35	-0.23	-0.05	-0.12	-0.17	0.53	-0.2	0.29	0.43	-0.33	0.07	0.29	-0.41	0.13	0.75	-0.11	0.38	0.77	-0.07	-0.04
YDR308C	0.34	0.41	0.58	-0.04	-0.27	-0.53	-0.52	-0.53	-0.89	-0.74	-0.47	-0.53	-0.33	0.97	-0.76	-0.22	0.08	-0.07	-0.01	0.1	0.18
YER053C-A	-1.38	-1.12	-0.91	0.67	1.06	1.64	3.12	1.66	3.51	1.6	-1.91	0.77	1.19	-1.36	2.18	2.3	1.32	3.53	1.41	-0.59	0.99
YML072C	-0.49	0.04	-0.36	0.04	0.25	0.73	0.94	-0.3	0.55	0.24	0.27	0.36	0.11	-0.53	-0.13	0.8	-0.37	0.54	0.57	0.18	0.57
YNR019W	-0.2	1.13	1.16	0.46	1.22	0.59	0.98	0.79	0.99	0.67	0.12	0.76	0.51	0.47	1.84	0.25	0.5	0.92	0.24	0.33	0.3
YKL161C	-0.08	-0.44	-0.08	0.11	0.42	-0.06	0.81	0.82	1.05	0.75	0.37	0.95	0.66	0.8	-0.57	1.72	0.75	1.17	0.07	1.09	0.76
YER153C	-2.34	-3.39	-3.09	0.05	1.01	1.05	1.69	2.83	3.27	0.55	1.76	3.22	0.65	1.68	2.72	2.37	1.64	3.04	0.94	2.99	3.63
YOR110W	0.09	0.27	0.62	-0.3	-0.39	-0.41	-0.26	-0.08	0.13	0.09	-0.5	-0.04	0.1	-0.32	-0.57	0.24	0.38	0.39	0.52	0.14	0.17
YNL123W	1.65	0.79	0.62	-0.47	-1.5	-1.45	-1.97	-0.78	-2.03	-1.14	-1.04	-1.91	-0.93	-1.29	-1.34	-1.43	-0.8	-1.98	-0.38	-0.62	-0.9
YOR268C	0.36	0.42	0.58	0.69	0.86	1.24	0.37	0.93	0.14	0.31	0.47	0.62	1.01	-0.07	1.7	-0.25	0.14	-0.33	0.38	0.37	0.5
YGR214W	1.46	2.03	1.51	0.11	-0.47	-0.41	-1.04	-0.08	-0.93	0.17	-0.8	-1.48	-0.21	-1.22	-2.21	-0.95	-0.72	-2.21	-0.51	-1.49	-2.83
YLR148W	-0.18	0.06	0.15	0.03	0.43	0.31	0.41	-0.11	0.5	-0.32	0.02	0.01	-0.17	0.06	-0.66	0.68	0.16	0.67	0.44	0.17	0.31
YOR131C	-0.5	0.11	0.55	-0.4	-0.45	-0.1	0.75	-0.64	0.62	0.3	-0.43	0.18	0.12	0.14	-0.81	0.73	0.44	0.67	0.19	0.04	0.4
YKR049C	-0.46	-2.79	-2.67	0.59	0.09	0.4	0.49	-0.47	0.52	0.95	1.14	2.59	1.01	1.58	2.16	1.15	0.3	1.5	1.43	1.2	2.35
YKL204W	-0.25	0.01	0.06	-0.05	0.3	0.6	0.2	0.12	0.09	-0.21	0.04	0.34	-0.09	-0.45	-0.74	-0.09	0.12	0.09	-0.2	0.12	0.15
YJL142C	-2.21	-1.59	-1.72	0.04	0.75	1.38	1.69	1.72	2.59	1	1.32	2.11	0.9	1.07	1.52	1.78	1.56	2.31	0.93	1.08	1.39
YHR070W	1.71	1.34	0.79	-0.39	-1.59	-2.37	-1.4	-1.19	-2.81	-1.62	-2.06	-3.92	-1.34	-2.15	-2.66	-1.44	-1.17	-2.59	-0.23	-0.53	-0.76
YCR018C-A	0.61	0.34	0.22	0.43	0.38	0.43	0.09	-0.84	-0.32	-0.36	0.76	0.67	0.01	0.74	-0.53	0	0.35	0.32	0.18	0.39	0.5
YPR098C	-0.83	-2.7	-2.01	0.33	0.75	0.88	1.41	0.74	1.67	1.71	2.48	3.1	0.82	1.89	3.13	1.9	0.67	2.53	1.19	2.13	2.93
YOR093C	0.3	0.04	-0.08	-0.12	0.15	0.18	-0.17	-0.54	-0.29	-0.68	-0.85	-1.03	-0.35	-1.66	-1.49	0.34	-0.29	0.17	-0.06	-0.61	-0.57
YIL030C	0.43	0.3	0.04	-0.19	-0.29	-0.36	-0.53	-0.4	-0.65	-0.7	-0.25	-1.34	-0.72	-0.89	-0.56	-0.61	-0.64	-0.57	-0.31	-0.58	-0.9
YIL157C	-1.84	-1.19	-0.55	0.14	0.46	0.58	0.89	0.49	1.58	1.25	0.81	1.25	0.92	1.38	1.36	0.95	0.49	1.46	0.87	0.62	0.57
YKR052C	-0.82	-0.03	0.51	-0.01	0.36	0.69	0.46	0.85	1.54	0.46	0.79	1.02	0.12	0.99	0.69	0.1	0.35	0.43	0.4	0.48	0.35
YKR074W	0.07	-0.17	0.09	0.21	-0.07	-0.23	-1.21	-1.04	-1.16	-0.11	-0.82	-0.7	-0.23	0.32	-0.51	-0.38	-0.41	-0.39	-0.24	-0.46	-0.07
YNL307C	-0.76	-0.24	-0.23	0	0.52	0.23	0.99	0.48	0.62	0.5	0.81	0.53	0.18	0.52	1.53	0.51	-0.05	0.69	0.22	0.44	0.38
YCR007C	0.09	0.04	0.23	-0.25	-0.11	0.07	-0.96	0.25	0.44	-0.02	0.52	0.81	0.27	0.43	-0.19	0.14	1.59	1.07	-0.17	0.96	-0.02
YMR226C	-0.42	-0.19	0.12	0.03	0.35	0.59	0.47	0.12	0.56	0.34	1.01	1.12	0.07	0.92	0.85	0.82	1.41	1.69	0.63	0.96	1.52
YGL211W	1.34	0.56	0.5	-0.12	-0.31	-0.56	-1.15	-0.65	-1.56	-1.05	-1.04	-1.29	-0.69	-0.91	-0.59	-0.93	-0.63	-1.53	-0.05	-0.1	-0.31
YDR479C	-1.32	-1.02	-0.79	-0.2	0.4	0.91	1.19	1.12	2.07	1.38	1.04	1.62	0.97	0.71	0.88	0.97	0.86	1.2	1.23	0.82	0.99
YLR240W	-1.46	-0.7	-0.33	-0.38	-0.05	0.5	1.28	0.2	1.5	-0.04	0.59	0.74	-0.05	-0.1	0.3	1.42	0.55	1.35	0.2	0.48	0.55
YPR107C	-0.25	0.11	0.29	0.08	0.28	0.2	0.73	0.18	0.7	0.23	0.19	0.35	0.41	0.87	-0.13	0.8	0.63	0.96	0.19	-0.03	0.16
YOR154W	1.24	0.83	0.45	-0.34	-0.76	-0.49	-1.02	-0.62	-1.49	-1.92	-1.23	-2.11	-1.43	-0.87	-1.37	-0.86	-0.28	-0.88	-0.26	-0.45	-0.8
YJL168C	0.7	0.43	0.4	-0.3	-0.91	-0.11	-0.96	-0.91	-1.48	-0.59	-0.37	-0.4	-0.64	-0.28	-0.8	-0.97	-0.63	-1.4	-0.55	-0.36	-0.67
YER147C	0.14	0.18	-0.24	-0.05	0.24	0.54	0.02	-0.21	0.31	-0.72	0.12	0.11	-0.39	0.34	0.61	-0.01	0.21	0.35	0.24	0.7	0.78
YML119W	0.13	0.04	-0.1	0.2	0.29	0.24	0.08	0.2	0.12	0.06	-0.46	-0.17	0.17	0.1	-0.23	0.19	0.28	0.3	0.03	-0.14	0.05
YDR022C	-0.42	-0.44	-0.15	0.14	1.01	1.21	0.97	-0.08	1.86	1.15	1.98	2.73	0.92	2.61	1.63	0.91	0.7	2.16	0.61	0.68	1.04
YPL231W	0.38	0.05	-0.23	0.08	0.62	0.83	0.05	0.62	0.65	0.15	1.29	0.99	0.11	0.69	1.23	0.27	0.52	0.48	0.25	1.44	1.28
YBL081W	2.18	1.31	0.6	-0.42	-2.45	-2.75	-1.87	-1.82	-4.01	-1.16	-2.36	-3.89	-1.02	-2.87	-3.09	-2.27	-2.07	-4.49	-1.07	-1.95	-2.57
YBR235W	-1.01	-0.48	-0.53	0.08	0.7	0.92	1.3	1.47	2.21	0.17	2.33	1.94	0.04	1.7	1.97	1.07	1.67	2.16	0.6	1.51	1.4
YDL220C	0.11	0.29	0.11	-0.18	0.05	0.16	-0.04	0.24	-0.04	-0.17	0.64	-0.41	-0.21	-0.19	-0.36	-0.06	0.1	-0.12	0.4	0.51	0.35
YBR112C	-0.08	0.12	0.15	0.21	0.45	0.17	-0.59	-0.72	-0.56	-0.49	-0.68	-0.55	-0.71	-0.97	-1.28	-0.63	-0.36	-0.56	0.1	0.04	0.22
YPR170C	0.31	0.34	0.55	-0.21	-0.37	-1.1	0.02	0.56	-0.58	-0.51	0.97	0.16	0.2	0.48	0.31	-0.12	0.31	-0.36	0.56	0.43	0.53
YJL108C	1.08	1.15	1.23	-0.21	-0.46	-0.99	0.51	0.53	-0.21	0.35	-0.33	-0.13	0.22	0.04	0.73	-0.59	0.42	-0.59	-0.55	0.28	-0.26
YNL133C	0.05	0.22	0.56	-0.37	0.05	-0.54	0.25	0.21	-0.15	-0.83	-0.86	0.1	-0.49	-0.22	-1.17	0.37	0.84	1.11	0.39	0.32	0.45
YKL050C	-0.39	-0.78	-0.99	0.52	0.85	0.81	0.33	-0.17	1.42	-0.62	0.16	0.55	0.15	0.01	0.97	1.23	-0.02	2.11	0.28	0.64	0.5
YHR130C	0.46	-0.21	-0.46	-0.05	-0.16	0.57	-0.67	-0.33	-0.41	0.05	-0.15	-0.22	-0.13	-0.91	-0.1	-0.3	-0.36	-0.46	-0.04	-0.32	-0.31
YGL006W	-3.7	-2.46	-2.4	0.09	0.86	1.4	2.33	1.54	3.44	1.7	2.14	2.83	1.18	1.52	2	2.35	1.81	2.98	0.79	1.33	1
YER008C	-0.56	-0.41	-0.01	-0.44	-0.28	0.31	-0.21	-0.34	-0.13	-0.43	-0.06	-0.17	-0.36	-0.76	-1.03	-0.13	-0.01	-0.16	0.13	0.18	0.21
YDL060W	2.27	1.45	0.67	-0.43	-3.01	-2.69	-1.79	-1.36	-3.2	-2.27	-4.29	-5.29	-2.15	-4.94	-4.7	-1.69	-1.12	-3.93	-0.45	-1.48	-1.71
YKL156W	1.67	1.65	1.65	0.06	-2.54	-2.16	-1.3	-1.93	-3.54	-0.91	-2.7	-4.52	-0.99	-2.29	-4.21	-1.42	-1.82	-3.78	-1.23	-2.91	-3.46
YDR348C	0.44	0.88	0.95	0.2	0.14	-0.36	0.14	-0.03	-0.11	0.05	-0.2	-0.37	-0.12	-0.15	-0.54	-0.17	0.23	-0.09	0.44	-0.08	-0.26
YOR142W	-2.9	-2.11	-1.99	0.34	0.7	0.77	1.69	1.63	2.6	1.71	2.12	2.52	1.12	1.6	2.09	1.94	1.34	2.27	1.02	1.44	1.45
YGR142W	-0.39	0.72	1.07	-0.04	0.26	0.43	0.56	-0.35	0.65	-1.18	-1.98	-2.02	-0.95	-1.65	-2.26	0.67	0.35	1.24	-0.13	-0.71	-0.32
YBR293W	0.11	-0.1	0.02	-0.05	0.56	-0.15	0.14	0.86	0.28	-0.07	1.14	0.69	-0.02	1.24	1.62	-0.03	0.61	0.61	-0.21	0.82	0.34
YHR033W	-1.68	-2.24	-3.19	0.02	0.14	0.59	1.11	-1.09	0.76	0.37	-1.71	-1.26	0.48	-2.66	-1.03	1.43	-0.75	1.41	0.05	-1.45	-1.04
YOR315W	1.27	0.38	0.75	-0.44	-0.62	-0.88	-0.52	0.7	-0.98	-0.35	0.06	-1.13	-0.86	-0.81	-1.64	-1.04	-0.31	-0.94	-0.55	-1.13	-1.81
YPL227C	1.06	1.13	0.8	0.08	-0.83	-1.16	-0.36	-0.72	-1.49	0.1	-0.91	-1.07	0.19	-0.58	-1.44	-0.68	-0.72	-1.42	-0.12	-0.92	-1.18
YIL039W	0.38	0.51	0.35	-0.03	0.1	0.28	-0.4	-0.28	-0.36	0.1	0.21	-0.29	-0.1	0.38	0.39	-0.12	0.21	-0.13	0.18	0.18	0
YOR343C	-0.46	-0.65	-0.78	-0.47	-0.58	0.24	-0.17	0.74	0.62	-0.25	1.26	1.61	0.47	0.71	2.03	0.03	0.47	0.5	0.31	0.49	0.66
YBR179C	-0.41	-0.37	-0.35	-0.07	0.12	0.07	0.19	0.25	0.35	-0.21	0.1	0.1	-0.04	-0.22	-0.62	0.3	0.32	0.38	0.14	0.16	0.17
YOR334W	0.4	-0.08	0.01	0.17	-0.35	-0.65	-0.85	-1.38	-1.16	0.17	-0.46	-0.86	0.02	-1.16	-0.87	-0.29	-0.84	-0.91	0.26	0.01	-0.09
YPL181W	0.13	-0.1	0.14	-0.07	-0.41	-0.81	-0.53	-0.54	-1.07	-0.18	-0.74	0.13	-0.04	-0.15	-0.95	-0.12	0.07	0.14	0.11	0.22	0.31
YIL066C	-0.31	-0.32	-0.15	-0.21	0	0.59	0.02	0.14	1.24	0.1	0.94	0.91	-0.17	0.43	1.36	0.14	0.15	1.23	0.17	0.93	1.02
YLR059C	0.54	0.27	0.28	-0.4	-0.65	-0.68	-1.24	-1.13	-1.33	-0.51	-1.44	-1.33	-0.55	-1.25	-0.82	-1.11	-0.71	-1.55	-0.05	-0.34	-0.29
YDR170C	0.06	-0.26	-0.64	-0.23	0.26	0.36	-0.49	-0.07	-0.21	-0.29	0.24	0.05	-0.14	-0.06	-0.45	-0.09	0.3	0.31	-0.09	0.17	-0.2
YOR059C	0.18	0.11	0.31	0.12	0.63	0.62	-0.27	-0.2	0.47	0.28	0.92	1.52	0.46	1.43	0.74	0.26	0.37	0.9	0.67	0.92	0.95
YNR060W	-0.83	0.92	1.32	0.1	0.53	0.25	-4.1	-2.95	-0.9	-3.31	-4.54	-2.18	-3.24	-2.54	-2.78	-4.08	-3.57	-3.81	-3.04	-2.5	-2.64
YNL122C	-0.42	-0.35	0.04	0.17	-0.12	0.12	0.42	-0.08	-0.15	0.67	-0.06	0.72	0.31	0.83	-0.27	-0.4	0.16	0.18	0.22	0.07	0.32
YKL058W	-0.03	0.16	0.17	0.11	-0.05	0.1	0.17	-0.06	-0.1	0.28	0.33	0.04	0.11	0.26	0.55	-0.06	-0.15	0.15	0.04	-0.03	-0.29
YBR181C	2.43	2.53	1.69	0.19	-0.55	-0.69	-0.86	0.2	-1.17	0.42	-0.61	-0.88	-0.04	-0.51	-1.83	-0.76	-0.55	-2.35	-0.56	-1.54	-2.78
YPL111W	-1.56	0.16	0.12	-0.18	0.97	2.27	-0.99	3.84	1.68	-0.8	3.37	1.87	-0.75	2.45	1.14	-1.08	2.58	0.57	-0.79	0.28	-0.76
YKL073W	0.05	0.62	0.69	-0.07	-0.32	-0.51	0.23	-0.1	0.05	-0.13	-0.19	-1.05	-0.26	-0.36	-1.99	0.13	-0.12	-0.05	0.24	-0.05	-0.72
YOR279C	0.28	0.28	0.45	0.07	-0.22	-0.42	-0.53	-0.01	-0.29	-0.32	0.12	0.46	-0.12	1.1	-0.67	0.1	0.63	0.5	0.45	0.49	0.57
YKL018C-A	0.05	-0.06	0.2	0.39	0.06	0.25	0.21	-0.64	-0.49	0.09	-0.58	0.44	0.16	0.23	-0.16	0.43	0.34	0.41	0.12	0.23	0.54
YCL016C	0.05	-0.03	0.28	-0.3	-1.11	-0.71	-0.53	-1.21	-0.85	-0.33	-0.9	-0.8	-0.18	-0.43	-0.65	0.05	-0.44	-0.54	0.28	-0.21	-0.12
YOL142W	1.82	1.34	0.98	0.27	-1.06	-1.1	-1.27	-0.23	-1.72	-1.52	-1.29	-2.4	-1.24	-1.07	-1.66	-1.3	-0.41	-1.82	-0.24	-0.02	-0.48
YPL118W	-0.9	-0.49	-0.28	-0.18	0.08	-0.1	0.23	-0.13	0.35	0.74	-0.27	0.44	0.5	0.17	-0.2	0.33	0.19	0.41	0.5	0	-0.1
YOR329C	-0.74	-0.37	-0.3	0	0.59	0.43	0.85	1.02	1.11	0.53	0.07	0.39	0.24	-0.56	-0.79	0.7	0.74	0.93	0.46	0.56	0.9
YLR465C	0.33	0.11	-0.28	0.38	0.99	0.16	-0.26	0.2	-1.04	-0.09	-0.15	-0.76	-0.14	-0.9	0.16	-0.17	-0.62	-0.35	0.42	0.7	0.47
YPL138C	0.06	0.13	0.18	0.65	0.4	0.02	0.31	-0.36	-0.23	-0.14	-0.58	-0.42	-0.12	-0.19	-0.66	0.37	0.18	0.31	0.36	0.19	0.23
YOL039W	2.3	3.1	2.26	1.12	0.41	0.08	0.15	0.78	-0.35	1.32	0.34	-0.16	0.79	0.08	-0.54	-0.52	-0.27	-2.45	0.46	-0.44	-1.44
YOR250C	-0.46	0.03	0.16	0.02	0.32	0.05	0.36	0.19	0.61	0.14	0.19	0.52	0.19	0.45	-0.07	0.45	0.37	0.6	0.29	0.34	0.21
YGR232W	-2.03	-1	-0.31	0.28	0.5	0.53	2.84	1.28	2.55	1.23	1.18	1.78	0.58	1.19	1.4	2.08	1.45	2.36	0.79	0.96	0.87
YDL106C	-0.57	-0.37	-0.26	-0.28	0.42	0.58	0.35	0.92	1.07	0.12	0.73	1.05	0.02	0.63	0.64	0.38	0.89	1.14	0.09	0.68	0.76
YDL058W	-0.12	0.19	-0.09	-0.32	-0.19	-0.5	0.45	0.08	-0.07	-1.07	-0.34	-0.34	-0.99	-0.5	-2.15	0.42	0.3	0.62	-0.31	-0.03	0.15
YER046W	-0.48	-0.14	0.41	-0.1	-0.08	-0.61	-0.68	-0.75	-0.56	0.35	-1.07	-0.41	0.42	-0.42	-1.46	-0.07	0.2	0.3	0.3	0.1	0.11
YLL009C	-0.22	-0.11	0.47	-0.51	-1	-0.51	-0.62	-1.03	-0.4	1.01	-1.47	0.3	0.47	-0.51	-2.02	0.33	0.46	0.32	0.11	0.3	0.28
YOR191W	0.53	0.19	-0.5	0.71	0.93	1.15	0.1	0.39	0.19	-0.1	0.85	0.71	0.22	0.43	0.71	-0.19	0.06	0	0.21	0.49	0.66
YJR074W	-0.13	0.36	0.07	0.15	-0.04	0.08	0.25	0.01	0.56	0.03	0.2	0.37	-0.17	0.42	0.07	0.22	0.5	0.66	-0.15	0.22	0.13
YJR150C	0.18	0.31	0.49	-0.07	-0.82	0.36	-0.89	-0.09	-0.31	0.57	0.16	0.51	-0.71	0.4	1.22	-0.11	0.36	-0.38	0.29	0.44	0.44
YOL152W	0.11	-0.75	-0.75	-0.49	-0.78	-0.78	-1.23	-0.6	-0.67	0.79	0.8	0.02	0.14	0.8	0.72	-0.68	-0.6	-1.15	-0.06	0.2	-0.28
YBR262C	-1.08	-0.95	-0.47	-0.36	-0.26	0.14	0.09	-0.67	-0.15	0.35	-0.25	-0.05	0.03	0.36	-0.18	0.29	0.08	0.41	-0.06	0.18	0.56
YBR050C	-1.27	-1.39	-1.25	0.29	0.59	1.37	-0.57	0.11	0.41	0.14	0.54	1.05	0.39	1.04	0.73	0.06	0.5	0.65	0.47	0.41	0.54
YNL216W	1.31	0.57	0.21	-0.24	-0.39	-0.03	-1.05	-1.12	-1.81	-0.47	-0.85	-1.83	-0.35	-1.54	-1.68	-1.02	-1.35	-1.88	-0.14	-1.27	-1.65
YDR021W	1.65	0.76	0.69	-0.4	-2.25	-1.34	-1.86	-1.52	-3.65	-2.26	-2.88	-3.06	-2	-2.79	-3.07	-1.46	-0.94	-2.51	-0.07	-0.26	-0.19
YCL004W	-0.1	-0.09	-0.18	0.22	0.48	0.66	0.51	0.5	0.58	0.01	0.82	0.56	0.35	0.5	0.57	0.55	0.45	0.71	0.6	0.87	0.85
YHR155W	-0.14	-0.62	-0.47	-0.32	-0.21	0.15	-0.69	-0.68	-0.75	-0.21	-0.17	-0.65	-0.01	-0.86	-0.97	-0.25	-0.37	-0.28	0.21	-0.01	0.09
YLR389C	-0.5	0.28	-0.09	-0.04	-0.28	-0.49	0.65	-0.33	0.48	-0.17	-0.29	-0.76	-0.17	-0.76	-0.58	0.84	0.15	0.85	0.39	-0.08	-0.34
YMR268C	0.5	0.28	0.47	-0.1	-1.43	-1	-0.79	-1.64	-2.27	-0.71	-1.65	-1.71	-0.62	-1.83	-2.15	-0.4	-0.7	-1.14	0.54	0.12	0.19
YEL062W	-0.28	-0.19	-0.3	0.02	0.07	0.25	0.25	0.37	0.8	0.02	0.41	0.48	0.11	0.26	0.21	0.55	0.57	0.92	0.11	0.25	0.17
YCL076W	0.21	0.34	0.68	-0.78	0.21	-0.65	-1.5		-0.54	-0.88	-0.53	0.53	-0.25	-0.42	-1.72	-0.08	0.39	-0.42	0	0.6	0.54
YNR049C	-0.1	-0.23	0.03	0.17	-0.09	-0.18	-0.27	-0.53	-0.24	0	-0.26	0.25	0.1	0.22	-0.28	0.11	0.07	0.01	0.23	0.16	0.23
YEL023C	-0.23	0.01	0.25	-0.25	-0.7	-0.49	-0.18	-0.89	0.26	-0.25	-0.77	-0.5	0.03	-0.51	-0.78	0.44	0.01	0.32	0.37	0.29	0.23
YHR187W	0.24	0.06	0.23	-0.08	-1.13	-1.1	-0.46	-0.63	-0.99	-1.03	-1.4	-1.56	-0.63	-0.85	-1.35	-0.14	-0.16	-0.47	0.09	-0.08	-0.14
YDR046C	0.74	1.5	1.53	-0.4	-1.65	-1.41	1.29	1.67	0.46	-0.14	-1.17	-3.01	-0.19	-2.58	-2.59	0.55	1.17	0.54	-1.3	-2.87	-3.57
YJL192C	-0.56	0.14	0.67	0.11	-0.77	-0.78	0.05	-0.87	-0.42	0.12	-0.99	-1.15	0.07	-0.55	-0.78	0.14	-0.39	-0.42	0.08	-0.74	-0.77
YOR126C	-1.28	-0.37	-0.07	-0.07	-0.12	0.08	2.05	0.67	1.5	-0.05	-0.13	0.3	-0.18	-0.04	0.12	1.23	0.93	1.37	0.65	0.73	0.81
YGR173W	0.76	0.92	0.67	-0.16	-3.82	-2.99	-0.8	-1.47	-2.7	-0.96	-3.74	-4.94	-1.1	-3.97	-4.7	-0.7	-1.05	-2.96	-0.02	-1.27	-1.43
YLR422W	-1.39	-1.08	-1.19	-0.35	-0.18	0.54	0.99	0.34	0.96	-0.42	0.05	0.15	-0.18	-0.95	-0.39	1.04	0.36	0.87	0.45	0.23	0.57
YBR019C	0.1	0.26	0.35	0.51	0.64	0.68	0.57	-0.04	0.57	0.63	1.05	1.24	0.6	0.96	1.28	0.67	0.26	1.08	0.31	0.65	0.6
YGL205W	-4.3	-4.49	-4.62	0.2	0.97	0.89	-0.46	0.22	1.25	0.41	2.18	2.86	0.4	2.25	1.97	0.18	0.16	0.79	0.13	0.87	1.1
YGR209C	-1.68	-1.92	-0.92	0.61	0.85	1.31	2.66	0.93	2.76	1.81	1.93	3.08	1.05	1.82	2.08	2.56	1.48	3.39	1.11	1.7	2.78
YFR007W	-0.57	-0.35	0.18	-1.24	-1.17	-0.25	0.06	0.15	0.58	0.64	-0.77	-0.37	0.03	-0.55	-1.08	0.47	0.57	0.33	0.62	0.34	0.19
YGR191W	2.43	1.04	0.6	-0.43	-1.69	-2.07	-1.41	-0.35	-2.36	-0.63	-0.61	-2.08	-0.83	-1.09	-0.31	-1.8	-1.2	-2.72	-0.99	-1.15	-1.78
YNL234W	1.3	0.53	0.85	0.31	0.65	-0.35	-0.86	-0.74	-1.09	-1	-0.95	-0.3	0.08	-1.21	-1.19	-0.59	-0.33	-0.76	0.1	-0.02	-0.09
YLR039C	-0.95	-0.23	0.33	-0.24	-0.65	-0.95	0.77	0.34	0.72	-0.47	-0.55	-0.72	-0.5	-0.89	-1.57	1.21	0.72	1.34	0.23	0.23	0.14
YDR411C	-1.96	-0.44	-0.13	0.25	0.55	0.05	1.92	1.23	2.08	1.21	0.64	0.82	1.03	0.62	0.41	1.53	0.5	1.65	1.26	0.91	1
YPL178W	0.85	0.51	0.49	0.12	-0.35	-0.33	-1.03	-0.93	-1.31	-0.06	-0.63	-0.82	0.13	0.12	-0.88	-0.67	-0.27	-0.9	-0.13	-0.47	-0.48
YDL209C	0.58	0.33	0.41	0.1	-0.85	-1.69	-0.44	-1.17	-1.31	-0.65	-1.91	-1.6	-0.22	-1.68	-1.59	-0.03	-0.64	-0.84	0.51	-0.09	-0.08
YLR172C	1.21	0.95	0.37	0.06	-0.49	-0.92	-1.01	-0.71	-1.41	-1.58	-1.95	-2.28	-1.38	-1.51	-1.89	-0.94	-0.41	-1.57	-0.23	-0.53	-0.7
YGR257C	-0.1	0.19	0.16	0.1	-0.05	0.48	-0.11	-0.3	0.18	0.12	-0.2	-0.34	-0.06	-0.25	0.01	-0.03	-0.08	-0.12	-0.07	-0.23	-0.5
YIL172C	-0.85	-0.75	-0.6	0.26	0.79	0.68	-0.03	-0.38	0.71	0.6	0.92	1.15	0.52	1.07	0.64	0.2	0.15	0.69	0.45	0.42	0.51
YBL053W	0.37	0.42	0.57	0.31	0.8	1.38	-0.52	1.47	-0.05	0.83	-0.59	0.43	0.7	-0.89	1.85	-0.14	0.1	-0.42	0.41	0.59	0.48
YDR252W	-0.42	0.05	0.45	0.2	0.38	-0.54	0.89	0.18	0.75	0.6	-0.02	-0.47	0.53	0.18	-0.11	0.54	0.13	0.63	0.44	0.1	0
YLR429W	-0.24	0.19	0.36	0.03	-0.05	-0.26	0.4	0.18	0.3	0.31	-0.02	0.19	0.18	0.15	-0.31	0.58	0.36	0.32	0.44	0.14	0
YOR345C	0.13	0	0.06	0.21	0.25	0.28	-0.1	-0.05	0.27	0.43	-0.02	0.26	0.83	-0.54	0.57	-0.27	-0.1	-0.63	0.63	0.44	0.5
YIL002C	-0.69	-0.03	-0.02	0.26	0.42	0.41	1.71	0.6	1.71	0.54	0.55	1.06	0.33	0.36	0.05	1.53	0.79	1.65	0.46	0.38	0.43
YDR315C	-0.53	-0.18	0.18	-0.84	-0.06	-0.36	0.67	0.58	1.03	0.09	0.46	0.34	0.17	0.73	-0.66	0.9	1.8	1.98	0.43	0.74	0.81
YER150W	-2.93	-3.5	-3.62	0.19	0.42	1.06	1.89	1.13	1.93	0.62	0.31	2.1	1.02	0.33	2.4	1.91	2.08	3.02	1.26	0.36	1.61
YHR132C	-0.23	-0.18	-0.29	-0.02	0.45	0.68	-0.34	0.04	0.14	0.08	0.64	0.7	0.18	0.59	1.04	-0.35	0.31	0.45	0.22	0.75	0.56
YLR155C	0.29	0.17	-0.03	0.38	0.9	0.8	0.46	0.98	1.4	0.44	4.62	4.37	0.29	4.7	5.22	0.41	0.95	1.32	0.11	3.08	2.61
YDL073W	0.83	0.75	0.36	0.53	0.2	-0.12	-0.16	-0.56	-0.86	-0.54	-0.62	-0.97	-0.39	-0.62	-1.1	-0.42	-0.41	-0.77	-0.18	-0.24	-0.36
YMR284W	-0.92	-0.36	-0.06	-0.4	0.3	-0.46	0.62	0.4	1.08	0.72	0.73	1.24	0.64	1.2	-0.17	1.14	0.91	1.69	0.77	0.79	0.82
YBR289W	-0.32	0.05	0.18	-0.34	-0.82	-0.67	-0.19	-0.84	-0.21	-0.47	-0.42	-0.59	-0.26	-0.77	-1.33	0.13	-0.34	-0.23	0.21	0.11	-0.12
YER036C	2.78	1.74	0.96	-0.15	-1.82	-1.89	-1.76	-0.03	-2.4	-1.13	-2.01	-3.73	-0.95	-2.73	-2.88	-1.71	-0.45	-3.01	-0.52	-1.27	-1.74
YCL046W	0.17	0.38	0.55	-0.77	-0.04	0.28	-1.35	-0.51	-0.61	-0.75	-0.6	-0.1	-0.09	-0.42	-1.01	-0.21	0.2	-0.4	0.36	0.54	0.49
YOR270C	0.5	0.72	0.45	-0.1	0.29	0.15	0.02	0.54	0.02	0.2	0.69	0.18	-0.06	0.46	1.49	-0.23	-0.17	-0.28	-0.04	0.31	-0.02
YHR188C	-0.96	-0.45	0.04	-0.55	0.12	0.19	-0.41	-0.11	-0.06	-0.1	0.37	-0.14	-0.22	-0.26	0.14	0.03	-0.08	0.31	0.16	0.46	0.3
YBL099W	-1.31	-0.54	-1.27	0.34	0.62	1.36	2.04	1.51	2.36	1.15	1.56	1.36	0.5	0.52	1.38	1.5	0.61	1.74	0.57	0.52	0.47
YKL179C	-0.68	0	0.19	-0.1	-0.27	0.11	0.83	0	0.12	-0.12	-0.15	-0.07	-0.02	-0.02	-0.39	0.58	0.42	0.48	0.12	-0.05	-0.21
YBR061C	2.09	1	0.64	-0.06	-1.84	-1.98	-1.59	-0.91	-2.96	-1.35	-2.34	-3.66	-1.1	-2.15	-2.69	-1.51	-0.84	-3.12	-0.32	-1.01	-1.25
YDL119C	-0.57	-0.37	0.06	-0.12	-0.03	-0.03	0.52	-0.07	0.67	0.79	0.21	0.63	0.6	0.75	0.51	0.47	0.2	0.38	0.43	0.55	0.64
YHL036W	-0.35	-0.38	-0.27	-0.34	-0.53	-0.65	1.53	-0.06	0.34	0.88	1.15	1.46	0.65	0.49	0.46	0.98	-0.43	0.36	0.15	0.33	0.27
YDR476C	-0.97	-0.1	-0.14	0.13	0.67	0.54	1.2	1.2	1.12	0.54	1.5	1.7	0.24	1.33	1.84	0.46	0.46	0.9	0.12	0.89	0.56
YHR085W	1.98	1.25	0.96	-0.35	-2.65	-1.82	-1.69	-1.78	-3.17	-2.72	-3.48	-4.73	-2.13	-3.78	-4.27	-1.48	-1.35	-2.61	-0.23	-0.48	-0.72
YDR122W	-2.06	-1.54	-1.13	-0.28	0.26	1.05	1.37	1.56	2.51	0.84	1.44	1.7	0.65	0.68	0.67	1.68	1.5	2.05	1.09	1.33	1.48
YGL147C	2.1	2.74	2.1	-0.3	-0.45	-0.82	-1.82	-0.62	-2.24	-0.02	-0.77	-1.55	-0.19	-0.74	-2.37	-1.56	-1.12	-3.64	-0.96	-1.87	-3.27
YHL023C	-0.08	-0.01	0.17	-0.41	0.1	-0.04	-0.51	-0.16	-0.36	-0.68	0.48	-0.14	-0.55	-0.01	-0.93	0.13	0.47	0.39	0.25	0.34	0.4
YER056C	2.58	1.7	1.73	-0.38	-0.84	-1.54	-1.42	1.61	-1.27	-0.9	2.11	-0.17	-1.33	1.63	0.87	-1.96	0.59	-1.82	-1.05	0.33	-1
YHR194W	-1.52	-0.96	-0.79	0.13	0.22	0.53	1.55	0.66	1.77	1.03	1.01	0.78	0.53	0.34	0.79	1.3	0.48	1.2	0.62	0.68	0.59
YOL046C	0.25	0.21	0.61	-1.05	-0.54	-0.25	0.05	-0.05	0.32	-0.88	-1.39	-0.22		0.61	1.28	0.16	0.6	0.24	0.33	0.52	0.48
YER027C	-0.73	-0.16	0.24	0.17	0.25	0.36	0.53	-0.16	1.02	0.94	-0.04	0.39	0.58	-0.17	-0.1	0.6	0.3	0.45	1.01	0.18	0.32
YLR378C	-0.59	0.14	-0.38	-0.09	0.16	0.08	0.45	0.15	0.05	0.25	0.33	-0.5	0.01	-0.66	-0.36	0.09	-0.49	-0.02	-0.2	-0.05	-0.66
YJL179W	0.14	0.33	0.75	-0.6	-0.9	-1.24	-0.78	-1.21	-1.51	-1.26	-1.81	-1.45	-0.93	-0.68	-2.1	-0.21	-0.29	-0.11	-0.24	-0.13	-0.06
YPR164W	-0.66	-0.31	-0.6	0.15	0.29	0.06	1.48	0.75	1.26	-0.71	0.46	-0.28	-0.52	-0.21	-0.49	1.24	0.74	1.41	0.13	0.4	0.16
YKR064W	-0.14	-0.1	0.3	-0.61	-0.51	-0.46	-0.35	-0.39	-0.39	-0.7	-0.14	-0.22	-0.44	-0.55	-0.86	0.01	-0.01	0.05	-0.06	0.28	0.26
YPL172C	-0.97	-0.64	-0.27	-0.22	0.13	0.32	0.54	0.57	0.95	0.98	0.47	0.4	0.69	0.06	0.26	0.29	0.45	0.45	1.05	0.37	0.23
YJR123W	2.38	2.9	1.9	0.37	-0.12	-0.21	-0.77	0.61	-0.53	0.85	0.18	-0.19	0.52	0.03	-1.18	-0.66	-0.31	-1.83	-0.21	-1.05	-2.16
YML094C-A	0.32	0.38	0.59	-1.76	-0.95	-0.85	-2.64	-1.92	-3.12	-1.54	-2.55	-2.51		-0.89	-0.72	-0.34	-0.1	0	0.37	0.7	0.43
YJL091C	-0.45	0.23	0.1	-0.04	0.37	-0.21	0.74	0.41	0.34	0.6	0.4	-0.16	0.3	0.11	0.14	0.06	-0.42	0.04	0.33	-0.24	-0.6
YPR179C	0.14	0.27	0.5	-0.06	-0.05	-0.46	-0.88	0.13	-0.35	-0.38	-0.33	-0.08	-0.08	0.08	-1.29	0.09	0.31	0.33	0.47	0.52	0.26
YGL185C	-0.4	-0.02	0.02	-0.12	-0.05	0.01	0.54	-0.14	0.28	-0.32	-0.25	0.07	-0.06	0.07	-0.08	0.64	0.56	0.98	0.38	0.41	0.47
YER053C	-2.85	-2.01	-1.35	0.24	0.32	0.96	2.41	1.26	4.09	3.38	0.65	2.85	2.54	0.35	2.26	3.39	0.86	3.12	2.43	0.98	2.18
YER024W	-2.31	-2.28	-2.31	-0.1	1.07	1.66	-0.58	2.83	1.96	-0.37	3.2	3.12	-0.57	2.3	2.76	-0.25	2.89	2.78	-0.88	1.97	1.64
YNL054W	0.4	0.17	-0.32	-0.14	-0.05	0.34	0.14	0.32	0.27	-0.35	0.6	0.43	-0.14	0.29	-0.25	0.05	0.38	0.33	-0.07	0.25	-0.01
YLR273C	-1.51	-1.16	-1.02	0.01	0.38	0.23	0.84	-0.04	1.56	0.64	-0.1	0.79	0.57	0.39	0.01	1.23	0.49	1.73	0.47	0.15	0.42
YNL218W	-0.47	0.35	0.39	-0.17	-0.07	-0.07	1.5	0.66	1.16	-0.4	-0.14	0.07	-0.03	-0.05	-0.49	0.86	0.54	0.97	0.93	0.41	0.38
YDL243C	-0.27	-0.4	-0.12	-0.34	-0.35	-0.15	-0.44	0.02	0.14	-0.13	0.76	0.87	0.08	1.03	1.37	0.41	0.39	0.96	0.23	0.78	0.79
YAR014C	1.18	0.63	0.27	0.06	-0.29	-0.47	-0.65	-0.74	-1.49	-0.63	-0.58	-0.94	-0.55	-0.67	-1.14	-0.75	-0.77	-1.43	0.08	-0.25	-0.21
YDL229W	3.24	2.48	1.56	-0.54	-1.1	-1.56	-1.37	1.23	-2.18	0.06	-1.56	-3.43	-0.46	-1.65	-2.56	-1.1	-0.54	-3.92	-0.35	-1.48	-3.58
YCL073C	-0.11	-0.23	-0.07	-0.51	-1.23	-0.16	-0.53	-0.41	-0.04	-0.54	0.68	0.64	0.21	0.39	0.73	0.29	-0.13	0.12	0.34	0.54	0.51
YBR219C	0.67	0.47	0.54	-0.28	-0.67	-0.76	-1.42	-2.34	-2.52	-0.47	-2.6	-2.37	-0.79	-3.2	-3.26	-0.72	-0.56	-1.18	0.12	0.15	0.18
YER091C	1.8	0.47	-0.12	-0.2	-0.62	-0.76	0.86	0.29	0.22	0.54	0.68	0.31	0.49	-0.24	0.75	1.02	-0.47	0.03	0.73	1.11	0.93
YLR095C	0.04	0.36	0.23	-0.18	-0.17	-0.05	-0.26	-0.5	-0.32	-0.45	-0.42	-0.67	-0.18	-0.63	-1	-0.14	-0.03	-0.17	0.21	0.18	0.08
YER073W	0.73	1.49	1.63	-0.03	-0.75	-1.01	0.21	-2.18	-1.08	-0.14	-1.66	-3.35	-0.71	-1.74	-2.9	-0.24	-1.83	-2.18	-0.13	-1.21	-1.5
YJR038C	0.1	0.33	0.71	-0.03	-0.09	0.15	-1.06	0.87	-0.49	0.38	0.42	1.08	0.03	-0.15	0.78	0.09	0.44	-0.32	0.66	0.75	0.56
YGR034W	2.26	2.63	2.02	0.39	-0.84	-0.87	-0.67	0.32	-1.08	0.46	-0.77	-1.68	0.15	-1.11	-2.9	-0.83	-0.7	-2.59	-0.55	-2.15	-3.63
Q0085	0.2	0.33	0.65	-0.9	-0.88	1.73	-1.15	0.47	0.12	-0.54	0.28	0.49	0.62	-1.66	0.19	-0.07	0.34	-0.45	0.46	0.54	0.54
YDR495C	0.11	0.04	0.01	-0.33	0.08	-0.27	-0.49	0.11	-0.36	-0.54	0	0.24	-0.24	0.27	-0.53	-0.01	0.22	0.13	-0.01	0.26	0.26
YGL122C	0.55	0.36	0.35	-0.12	0.25	-0.15	-1.72	-0.68	-1.52	0	-0.61	-0.56	-0.17	-0.33	-0.5	-0.91	-0.14	-1.18	-0.16	-0.06	-0.36
YDL200C	-0.52	-0.71	-0.49	0.25	0.57	0.24	0.86	0.51	0.84	0.1	1.13	0.84	0.27	1.68	0.25	0.97	1.16	1.86	0.23	0.51	0.62
YNL321W	-2.32	-1.63	-1.79	-0.11	0.95	0.86	2.17	1.65	2.21	1.05	1.45	1.81	0.9	0.49	1.58	1.58	0.98	2.01	0.67	0.76	0.93
YGL260W	0.1	0.38	0.64	0.1	-0.77	-0.22	-1.22	-2.25	0.46	-0.67	-1.35	-1.22	-0.96	-1.21	-0.22	-0.23	0.19	-0.49	0	0.46	0.41
YFR012W	0.36	0.29	0.53	0.04	-0.43	0.25	-0.61	-0.15	-0.73	-0.14	-0.25	-0.46	0.13	-0.44	0.29	-0.26	0.06	-0.68	0.06	0.26	0.19
YBR210W	0.19	0.18	0.32	0.01	0.12	-0.22	-0.03	0.05	-0.43	-0.06	0.45	0.02	-0.05	0.9	0.06	-0.06	0.18	0.09	-0.29	0.21	-0.03
YDL188C	-1.4	-0.57	-0.47	0.08	-0.05	-0.36	1.59	-0.01	1.33	0.42	-0.18	0.24	0.45	-0.34	0.29	1.59	0.12	1.72	0.61	0.22	0.29
YHL005C	0.06	0.27	0.64	-0.84	-0.47	-2.85	-1.29	-0.51	-1.15	-0.25	-0.24	-0.32	-1.91	-0.21	0.7	-0.05	0.3	-0.36	0.43	0.44	0.43
YOR101W	2.35	1.81	1.32	-0.35	-0.86	-1.65	-1.7	-1.39	-2.92	-1.24	-2.89	-2.86	-0.98	-2.5	-2.53	-1.9	-1.58	-2.61	0.11	-1.21	-1.23
YOR030W	0.24	-0.47	-0.32	-0.11	0.34	-0.18	-0.6	-0.08	-0.35	-0.66	0.57	-0.27	-0.54	-0.01	-0.01	-0.14	0.07	0.16	0.28	0.54	0.57
YLR032W	0.29	0.22	0.18	0.27	-0.16	0.08	-0.36	-0.98	-0.56	-0.27	-0.07	-0.31	-0.03	-0.38	-0.48	-0.4	-0.62	-0.75	0.31	-0.04	-0.09
YNL275W	0.56	-0.06	-0.29	-0.17	-0.18	0.11	-0.93	-0.43	-0.66	-0.54	0.19	-0.35	-0.54	-0.11	0.6	-0.88	-0.62	-0.75	-0.39	0.15	-0.02
YNL235C	1.02	0.61	0.54	0.96	1.14	2.2	-0.22	0.72	-0.95	1.44	1.65	0.12	0.8	1.25	2.08	-0.72	-0.24	-0.91	0.56	0.53	0.45
YLR274W	0.64	0.08	0.16	-0.32	-0.54	-0.79	-1.19	-0.9	-1.32	-0.33	-0.59	-0.64	-0.18	-0.11	-0.71	-0.66	-0.65	-1.28	0.23	-0.48	-0.45
YMR244W	3.33	0.19	0.52	-0.74	-0.77	0.03	-5.58	-0.37	-3.51	-0.54	0.13	-0.5	-0.97	0.17	0.7	-4.48	-0.65	-4.49	-0.24	0.18	-0.1
YDR402C	0.33	0.19	0.33	-0.2	-1.01	0.24	-0.89	-0.24	-0.22	0	-0.19	0.03	-0.08	0.43	0.03	-0.05	0.33	0.17	0.44	0.57	0.51
YIL150C	0.3	0.26	0.28	-0.52	-1.31	-1.29	-0.48	0.36	-0.48	-1.89	-0.21	-1.41	-1.27	-0.83	-1.79	-0.04	0.38	-0.16	0.38	0.79	0.33
YMR015C	-0.12	0.27	-0.08	-0.09	-0.3	0.44	1.15	0.33	0.72	0.41	-0.25	-0.18	0.31	-0.06	1.37	0.54	-0.2	0.38	0.07	-0.9	-0.85
YGL158W	0.38	0.45	0.67	-0.57	-0.76	-0.65	-1.66	-1.17	-1.66	-1.55	-1.06	-1.1	-0.79	-1.21	-0.14	-0.33	0.51	-0.35	0.22	0.44	0.27
YGL065C	-0.19	0.52	0.16	0.04	0.36	0.06	0.57	0.22	0.73	0.03	0.42	0.38	0.13	0.03	0.17	0.27	0.22	0.56	0.02	0.16	-0.06
YML107C	-0.21	-0.13	0.24	-0.38	-0.94	-0.38	0.44	0	0.1	-0.28	-0.78	-1.08	-0.27	-0.78	-0.9	0.5	0.13	-0.07	0.24	0.17	0.08
YDL135C	-0.72	-0.13	0.34	-0.06	-0.08	0.11	0.95	0.28	0.38	0.35	0.15	0.29	0.3	0.4	-0.4	0.75	0.91	1.15	0.16	-0.06	0.09
YNL107W	0.26	0.46	0.61	0.17	-0.36	-0.41	-0.03	-0.09	-0.55	-0.92	-0.81	-0.97	-0.38	-0.19	-1.18	0.23	0.34	0.29	0.24	0.14	0.26
YER149C	0.5	0.75	0.79	-0.4	-1	-0.34	-0.2	-0.6	-0.56	-0.68	-1.02	-1.38	-0.68	-0.67	-1.74	-0.16	0.25	-0.27	0.36	0.07	0.01
YOR103C	-0.38	0.52	0.7	0.28	0.08	0.03	0.97	0.47	1.11	0.42	0.62	0.19	0.34	0.8	0.47	0.65	0.63	1.19	-0.1	-0.02	-0.61
YMR052C-A	-0.63	-0.5	-0.53	0.46	0.92	1.1	1.16	1.04	2.5	1.28	1.22	2.1	1.26	0.22	1.39	0.96	0.68	1.61	0.62	0.73	0.97
YDR179W-A	0.73	0.52	0.29	-0.06	0.14	0.55	-0.25	0.4	0.3	-0.73	0.76	-0.21	-0.46	0.9	0.42	-0.24	0.51	0.33	-0.05	0.47	0.46
YJL070C	-1.78	-1.33	-0.98	0.18	0.51	0.54	2.38	2.11	3.12	1.8	1.88	2.15	1.28	0.77	0.55	2.08	1.63	2.2	1.21	1.23	1.43
YGR282C	1.32	0.28	-0.24	0.96	1.17	1.58	0.74	1.64	1.62	1.31	2	1.97	1.07	1.66	3.17	0.7	0.69	1	0.5	1.48	1.18
YKR061W	1.08	0.03	0.22	-0.24	-0.44	-0.34	-0.28	0.85	0.01	0.23	0.47	0.51	0.19	0.51	0.1	-0.22	0.72	0	-0.33	0.58	-0.03
YOR084W	-1.31	-0.81	-0.86	0.19	0.39	0.58	0	0.34	0.36	0.59	0.55	0.33	0.71	0.26	0.01	0	0.08	0.22	0.5	0.17	0.27
YLR068W	1.35	0.59	0.53	-0.26	-2.2	-1.18	-1.93	-1.32	-4.01	-2.42	-2.94	-3.83	-1.51	-2.63	-2.35	-1.75	-0.82	-2.78	-0.11	-0.02	0.06
YBL021C	-0.01	0.11	0.14	-0.01	-0.58	-0.47	-0.11	-0.56	-0.31	-0.38	-0.62	-0.72	-0.34	-0.02	-0.41	-0.14	0.19	-0.44	0.17	0.08	-0.05
YPL196W	-1.27	-0.64	-0.11	-0.18	0.17	0.23	0.74	0.69	2	0.64	0.35	1.62	0.68	0.74	0.84	1.35	0.77	1.82	0.42	0.37	0.84
YPL072W	-0.32	-0.17	0.09	-0.45	-0.44	0.06	-0.65	-0.9	-0.93	0.81	-1.3	-0.38	0.65	-0.84	-2.17	-0.01	0.07	-0.29	0.58	0.38	0.36
YBR135W	0.59	0.25	0.46	-0.1	-0.3	0.24	-0.98	-0.85	-0.95	-0.7	-0.57	-0.93	-0.73	-0.41	-1.18	-0.88	-0.7	-1.09	-0.43	-0.17	-0.36
YNR021W	0.11	0.85	0.9	0.08	-0.16	-0.81	-0.09	-0.6	-0.95	0.09	-0.95	-1.6	-0.07	-1.13	-0.69	-0.16	-1	-1.04	-0.05	-0.95	-1.55
YGR178C	-0.53	-0.11	0.11	-0.3	-0.46	0	-0.43	-0.99	-0.54	0.16	-0.58	0.07	-0.06	-0.6	-0.16	-0.02	-0.86	-0.55	0.21	-0.12	-0.14
YNL243W	-1.01	-0.42	-0.34	0.01	0.43	0.41	0.96	0.86	1.15	0.63	0.83	0.84	0.26	0.54	0.39	0.78	0.58	0.79	0.78	0.93	0.92
YIR027C	0.29	0.28	0.51	-0.36	-0.76	-0.01	-0.39	3.05	1.29	0.27	4.2	3.74	-0.01	4.89	4.7	0.03	2.03	0.9	0.4	3.04	2.29
YJL161W	-2.33	-2.02	-1.98	0.23	1.09	1.41	2.27	0.65	3.69	2.67	2.11	5.32	2.99	3.14	2.61	2.52	1.36	3.32	1.39	1.67	2.34
YOR324C	-0.74	-0.61	-0.22	-0.56	0.25	-0.09	-0.89	-0.28	-0.57	-0.18	-0.08	-0.17	-0.33	-0.11	-0.56	-0.63	-0.11	-0.39	0.2	0.31	0.07
YMR291W	-1.67	-1.63	-1.64	-0.11	0.46	0.98	0.94	1.19	2.01	1.64	2.41	2.45	1.46	1.25	1.54	1.16	1.03	1.2	0.67	1.08	1.1
YNL040W	-0.16	0.06	0.36	-0.12	0.15	0.09	-0.28	0.42	0.25	-0.25	1.24	0.94	-0.17	1.22	0.93	0.35	1	0.97	0.07	0.87	0.73
YGR068C	0.61	0.48	0.56	-0.26	-0.98	-1.25	-1.46	-1.44	-2.37	0.09	-1.51	-1.75	-0.27	-2.06	-1.13	-0.78	-1.06	-1.72	0.48	-0.12	-0.08
YLL001W	-1.71	-1.38	-1.14	-0.11	0.24	0.45	1.05	0.55	1.22	1.01	0.82	1.09	0.58	0.42	0	0.91	0.75	1.01	0.72	0.25	0.16
YHR035W	0	0.09	0.41	-0.63	-1	0	-0.55	-1.05	-0.23	-0.38	-1.15	-0.91	-0.38	-1.05	-0.9	0.25	-0.06	-0.17	0.36	0.22	0.29
YOR368W	0.12	0.25	0.46	-0.29	-0.42	-0.63	0.29	0.32	-0.62	0.01	0.33	-0.34	0.24	0.51	-0.75	0.37	0.58	0.28	0.68	0.33	0.13
YCL064C	-0.21	0.13	-0.09	0.16	1.38	2.44	0.79	4.3	2.5	-0.28	7.12	5.61	0.11	7.36	5.47	0.08	4.86	3.67	-0.65	4.29	4.15
YML108W	2.25	1.21	1.18	-0.35	-1.56	-2	-1.9	-1.02	-2.96	-1.87	-2.59	-3.99	-2.23	-1.84	-3.44	-1.57	-0.72	-2.21	-0.95	-0.53	-0.8
YAL014C	-0.32	-0.35	-0.02	0.04	0.41	0.73	0.41	0.54	0.57	0.59	1.04	0.83	0.35	0.93	0.95	0.22	0.49	0.57	0.15	0.52	0.16
YMR182C	0.72	0.03	0.07	0.11	-0.14	-1.04	-2.37	-0.69	-2.52	-0.73	-1.58	-1.97	-0.81	-2.06	-1.46	-1.48	-1.07	-2.02	-0.16	-0.43	-0.46
YGR053C	-0.35	-0.02	0.28	-0.07	0.18	0.2	0.22	-0.66	2.46	0.96	1.05	1.06	0.79	0.72	0.31	0.46	0.52	0.6	0.7	0.53	0.66
YOR148C	0.15	0.17	0.27	0.11	-0.25	-0.23	-0.08	-0.77	-0.8	-1.11	-0.4	-0.45	-0.7	0.13	-0.84	0.09	0.24	0.47	0.02	0.22	0.45
YDL215C	-3.76	-4.11	-4.55	0.24	1	1.36	0.58	1.36	2.24	0.91	3.3	2.95	1.05	3.42	2.69	1.11	1.47	2.5	0.42	3.28	2.26
YDR381W	0.65	0.8	0.67	0.2	0.52	0.71	-0.23	-0.13	-0.31	0.13	0.02	-0.41	0.12	0.32	-0.14	-0.02	-0.05	-0.36	0.11	-1.03	-1.36
YNL029C	1.19	0.7	0.42	0	-1.12	-1.82	-0.34	-1.01	-1.62	-0.64	-1.16	-1.72	-0.54	-1.31	-1.81	-0.66	-0.89	-1.58	0	-0.35	-0.59
YPL004C	-3.89	-3.15	-2.43	0.75	1.23	1.43	3.36	1.09	4.07	3.29	1.81	4.07	2.26	1.35	2.75	4.02	1.22	4.3	2.8	1.83	2.89
YGR137W	-0.52	0.05	0.36	0	0.22	0.22	0.83	1.21	1.47	0.95	0.84	1.38	0.66	1.19	1.29	0.87	1.42	1.42	0.56	1.23	1.33
YOR167C	1.75	1.92	1.43	0.52	-0.47	-0.45	-0.29	-0.08	-0.84	0.09	-0.99	-0.99	-0.19	-0.72	-1.94	-0.56	-0.44	-1.61	-1.04	-1.72	-2.38
YDR235W	0.57	0.57	0.45	0.16	-0.29	-0.65	0	-0.29	-0.48	-0.05	-0.35	-0.2	0.17	-0.14	-0.66	0.02	-0.05	-0.22	-0.08	-0.29	-0.43
YLL018C	0.13	0.56	0.49	0	0.17	0.16	-0.38	-0.12	-0.35	-0.05	-0.48	-0.38	-0.34	-0.8	-0.72	-0.43	-0.34	-0.66	-0.19	-0.3	-0.63
YNL198C	0.52	0.31	0.52	-0.03	-0.43	-1.18	-1.37	-1.12	-2.02	-0.7	-1.36	-1.31	-0.01	-1.46	-2.62	-0.6	-0.55	-1.31	0.26	0.15	0.2
YLR117C	0.35	0.14	0.05	0.22	0.46	-0.29	-0.6	-0.36	-1.09	-0.78	-0.28	-0.16	-0.6	-0.31	-1.09	-0.23	-0.11	-0.16	0.36	0.35	0.39
YIR004W	0.38	0.43	0.61	0.01	0.03	-0.1	-0.71	-0.39	-0.65	-0.57	-0.42	-0.3	-0.26	-0.02	-1.11	-0.2	0.14	-0.06	-0.01	0.01	-0.08
YIL115C	0.22	0.12	-0.3	-0.01	0.14	-0.3	-0.48	-0.87	-0.64	-0.67	-0.92	-1.14	-0.69	-1.05	-1.1	-0.1	-0.45	-0.31	-0.2	-0.35	-0.45
YOL108C	-0.04	0.17	0.41	0.07	0.71	0.14	0.27	0.72	0.74	-1.34	0.45	1.44	-0.28	1.23	0.24	0.67	1.17	2.04	0.41	0.64	0.82
YLL054C	0.37	0	-0.17	-0.11	0.49	0.51	-0.21	0.24	0.11	-0.37	0.18	-1	-0.53	-0.39	-0.62	-0.19	-0.01	-0.11	0.26	-0.07	-0.11
YFL044C	-1.4	-1.1	-0.5	0.04	0.69	0.67	1.55	1.07	1.81	0.67	2.03	2.06	0.38	1.88	1.98	1.46	1.34	2.1	1.01	1.48	1.67
YBR184W	0.16	0.37	0.56	-0.35	-0.38	-0.26	-0.1	-0.49	-0.1	0.4	0.07	0.03	0.86	0.4	-2.1	0.37	0.47	0.56	0.49	0.41	0.46
YIL004C	0.37	0.23	0.56	-0.12	-0.76	-0.79	-0.63	-0.68	-1.28	-0.69	-1.24	-1.44	-0.35	-0.76	-1.67	-0.42	-0.21	-0.59	-0.21	-0.41	-0.48
YMR202W	0.39	1.17	1.67	-0.48	-0.37	0.09	-0.51	-0.35	-0.11	0.04	0.25	-0.16	-0.21	0.56	0.62	-0.67	-0.07	-0.45	-0.03	0.05	-0.4
YBR056W	-3.19	-2.46	-1.65	0.35	1.32	0.85	3.49	1.93	4.44	3	2.44	3.8	1.82	1.86	1.92	3.77	2.14	4.03	2.28	1.98	2.31
YDR513W	-3.65	-2.32	-1.75	0.59	1.22	2.14	3.81	1.02	4.61	1.98	1.38	2.86	1.43	1.46	2.4	3.75	1.41	4.19	1.64	1.24	2.4
YKL197C	-1.31	-0.74	-0.71	0.06	0.79	0.73	0.93	0.86	1.98	0.08	1.5	1.19	0.11	1.03	1.01	1.2	1.15	1.96	0.41	1.11	0.96
YDR145W	0.31	0.24	-0.1	0.06	0.12	-0.5	-0.55	-0.25	-0.83	-0.51	-0.71	-0.62	-0.02	-0.53	-1.24	-0.07	-0.04	0.03	0.23	0.05	0.26
YHR005C-A	-0.09	0.04	0.56	-0.08	-0.53	-0.71	0.21	-1.15	-1.37	0.28	-1.27	-1.02	-0.26	-0.14	-1.25	-0.31	-0.55	-0.69	-0.52	-0.87	-0.83
YGR004W	0.43	0.2	0.62	-0.47	-0.7	-1.01	-1.36	-1.26	-1.83	-0.19	-0.96	-1.46	-0.38	-0.85	-0.92	-0.91	-0.83	-1.26	-0.14	-0.5	-0.78
YBL013W	-0.52	-0.24	0.02	0.01	0.44	0.34	0.05	0.3	-0.02	0.09	0.09	-0.81	-0.05	-0.66	-0.31	0.19	0.32	-0.04	0.37	0.28	0.26
YMR135C	-0.81	-0.78	-0.43	-0.22	0.11	-0.02	0.39	1.05	1.11	0.7	1.06	1.58	0.86	1.04	0.69	0.97	1.21	1.5	0.9	0.98	1.05
YOL012C	0.21	0.63	0.35	0.19	0.26	0.51	0.39	-0.19	-0.3	0.15	0.32	0.16	0.04	0.41	0.31	-0.19	-0.25	0.04	-0.19	-0.22	-0.59
YMR188C	-0.27	0.01	0.3	-0.07	-0.22	-0.19	0.01	-0.54	-0.67	0.56	-0.59	-0.28	0.39	0.18	-1.33	0.1	0.06	0.08	0.44	0	0.13
YMR276W	-0.7	0.36	1.06	-0.16	0.82	0.41	0.32	1.34	0.58	0.78	0.91	0.64	0.48	0.96	0.21	0.43	0.78	1.18	0.7	0.85	0.77
YDR223W	-1.68	-1.82	-1.79	0.34	0.79	1.4	0.12	-0.29	0.83	-0.04	0.17	0.48	0.46	-0.21	0.12	0.64	0.29	1.18	0.27	0.35	0.24
YGR280C	1.71	1.16	0.9	-0.07	-0.51	-0.78	-1.59	-1.94	-3.44	-2.67	-4.08	-2.99	-2.25	-2.51	-2.74	-1.64	-1.29	-2.6	-0.05	-0.38	-0.43
YKL038W	-0.53	-0.69	-0.98	-0.27	0.08	1.13	-0.46	-0.04	0.45	0.21	0.79	0.81	0.06	0.22	0.75	-0.13	-0.12	-0.16	0.21	0.47	0.59
YMR102C	0.21	-0.08	-0.12	0.03	-0.15	0.54	0.22	-0.32	0.4	0.25	0.13	0.04	0.25	-0.45	-0.11	0.35	-0.43	-0.14	0.36	-0.09	-0.13
YGL256W	0.71	0.84	1.33	0.15	-0.04	0.24	-0.57	-0.65	-1.19	0.02	-0.42	-0.94	-1.43	-0.27	0.37	0.51	-0.72	-0.02	0.11	-0.86	-1.26
YER096W	-0.75	-2.31	-2.63	0.62	0.25	0.26	1.31	-0.61	1.01	-0.05	-0.14	0.5	0.62	0.3	1.85	1.85	-0.03	1.38	0.54	0.76	1.68
YBR251W	-0.62	-0.5	-0.35	-0.01	-0.56	-0.49	-0.42	-1.48	-0.62	0.89	-1.12	-0.42	0.59	-0.68	-0.88	0.16	-0.59	-0.5	0.65	-0.36	-0.26
YNL189W	0.66	0.6	0.24	0.08	0.11	-0.18	-0.77	-0.09	-0.92	-0.26	-0.13	-0.4	-0.23	0.03	-0.09	-0.63	-0.12	-0.47	0.08	-0.2	-0.37
YHL027W	0.42	-0.25	-0.49	0.2	0.46	0.75	-0.3	0.45	0.2	0.06	1.08	0.69	-0.05	0.65	0.8	-0.17	0.27	0.03	-0.02	0.65	0.41
YNL253W	-0.46	-0.03	0.19	0.04	0.06	-0.31	0.98	0.56	1.01	-0.01	0.39	0.21	0	0.81	-0.48	0.68	0.58	0.79	0.49	0.46	0.3
YOR300W	0.32	0.45	0.64	-0.23	-1.15	-0.44	-0.98	-0.66	-0.73	-0.44	-1.12	-1.37	-0.1	-1.88	-1.24	-0.11	0.19	-0.52	0.47	0.3	0.35
YGL071W	-0.21	0.35	0.52	-0.42	-0.42	-0.27	-0.42	-0.59	-0.87	-1.46	-1.28	-1.19	-1.45	-1.63	-2.34	-0.8	-0.36	-0.97	-0.29	-0.05	-0.03
YHR127W	-0.03	0.59	0.72	-0.05	-0.63	-0.28	0.69	-0.45	0.1	-0.22	-0.35	-0.18	-0.26	0.02	-0.67	0.18	0.14	0.14	0.3	0.06	0.17
YKL086W	-0.2	-0.04	0.24	-0.19	0.95	1.38	0.99	0.36	3.9	0.41	1.38	3.37	0.44	1.77	2	1.01	0.84	1.82	0.75	2.24	3.34
YMR069W	0.79	0.98	0.73	-0.38	-1.03	0.2	-1.46	-0.32	-1.65	-1.72	-1.18	-2.43	-1.14	-1.62	-1.51	-1.02	-0.4	-1.16	-0.12	-0.05	-0.25
YHR028C	-1.57	-0.82	-0.47	-0.23	0.77	0.71	0.69	1.11	1.62	0.62	1.64	1.78	0.43	1.32	1.52	1.02	1.31	2	0.71	1.31	1.21
YDR257C	1.18	0.82	0.81	-0.22	-1.15	-1.57	-1.22	-1.14	-2.17	-0.44	-1.05	-1.2	-0.24	-0.56	-1.44	-0.85	-0.69	-1.84	-0.02	-0.35	-0.57
YNL096C	1.86	2.28	1.98	-0.17	-2.49	-2.09	-1.62	-1.38	-3.19	-0.62	-2.69	-3.97	-0.76	-2.79	-3.97	-1.67	-1.34	-3.86	-1.32	-2.83	-3.73
YBR285W	-1.49	-1.47	-1.41	0.55	1.83	1.84	0.59	0.8	3.81	1.22	2.41	3.54	1.27	3.65	1.47	1.78	0.77	4.3	0.45	0.48	1.27
YHR054C	-0.63	-0.77	-1.23	-0.08	-0.23	-0.04	0.07	-0.3	-0.03	-0.14	-0.27	-0.59	-0.33	0.11	-0.46	0.46	-0.16	0.72	-0.52	-0.64	-0.87
YDR343C	-3.57	-4.37	-4.48	-0.56	0.48	0.08	1.43	-0.2	2.58	5.79	0.33	2.74	4.86	0.05	4.43	2.91	-0.46	2.18	3.91	0.3	1.01
YGR271W	-0.09	-0.41	-0.3	-0.22	0.08	0.39	-0.17	-0.14	0.04	-0.34	0.4	-0.12	-0.32	-0.1	-0.58	-0.01	0.19	0.23	-0.02	0.23	0.12
YNR065C	-0.38	-0.52	-0.39	-0.14	-0.07	0.21	1.2	0.21	1.75	0.28	0.66	0.93	0.12	0.23	-0.01	1.18	0.59	0.83	-0.31	1.39	0.91
YMR074C	0.45	0.7	0.93	0.11	-0.14	-0.06	-0.5	-0.89	-0.87	-0.23	-0.67	-0.48	-0.42	-0.01	-1.19	-0.67	-0.7	-0.55	-0.3	-0.46	0.04
YIL161W	0.13	0.11	0.27	0.33	0.3	0.09	-1.27	-0.98	-0.69	-0.16	-1.48	-0.71	-0.13	-1.02	-0.72	-0.45	-0.48	-0.41	0.22	0.28	0.34
YPL117C	0.61	0.26	0.39	-0.01	-0.89	-1.05	-0.76	-0.27	-1.12	-0.8	-1.46	-1.69	-0.53	-0.78	-1.89	-0.46	-0.04	-0.58	0.16	-0.46	-0.28
YGR040W	0.3	-0.04	0.15	-0.11	-0.68	-0.93	-0.66	-0.56	-1.01	-0.09	-0.33	-0.9	-0.06	-0.17	-0.66	-0.28	-0.25	-0.44	-0.04	0.15	-0.22
YOR212W	1.52	1.07	0.75	-0.04	-0.9	-0.66	-0.85	-0.44	-0.9	-0.01	-0.23	-0.18	0.06	0.06	0.07	-0.45	-0.72	-0.67	0.22	-0.4	-0.13
YNL308C	1.79	1.3	0.89	-0.21	-1.13	-1.03	-1.72	-0.81	-4.18	-2.25	-3.37	-3.64	-2.29	-2.92	-3.67	-1.8	-0.58	-2.92	-0.39	-0.12	-0.43
YLR064W	-0.31	-0.16	0.11	-0.23	-0.83	-0.55	0.05	-0.77	-0.2	0.63	-0.32	-0.17	0.21	-0.31	0.56	-0.09	-0.81	-0.26	0.14	-0.24	0.02
YDR529C	-1.94	-0.79	-0.97	0.21	0.13	0.56	1.89	0.67	1.26	0.5	0.1	0.8	0.19	0.71	0.1	1.61	1.1	2.07	0.18	0.24	0.75
YIL113W	-1.84	-1.52	-1.29	-0.25	0.44	1.32	2.17	1.33	4.03	1.74	3.04	4.44	1.96	3.04	2.68	2.21	1.28	2.4	1.83	1.68	2.34
YMR230W	1.5	1.69	1.59	-0.03	-0.92	-0.87	-1.26	-0.75	-1.95	-0.54	-1.61	-2.2	-0.73	-1.41	-3.45	-1.27	-1.17	-2.56	-1.38	-2.25	-2.73
YKR025W	0.68	0.56	1.16	-1.11	-0.5	-1.71	-2.18	-1.69	-3.08	-1.95	-2.69	-3.64	-1.76	-2.35	-2.04	-1.82	-0.72	-2.49	-0.18	-0.71	-0.67
YDL235C	1.23	0.33	0.58	-0.03	-0.24	-0.3	-1.08	-0.3	-0.86	-0.46	-0.06	0.06	-0.31	0.38	-0.63	-0.42	-0.03	-0.3	-0.43	-0.08	-0.1
YDL117W	1.09	0.52	0.59	-0.1	0.07	0.2	-0.74	-0.67	-0.89	0	-0.44	-0.47	-0.22	0.24	0.14	-0.5	-0.39	-1	-0.16	-0.02	-0.09
YNL217W	0.27	0.39	1.03	-0.29	-0.35	-0.34	0.49	1.59	0.9	-0.53	0.38	-0.38	-0.8	0.18	-1.46	0.21	1.45	0.74	-0.05	0.58	0.2
YLL062C	-0.45	-0.08	-0.49	0.09	-0.39	-0.7	1.04	-0.99	-0.45	0.53	-2.66	-1.98	0.31	-2.75	-2.53	0.98	0.05	0.74	0.19	-0.22	-0.25
YMR234W	0.54	0.48	0.61	-0.08	-0.37	-0.11	-0.61	-0.6	-0.93	-0.38	-0.54	-0.46	-0.05	-0.37	-1.18	-0.43	-0.35	-0.43	-0.17	-0.08	-0.19
YDL146W	-0.91	-0.35	-0.03	-0.02	-0.91	-0.76	0.82	-0.44	0.57	1.52	-0.19	0.52	1.16	-0.29	-0.28	0.79	-0.47	-0.05	1.25	0.15	0.15
YBR153W	0.75	0.4	0.25	0	-0.54	-0.42	-0.24	-0.56	-0.57	-0.4	-0.33	-0.27	-0.28	-0.09	-0.36	-0.21	-0.36	-0.55	-0.09	0.03	-0.1
YMR039C	0.19	0.34	0.6	0.1	-0.33	-1.01	-0.36	-0.32	-0.5	-0.56	-0.63	0.02	-0.8	0.65	-1.67	0.13	0.37	0.7	0.38	0.21	0.38
YDR135C	#N/A	#N/A	#N/A	-0.02	0.09	-0.05	1.06	0.33	1.14	0.12	0.76	0.53	-0.16	0.36	0.36	1.01	0.43	0.92	0.34	1.11	0.83
YER022W	-0.03	0.13	0.38	-0.34	-0.63	-0.47	-0.42	-0.77	-0.69	-0.59	-0.97	-0.53	-0.53	-0.55	-1.62	-0.06	-0.32	-0.23	0.02	0.03	0.08
YIL083C	-0.92	-0.54	-0.15	-0.38	-0.5	-0.72	-0.08	0.34	0.27	-0.82	-0.5	-0.5	-0.67	-0.71	-0.82	0.52	0.95	1.12	0.31	0.45	0.16
YLR445W	0.23	0.35	0.68	-0.12	1.05	-0.65	-1.33	0.46	-0.43	-0.88	0.35	0.65	-0.29	-0.63	1.19	-0.03	0.36	-0.41	0.42	0.59	0.34
YOL075C	-0.23	-0.53	-0.82	-0.12	-0.4	0.3	0.21	-0.01	0.42	-0.16	0.6	-0.11	-0.05	0.16	0.32	0.35	-0.17	-0.02	0.35	0.42	0.37
YJR096W	-2.96	-2.79	-2.39	0.54	1.25	1.91	2.19	1.27	4.46	1.51	1.99	3.8	1.46	2.09	3.52	3.3	2.06	4.61	1.44	1.45	2.99
YHR036W	0.62	0.37	0.45	-0.49	-1.49	-1.1	-1.71	-1.62	-2.16	-0.7	-2.02	-2.2	-0.64	-2.02	-2.06	-1.01	-1.18	-1.78	0.02	-0.51	-0.57
YIL126W	1.13	0.38	-0.02	-0.05	0.05	0.41	-1.14	-0.69	-1.1	-0.45	-0.02	-0.6	-0.29	-0.5	-1.06	-0.95	-0.32	-1.07	-0.51	-0.45	-0.67
YJL041W	0.42	0.1	0.06	-0.08	0.33	-0.4	-0.63	-0.36	-0.82	-0.71	-0.68	-0.79	-0.51	-0.87	-1.04	-0.28	-0.24	-0.21	0.39	0.2	0.36
YNL335W	-0.7	-1	-0.8	0.15	0.64	0.3	-0.18	0.69	1.26	0.55	1.81	1.95	0.57	2.1	1.84	0.46	0.93	1	0.36	0.96	1.14
YGR016W	-0.44	-0.15	0.03	-0.1	-0.09	-0.45	0.8	0.43	0.56	0.12	0.62	1.1	0.32	1.16	0.18	0.71	0.61	0.65	0.4	0.34	0.19
YLR166C	-0.43	0.03	0.01	0.06	0.15	0.06	0.59	0.05	0.45	-0.02	-0.03	-0.15	-0.01	0.01	-0.72	0.7	0.44	0.93	0.37	-0.07	0.06
YPL261C	0.04	0.27	0.52	-0.45	0.42	0.51	-0.51	1.32	1.24	0.52	1.9	2.77	0.49	2.1	2.36	0.02	0.45	0.14	0.4	1.01	1.15
YML031W	0.11	0.16	0.3	-0.43	-0.42	-0.46	-0.46	-0.89	-0.68	-0.57	-0.67	-1.15	-0.64	-0.89	-1.19	-0.53	-0.5	-0.78	-0.05	-0.32	-0.47
YLR373C	0.24	0.13	-0.21	0.1	0.38	0.51	0.51	0.65	0.49	-0.24	0.74	0.34	-0.13	0.08	-0.21	0.12	0.5	0.59	-0.09	0.13	0.14
YCL014W	0.4	0.2	0.17	-0.25	0.01	-0.05	-0.25	-0.38	-0.14	-0.7	-0.8	-0.82	-0.61	-1.21	-1.55	-0.17	-0.05	-0.05	-0.55	-0.62	-0.75
YOR346W	1.29	0.8	0.54	-0.25	-0.75	-1.07	-1.22	-0.78	-1.34	-1.22	-1.86	-1.2	-1.06	-1.73	-1.96	-0.82	-0.53	-1.06	-0.38	-0.44	-0.57
YDR539W	-0.61	0.16	0.2	-0.24	0.44	0.17	0.84	0.97	1.01	0.04	1.08	0.7	-0.05	0.85	0.86	0.84	0.85	1.32	0.21	0.53	0.2
YGR219W	0.12	0.26	0.47	-2.96	-1.11	1.15	-1.62	-0.29	-1.62	1.57	-1.02	-0.22	-1.96	-0.62	-0.22	-0.24	0	-0.78	0.63	0.63	0
YGL113W	0.35	0.36	0.47	0.02	-0.08	-0.23	-0.31	-0.67	-0.61	-0.8	-1.03	-0.76	-0.61	-1.01	-1.15	-0.27	-0.15	-0.37	0	0.06	0.03
YOL126C	-4.21	-2.92	-3.63	0	0.43	0.68	0.52	0.32	3.61	-0.31	0.64	1.42	0.47	0.64	2.3	2.36	1.04	3.52	0.87	1.62	2.14
YKR072C	0.51	0.79	0.24	0.23	0.35	0.19	-0.38	-0.62	-1.06	-0.5	-1.34	-1.57	-0.46	-1.49	0.03	-0.35	-0.59	-0.96	-0.29	-0.65	-0.42
YHR104W	-3.23	-2.5	-1.91	0.6	1.02	1.08	2.95	0.77	4.15	2.63	1.04	3.56	2.32	0.86	2.18	3.47	1.4	4.19	2.29	1.21	2.38
YDR206W	0.92	0.31	0.01	0.11	-0.22	-0.67	-0.85	-0.4	-1.24	-0.56	-0.59	-0.58	-0.33	-0.17	-0.1	-0.77	-0.53	-0.79	-0.14	-0.06	-0.08
YJR126C	-1.31	-0.73	-0.65	-0.01	0.22	1.08	1.13	0.25	1.52	0.47	0.62	0.68	0.32	0.23	0.75	1.03	0.59	1.08	0.99	0.58	0.94
YMR243C	1.18	1.15	0.74	-0.21	-0.66	-0.99	-0.48	-0.42	-1.22	-0.6	-1.2	-1.75	-0.7	-1.17	-0.43	-0.7	-1.07	-1.61	-0.2	-0.8	-0.88
YLR215C	1.33	0.72	0.39	0.11	-1.52	-1.36	-0.56	-0.66	-1.35	-1.18	-1.54	-2.01	-0.81	-1.39	-1.35	-0.34	-0.48	-1.16	0.12	-0.32	-0.44
YCL030C	0.44	2.17	3.26	-0.24	0.1	-0.55	1.17	-0.25	0.04	0.06	1.46	0.27	-0.46	0.81	0.69	0.18	-0.63	-0.36	-0.23	0.36	-0.15
YOL141W	1.11	0.41	0.31	-0.07	-1.92	-2.75	-1.45	-1.54	-3.57	-3.2	-2.98	-4.22	-2.9	-3.04	-2.63	-1.27	-1.47	-2.56	0.27	-0.14	-0.34
YDL170W	0.74	0.43	0.64	-0.09	0.59	0.4	-0.88	0.29	-0.6	-0.19	0.87	-0.24	-0.43	0.57	-0.25	-0.73	0.78	-0.32	-0.22	0.23	-0.1
YER178W	-0.12	-0.37	-0.55	0.26	0.63	0.72	0.79	0.96	0.8	0.79	1.44	1.1	0.35	0.92	1.65	0.87	0.51	1.3	0.48	1.31	1.28
YNL219C	-0.02	0.34	-0.04	-0.05	0.41	0.15	0.46	0.32	0.55	-0.1	0.15	-0.02	-0.12	-0.09	0.85	0.27	-0.04	0.6	-0.06	0.04	-0.02
YDR269C	0.15	0.32	0.59	-0.09	-0.11	-0.35	-2.45	-0.5	-2.43	-0.27	-1.07	-1.41	-0.16	-1.47	-0.67	-0.14	0.18	-0.55	0.6	0.44	0.41
YFL017C	-0.32	0.33	0.72	-0.03	0.03	-0.12	0.18	-0.94	-0.65	-0.04	-1.59	-1.28	-0.1	-0.79	-1.71	0.27	-0.19	0	-0.11	-0.56	-0.09
YNR001C	-4.26	-2.86	-2.43	0.14	0.77	1.12	0.64	2.58	3.85	1.91	2.52	4.04	1.08	1.7	2.84	1.41	2.59	3.11	1.01	2.04	1.77
YOR238W	0.04	0.22	0.42	-0.12	-0.18	-0.72	0.3	-0.17	-0.14	-0.41	-0.65	-0.39	-0.09	-0.21	-1.48	0.58	0.42	0.67	0.39	0.33	0.33
YBR173C	-1.03	-0.64	0.21	0.01	-0.09	0.12	0.21	-0.63	0.28	-0.16	0.14	0.29	-0.29	0.59	0.46	0.54	0.28	1.22	0.17	0.53	0.79
YKL088W	0.47	0.41	0.16	0.8	1.25	0.56	0.02	0.48	-0.1	0.03	0.44	0.06	0.29	0.58	0.52	-0.07	0.36	0.21	0.26	0.38	0.33
YBR128C	-0.53	-0.14	0.05	-0.03	-0.82	0.14	1.77	0.13	2.4	1.53	-0.31	0.64	1.31	-0.6	-0.21	1.09	0.29	0.66	0.54	0.33	0.49
YBL032W	-0.3	0.37	0.41	0.03	0.4	0.25	-0.2	-0.51	-0.32	0.35	-0.19	-0.52	0.04	-0.38	-0.58	-0.33	-0.35	-0.37	-0.26	-0.37	-0.81
YHR089C	3.1	2.52	1.64	-0.49	-3.27	-3.24	-1.98	-0.86	-3.55	-1.58	-4.18	-5.72	-1.39	-4.59	-4.71	-2.02	-0.92	-4.66	-0.99	-2.63	-3.52
YNL282W	1.05	0.7	0.65	-0.1	-1.7	-1.2	-1.06	-1.25	-1.94	-1.07	-1.93	-2.13	-0.54	-1.86	-1.63	-0.55	-0.83	-1.49	-0.08	-0.54	-0.75
YMR052W	-0.01	-0.01	0.33	-0.16	-0.72	-0.91	-1.01	-0.75	-0.89	-0.58	-0.29	0.34	-0.54	0.47	-1.4	-0.13	0.17	-0.05	0.35	0.22	0.35
YJR014W	0.81	0.95	0.82	0.31	-0.09	-0.57	-0.58	-0.86	-1.44	-0.32	-1.82	-1.38	-0.48	-0.9	-1.38	-0.46	0.03	-0.95	-0.23	-0.86	-0.72
YDL115C	-0.25	-0.01	0.26	0.02	0.65	0.56	0.59	1.02	0.95	0.2	0.53	1.18	0.31	1.02	0.56	0.75	1.03	1.39	0.46	0.56	0.69
YKL110C	1.32	0.98	1.38	-0.41	-0.85	-1.71	-2.21	-1.1	-2.51	-2.28	-2.61	-3.51	-2.08	-2.61	-3.49	-1.38	-0.73	-1.67	-0.3	-0.34	-0.5
YPL240C	-3.44	-0.73	-0.01	0.09	0.7	1.23	3.04	2.29	4.4	0.82	0.53	1.28	0.45	-0.07	-0.03	3.33	2.52	4.22	1.79	0.09	1.04
YAR060C	0.23	-0.25	-0.41	0	-0.06	-0.44	-1.3	-0.04	-1.29	-0.57	-0.3	-0.74	0.08	-0.84	-0.9	-0.84	-0.49	-0.94	0.16	0.16	-0.32
YDR089W	0.32	0.55	0.59	-0.1	0.74	0.86	0.85	0.93	0.41	1.27	2.48	2.06	0.66	2.06	1.89	-0.75	0.4	0.07	0.54	1.08	0.93
YGL098W	0.08	0.25	0.34	0.22	0.3	0.17	0.3	0.41	0.21	0.22	0.84	0.95	0.29	1.09	0.5	0.42	0.39	0.8	0.12	0.34	0.2
YBL025W	0.21	0.26	0.58	0.35	-0.12	-0.73	-0.09	-0.27	-0.46	-0.4	-0.09	-0.11	0.37	0.63	-0.28	0.22	0.27	0.22	0.4	0.25	0.21
YCR075C	-2.2	-0.98	-0.27	0.07	0.03	0.34	2.91	0.74	3.05	1.41	1.07	1.52	0.97	1.2	1.43	2.25	0.52	2	1.27	0.47	0.74
YGR060W	1.28	0.77	0.22	-0.05	0.09	0.86	-0.24	1	0.96	-0.12	0.85	0.26	-0.12	0.39	0.83	-0.47	0.19	-0.34	-0.17	0.15	-0.39
YKL144C	1.48	0.88	0.59	0.3	-0.93	-1.13	-0.96	-1.21	-2.26	-0.84	-2.13	-3.01	-1.2	-1.45	-2.08	-1.05	-0.59	-1.87	-0.5	-0.84	-0.97
YIL047C	1.8	0.78	-0.05	-0.16	-0.63	-0.36	-0.66	0.75	-0.29	-1.23	0.61	-0.55	-1.27	-0.45	0.38	-0.88	-0.16	-0.76	-0.88	0.01	-0.47
YDR385W	2.54	2.14	1.02	0.38	0.26	0.55	-0.25	1.12	-0.33	0.45	0.69	-0.07	-0.01	-0.46	-0.21	-0.54	-0.36	-1.81	0.01	-0.1	-1.07
YKL167C	-0.46	-0.24	0.3	-0.05	-0.29	-0.17	0.09	-0.71	-0.42	0.91	-0.73	0.16	0.61	0.28	-0.98	0.19	0.07	-0.08	0.41	0.15	0.19
YPR029C	-0.14	0.4	0.22	0.22	0.43	-0.08	0.32	0.35	0.73	0.6	0.25	0.42	0.32	0.24	0.06	0.49	0.45	0.52	0.66	0.16	0.18
YDL017W	0	0.28	0.36	-0.18	-0.07	0.2	-0.01	0.5	0.36	-0.38	0.39	0.18	-0.09	0.13	0.32	0.21	0.76	0.74	0.11	0.43	0.18
YOL109W	1.29	0.76	0.54	0.28	1.09	0.92	-0.54	-0.37	-0.92	-1.08	-0.31	-0.5	-1.08	0.51	-0.92	-0.75	0.09	-0.21	-0.46	0.2	0.96
YGL236C	-0.44	-0.76	-0.44	-0.28	-0.99	-0.91	-0.42	-1.25	-1.42	-0.09	-1.28	-2.22	-0.48	-2.18	-2.65	-0.5	-0.67	-1.58	0.64	-0.58	-0.93
YMR140W	-1.57	-0.81	-0.71	0.05	0.87	0.95	1.7	2	1.9	0.36	1.41	1.18	0.31	0.73	1.21	1.46	1.33	1.57	0.93	1.2	1.2
YPR078C	0.19	0	0.59	-0.3	0.08	-0.85	-0.55	-0.25	0.25	-0.54	0.14	0.51	-0.96	-0.47	-0.01	0.05	0.3	-0.36	0	0.47	0.47
YAL016W	-1.23	-0.31	-0.42	0.46	0.84	0.57	1.44	0.94	1.55	0.48	0.86	0.99	0.31	0.67	1.06	1.36	0.84	1.63	0.72	0.48	0.55
YHL008C	-1.49	-0.56	-0.13	-0.91	-1.3	-1.18	-0.82	-1.06	-0.16	-0.49	-2.56	-1.67	-0.39	-2.5	-2	0.34	-0.08	0.26	-0.01	-0.57	-0.57
YPL244C	0.57	0.56	0.48	0.07	-0.63	-0.8	0.07	-0.43	-0.51	-0.07	-0.71	-1.03	0.01	-0.44	-0.78	-0.03	-0.66	-0.53	-0.06	-0.73	-1.19
YLL059C	0.43	0.27	0.43	0.42	1.13	0.49	-0.16	0.27	-0.53	-0.25	-0.01	-0.2	0.09	0.21	0.32	-0.03	0.28	-0.39	0.27	0.33	0.24
YDR372C	0.52	0.82	0.81	0.09	-0.27	-0.75	-0.43	-0.53	-0.93	0.03	-0.69	-1.26	-0.09	-0.38	-1.09	0.04	-0.09	-0.05	0.45	-0.17	-0.35
YJR119C	0.3	-0.79	-0.94	-0.34	-1.71	-1.24	-1.64	-1.65	-1.78	-0.7	-0.64	-1.52	-0.25	-0.65	-1.23	-0.94	-1.12	-1.67	0.13	0.01	0.08
YML088W	-0.11	0.2	0.25	0.17	0.5	0.65	0.48	0.73	1.14	-0.24	0.23	0.57	-0.16	0.7	0.15	0.33	1.18	1	0.43	0.92	1.04
YKR001C	-0.71	0.14	-0.16	0.15	0.38	0.32	0.81	0.43	0.97	0.2	0.71	0.86	0.12	0.54	0.7	0.72	0.56	1.2	0.34	0.23	0.05
YKL175W	-0.54	-0.47	0.72	-0.2	0.21	-0.31	0.53	0.76	0.7	-0.21	1.35	0.89	-1.11	0.7	0.38	-0.72	-0.36	-0.38	0.29	1.12	0.71
YMR070W	-0.22	-0.03	0.52	-0.54	-0.38	-0.14	-1.33	-1.22	-1.1	-0.44	-1.99	-1.3	-0.55	-1.94	-1.96	-0.81	-0.42	-0.52	0.05	-0.12	0.04
YEL038W	0.88	0.84	1.13	-0.18	0.28	0.27	-0.86	0.43	-0.57	0.32	0.48	0.37	0.16	0.7	1.1	-0.68	0.53	-0.19	0.7	0.72	0.78
YDR037W	2.58	2.41	1.9	-0.34	-1.79	-2.68	-1.48	0.06	-2.02	-1.02	-1.12	-2.63	-1.27	-1.36	-2.47	-1.25	0.11	-2.52	-0.78	-0.81	-1.68
YLL017W	-0.08	0.22	0.38	-0.53	-0.18	0.27	-1.12	-1.92	-0.41	-0.49	-2.31	-1.33	-0.49	-0.92	-0.22	0.31	0.23	0.2	0.43	0.49	0.51
YMR304W	-2.2	-2.03	-1.97	-0.1	0.16	0.7	1.83	0.99	2.19	0.96	1.55	2.15	0.81	0.88	1.16	1.94	1.39	2.43	1.01	1.38	1.51
YPL103C	-0.05	0.54	0.75	-0.17	0	0.13	-0.02	-0.14	0.26	0.34	0.03	0.02	0.01	-0.2	-0.12	-0.1	0.11	-0.4	0.41	0.11	-0.14
YDR313C	-0.89	-1.11	-1.05	-0.07	0.6	0.27	0.54	0.53	1.23	-0.2	0.74	1.02	0.09	0.43	0.85	1.17	0.68	1.8	0.36	0.65	0.63
YOR232W	-0.23	0.03	0.58	-0.26	-0.32	-0.78	-0.21	-0.62	-0.58	0.2	-1.09	-0.92	0.17	-0.51	-1.17	-0.15	-0.48	-0.48	-0.03	-1.11	-1.26
YOR187W	-1.42	-0.45	-0.14	0.01	0.05	0.52	0.78	0.06	1.22	1.85	0.32	0.58	1.02	0.57	0.8	0.81	0.01	0.46	1.12	-0.28	-0.31
YLR223C	2.06	0.55	0.33	-0.43	-2.44	-2.16	-1.5	-1.16	-2.63	-1.44	-1.35	-2.71	-1.22	-2.06	-2.38	-1.47	-0.93	-2.58	-0.42	-0.48	-0.55
YKL001C	0.42	0.25	0.67	0.04	0.04	-1.17	0.92	-0.22	-0.56	0.41	-1.54	-1.11	-0.22	-1.16	-3.17	0.63	0.53	0.21	-0.78	-0.37	-0.99
YDR524C	0.81	0.07	-0.21	-0.04	-0.19	-0.27	-0.93	-0.6	-0.91	-0.38	-0.4	-0.8	-0.11	-0.69	-0.58	-0.5	-0.33	-0.58	0.04	-0.34	-0.38
YNL202W	-2.28	-3.4	-3.98	0.29	0.35	0.5	0.84	0.12	2.1	0.7	1.83	2.4	1.08	1.82	2.28	1.11	0.14	2.27	0.24	0.48	0.65
YML086C	-0.39	0.09	-0.25	0.07	-0.05	-0.36	0.2	-0.31	0.2	0.26	-0.55	-0.26	0.02	-0.57	0.29	0.44	-0.71	0.11	0.7	-0.06	0.03
YBR265W	-0.4	-0.09	-0.12	0.18	0.05	-0.13	0.42	-0.54	-0.02	0.48	-0.48	-0.37	0.37	-0.35	0.11	0.33	-0.86	-0.31	0.68	-0.33	-0.23
YOL089C	-0.81	-1.17	-1.47	-0.01	0.32	0.71	0.04	0.28	0.33	-0.15	0.63	0.37	-0.14	-0.11	0.03	0.15	0.3	0.09	-0.27	0.09	-0.12
YPL094C	-0.03	0.7	0.74	0.07	-0.3	-0.23	0.37	-0.44	-0.17	-0.06	-0.78	-1.07	-0.3	-0.81	-0.89	0.13	-0.73	-0.64	-0.01	-0.37	-0.89
YBR103C-A	0.48	0.25	0.47	-0.15	-1.12	-1.29	-1.44	-0.88	-1.52	-0.26	0.14	-0.55	0.14	-0.6	0.28	-0.75	-0.48	-1.1	0.47	0.47	0.58
YGL131C	-0.59	-0.87	-0.88	-0.17	0.63	0.43	0.18	1.11	0.82	-0.11	1.55	0.89	-0.21	0.36	1.56	0.44	0.74	0.83	-0.11	1.21	1.06
YGR189C	-0.03	-0.37	-0.27	-0.39	0.34	0.14	0.38	1.52	0.59	0.27	1.2	0.86	0.09	0.76	1.55	0.2	1	0.69	-0.05	1.67	1.09
YNL152W	-0.12	0.01	0.07	-0.25	-0.43	-0.11	0.16	-0.26	-0.17	-0.43	-0.18	-0.03	-0.15	-0.29	-0.78	0.05	0.17	0.05	-0.13	-0.18	-0.2
YDR398W	2.48	1.72	1.38	-0.08	-1.25	-1.54	-1.67	-1.72	-3.5	-2.24	-3.96	-4.32	-2.13	-3.8	-3.16	-1.74	-1.25	-3.48	-0.04	-0.82	-1.03
Q0160	0.22	0.38	0.67	0.31	-0.47	0.14	-1.69	-0.66	-2.12	-0.88	-0.8	-0.72	-0.12			-0.45	-0.1	-0.92	0.37	0.45	0.38
YER126C	2.45	1.1	0.66	-0.47	-2.76	-3.35	-1.92	-0.97	-3.83	-2.43	-4.16	-5.63	-2.2	-5.08	-4.48	-1.63	-0.72	-3.96	-0.77	-1.51	-2
YNL314W	-0.02	-0.04	0.36	-0.17	0.21	0.61	0.2	0.34	0.37	-0.4	0.38	0.52	-0.43	0.59	0.19	0.47	1	1.12	0.37	0.78	0.91
YER176W	0.54	0.42	0.21	-0.14	-0.47	-0.04	-0.77	-0.16	-0.92	-1.26	-0.6	-0.8	-0.97	-0.51	-1.23	-0.57	0.09	-0.44	-0.1	-0.03	-0.12
YOR316C	-0.51	-0.05	0.39	0.11	-0.25	0.14	0.18	-0.45	0.18	0.38	0.02	-0.05	0.03	-0.04	0.04	0.23	-0.63	-0.11	0.61	-0.16	-0.09
YLR232W	0	0.24	0.34	-0.81	-0.22	0.03	-0.82	0.21	0.4	-0.2	1.1	1.25	-0.97	0.81	0.88	0.24	0.4	0.07	0.62	0.49	0.58
YGR265W	0.69	0.61	0.66	-0.42	-0.95	-1.44	-1.38		-2.75	-0.88	-1.15	-0.93		-0.47	-0.72	-0.63	-0.27	-1.2	0	0	0.45
YKL214C	-0.48	-0.18	0.44	-0.31	-0.42	-0.29	0.31	-0.55	-0.16	-0.62	-0.44	-0.28	-0.66	-0.09	-0.69	0.41	0.3	0.47	-0.12	0.01	-0.08
YEL076C	0.11	0.35	0.22	0.38	0.74	-0.08	0.1	0.48	-0.83	-0.04	-0.2	-1	-0.18	-0.89	0.01	0	-0.1	-0.09	0.63	0.31	0.09
YGR025W	0.26	0.4	0.48	0.27	0.24	0.57	-0.57	0.63	0.02	1.01	0.31	0.23	0.68	-1.18	0.85	-0.15	0.34	-0.42	0.49	0.48	0.47
YMR185W	1.11	0.42	0.28	-0.48	-1.03	-1.27	-1.39	-0.95	-1.43	-2.68	-2.17	-2.97	-2.37	-2.23	-2.8	-0.95	-0.45	-0.71	-0.38	-0.31	-0.28
YBR132C	-2.91	-3.16	-3.14	-0.07	0.4	-0.11	0.55	0.3	1.75	1.76	2.04	2.64	1.35	1	2.74	0.85	0.55	1.59	1.12	1.56	1.99
YNL090W	0.36	0.8	0.78	0.14	-0.03	-0.43	0.57	0.09	-0.11	-0.22	-0.08	-0.82	-0.1	0.28	-0.89	0.46	0.4	0.48	-0.1	-0.19	-0.59
YMR047C	0.23	0.55	0.56	0.08	-0.03	0.26	-0.19	-0.24	-0.34	-0.2	-0.12	-0.29	-0.27	-0.58	-0.81	-0.01	0.15	0.01	-0.13	0.08	-0.12
YJL052W	-1.26	-4.94	-5.34	0.64	0.82	2.11	4.01	1.57	4.35	3.36	4.27	6.12	3.41	3.53	3.11	3.13	1.63	3.93	2.64	1.71	3.86
YNL173C	-2.42	-1.71	-1.1	0.48	0.86	0.39	1.01	0.22	2.68	2.45	0.85	2.69	1.66	1.58	0.41	1.26	0.54	1.95	1.94	0.78	1.91
YOR224C	1.8	1.37	1.41	-0.16	-2.08	-1.59	-2.13	-1.09	-2.93	-1.23	-2.65	-3.62	-1.28	-2.33	-3.02	-1.9	-1.17	-3.72	-1.53	-2.41	-2.99
YDR247W	-1.76	-1.27	-1.4	-0.3	0.45	0.5	0.3	1.65	2.02	0.45	1.36	1.26	0.53	0.44	1.17	0.75	1.35	2.07	0.08	0.76	0.74
YHR153C	-0.27	0.18	0.45	-0.51	-0.21	0.08	0.17	-0.44	-0.07	0.03	0.31	0.26	0.45	0.34	-0.25	-0.16	-0.02	0.08	0.25	0.18	0.04
YOR043W	0.32	0.32	0.2	-0.05	-0.34	-0.54	-0.45	-0.59	-0.48	0.15	-0.35	0.1	-0.01	-0.19	0.01	-0.13	-0.3	-0.09	0.11	0.08	0.12
YNL043C	0.29	0.48	0.64	-0.7	-0.06	-1.02	-1.37	-0.42	-2.36	0.04	-1.02	0.41	-0.02	-1.18	-0.72	-0.44	0.32	-0.53	0.6	0.47	0.55
YJR012C	-0.39	-0.17	0.3	-0.4	-0.55	-0.48	0.02	-0.29	-0.45	-0.03	-0.2	-0.03	-0.3	0.31	-0.74	0.23	0.14	0.26	0.02	0.23	0.02
YDR414C	0.41	1.17	0.88	0.03	-0.47	-0.44	0.2	-0.26	-0.3	-0.13	-0.42	-1	-0.07	-0.66	-0.74	-0.24	-0.45	-0.51	-0.39	-0.76	-1.07
YJL042W	-1.42	-1.31	-1.26	0.05	0.89	1.62	1.3	0.57	2.12	0.76	1.56	1.68	0.82	1	1.35	0.95	0.56	1.55	0.96	1.33	1.58
YDR100W	-2.31	-1.38	-0.88	0.34	0.74	0.73	2.92	1.21	2.99	1.63	1.6	2.27	1.21	1.79	2.49	2.42	0.85	2.75	1.22	1.58	1.75
YNL110C	1.75	0.84	0.86	-0.41	-2.4	-2.25	-2.27	-0.95	-4.48	-2.95	-3.6	-4.55	-2.03	-2.95	-4.12	-1.84	-0.71	-3.37	-0.37	-0.34	-0.21
YGR134W	0.17	-0.07	-0.62	-0.21	-0.15	0.39	-0.65	-0.52	-0.43	-0.61	0.03	-0.49	-0.57	-0.56	-0.29	-0.59	-0.37	-0.64	-0.44	-0.21	-0.4
YHL028W	-0.18	-0.07	0.41	0.28	1.15	1.62	1.47	1.5	3.03	1.2	2.39	2.32	0.45	0.95	0.81	0.98	0.99	1.52	0.46	0.83	1.02
YCR102W-A	0.22	0.35	0.41	0.76	0.8	1.38	0.15	0.32	-0.24	-0.18	0.46	0.66	0.13	0.65	1.29	-0.26	0.1	-0.4	0.39	0.44	0.65
YNL080C	0.41	0.2	0.47	-0.5	-0.72	-0.17	-1.74	-1.04	-1.61	-0.66	-0.53	-1.54	-0.81	-0.74	-0.87	-1.38	-0.99	-1.74	-0.77	-0.41	-1.3
YFR023W	0.11	0.19	0.39	-0.53	-0.05	-0.26	-1.21	0.17	0.06	0.25	1.02	0.58	-0.31	1.24	1.05	0.08	0.46	0.35	0.49	0.54	0.51
YHR159W	-1.13	-0.2	0.05	0.19	0.86	0.96	1.8	1.89	2.77	0.69	1.26	1.22	0.38	0.85	0.41	1.22	1.15	1.67	0.86	0.7	0.9
YIR022W	-0.89	-0.62	-0.32	0.06	-0.02	-0.17	0.41	-0.05	0.16	0.58	0.15	-0.13	0.26	0.23	0.27	0.34	-0.04	0.46	0.1	-0.01	-0.17
YGR168C	0.09	-0.12	0.14	-0.22	-0.1	-0.32	-0.51	-0.43	-0.56	0.04	-0.41	-0.57	0.41	0.38	-0.9	-0.07	-0.14	-0.15	0.09	0.01	-0.18
YPL162C	-0.72	-0.3	-0.1	0	0.27	-0.19	1.16	0.98	0.69	-0.26	0.46	-0.18	-0.39	0.58	0.85	0.84	0.33	1.07	0.38	0.98	0.79
YHL050C	-0.3	-0.06	-0.21	0.04	0.41	-0.28	-0.13	-0.13	0.16	0.14	-0.4	-0.18	0.12	-0.86	-0.38	0.19	0.05	0.4	0.03	-0.05	-0.29
YER005W	0.9	0.72	0.33	0.06	-0.05	-0.66	0.01	0.05	-0.18	-0.09	0.03	-0.07	-0.03	-0.31	-0.06	-0.16	-0.08	-0.25	0.1	0.04	-0.08
YFR046C	0.03	0.27	0.44	0.13	0.28	-0.07	-0.02	0.5	0.39	-0.01	0.21	0.8	-0.15	0.92	-0.49	0.21	0.55	0.54	0.42	0.45	0.36
YOR174W	0.08	0.11	0.24	-0.09	-0.38	-0.83	-0.22	-0.74	-0.46	-0.18	-0.8	-0.65	-0.06	0.07	-1	0.23	0.07	0.22	0.13	-0.11	-0.12
YLR414C	-0.57	-0.77	0.05	-0.59	0.6	0.08	0.12	1	0.81	0.06	0.77	1.12	0	1.17	1.52	0.24	1.14	1.3	-0.28	1.75	0.99
YGR202C	-0.07	0.47	0.37	0.04	-0.68	-0.65	-0.36	-0.83	-0.39	-0.26	-1	-0.81	-0.31	-0.8	-1.27	0.1	-0.16	0.17	0.21	-0.13	0.01
YOR032C	0.28	0.47	0.63	-1.55	-0.11	0.94	-1.2	-0.3	-0.68	0.07	-0.68	-0.99	-0.35	-0.47	-0.38	-0.27	0.2	-0.53	0.53	0.43	0.6
YJR091C	-1.96	-1.19	-0.83	-0.41	0.3	0.78	1.36	1.46	1.84	0.2	0.79	1.1	0.02	-0.08	0.58	1.02	1.47	1.61	0.43	0.75	0.86
YPR139C	-0.22	0.48	0.54	0.08	0.06	-0.65	0.79	-0.12	0.41	-0.21	-0.16	-0.11	-0.13	0.3	-0.56	0.5	0.26	0.69	0.41	0.08	-0.14
YGL054C	0.48	0.5	0.65	0.17	-0.44	-0.55	-0.34	-0.41	-0.78	0.17	-0.56	-0.55	0.3	0.17	0.23	-0.35	-0.89	-0.95	-0.02	-0.4	-0.41
YEL043W	0.14	-0.16	-0.26	0.12	-0.24	-0.12	-0.27	-1.01	-0.65	-0.03	-0.88	-0.99	-0.29	-1.15	-1.44	-0.45	-0.74	-0.96	-0.01	-0.5	-0.4
YGR236C	-3.37	-3.03	-3.01	0.53	1.59	2.25	-0.86	-0.69	1.78	-0.16	0.19	2.21	-0.2	-0.12	2.07	0.88	0.32	3	0.14	0.4	0.63
YPL090C	2.47	2.69	1.71	0.17	-0.46	-0.7	-0.79	0.23	-1.3	0.44	-0.64	-1.02	0.15	-0.58	-2	-0.67	-0.44	-2.26	-0.5	-1.53	-2.83
YLR006C	-1.04	-0.63	-0.42	-0.1	0.53	0.88	0.84	0.92	1.67	0.76	0.91	1.56	0.63	0.45	0.9	0.94	1.32	1.43	0.08	0.86	0.79
YGR242W	0.11	0.19	0.24	-0.33	-0.21	0.94	-1.93	-0.15	-0.83	1.49	0.19	-0.09	-0.65	-0.62	-0.22	-0.45	-0.15	-0.71	0.54	0.56	0.51
YOR347C	-1.64	-2.1	-1.9	0.24	1.1	0.54	1.56	1.72	3.04	2.69	3.28	4.17	2.03	2.43	3.05	1.87	1.07	2.45	2.13	2.34	2.79
YKR016W	-1.1	-0.28	-0.68	-0.01	0.11	0.1	0.88	-0.02	0.95	0.76	-0.04	0.69	0.48	0.06	-0.38	0.65	0.42	-0.05	0.42	-0.12	-0.12
YOL139C	1.55	0.89	0.88	-0.11	-0.73	-1.19	-1.15	-0.75	-1.87	-0.54	-1.21	-1.69	-0.65	-0.6	-1.81	-0.99	-0.46	-1.81	-0.7	-1.16	-1.49
YLR343W	2.63	1	0.51	-0.52	-0.54	-0.71	-2.6	-2.34	-2.25	-0.63	-2.63	-2.7	0.21	-3.21	-2.16	-1.61	-1.71	-2.2	-0.08	-0.79	-0.54
YPL044C	0.7	0.48	0.59	-0.09	-1.1	-1.79	-1.52	-0.66	-0.48	0.46	1.18	1.44	-0.04	0.9	1.45	-0.81	-0.42	-1.08	0.6	0.8	0.66
YDR336W	0.06	0.2	0.43	-0.17	-0.71	-0.57	-0.05	-1.12	-0.77	-0.43	-1.52	-1.12	-0.03	-0.93	-1.6	0.37	-0.26	0.05	0.07	-0.3	-0.32
YPR204W	-0.18	0.07	-0.45	0	0.23	-0.07	0.11	-0.1	0.38	0.23	-0.19	0.27	0.24	-0.5	-0.19	0.23	0.16	0.5	0.24	0.15	0.01
YPR121W	0.1	-0.24	-0.25	0.09	-0.38	-0.26	-0.28	-0.05	-0.12	-0.11	0	-0.12	0.24	-0.02	-0.17	0.12	0.15	0.28	0.18	0.24	0.13
YPR052C	0.64	0.85	0.65	0.18	0.41	0.73	0.59	0.3	0.29	0.15	1.18	1.03	-0.04	0.85	1.31	-0.11	-0.1	0.19	-0.5	0.37	-0.07
YPL265W	-4.59	-2.7	-1.45	0.17	1.78	2.04	-0.23	7.7	4.94	0.19	4.01	3.91	-0.28	2.51	4.55	-0.47	6.15	5.15	-0.85	2.92	2.32
YPL183C	1.54	0.98	0.6	-0.51	-2.95	-2.84	-1.3	-1.79	-2.67	-1.65	-3.56	-3.71	-1.44	-3.77	-3.57	-1.21	-1.92	-3.22	-0.63	-1.81	-2.07
YPL099C	-1.04	-0.88	-0.4	-0.11	-0.04	0.2	-0.08	-0.01	0.11	0.5	0.43	0.82	0.28	0.94	0.71	0.18	0.39	0.4	0.22	0.52	0.51
YPL015C	-0.76	-0.35	-0.04	-0.19	0.3	0.51	0.42	1.11	0.55	0.87	1.03	0.45	0.46	0.41	0.9	0.86	0.58	0.76	0.97	1.15	0.88
YOR326W	0.69	1.2	0.5	-0.28	0.1	-0.83	-0.42	-0.65	-0.93	-0.46	-0.36	-0.98	-0.46	-0.71	-1.9	-0.57	-0.43	-0.69	-0.38	-1.16	-1.52
YOR245C	-0.67	-0.51	-0.6	0.1	0.57	0.56	0.78	0.71	1.01	0.47	0.76	0.52	0.48	0.45	0.82	0.93	0.83	1.55	0.48	0.43	0.45
YOR095C	0.99	0.58	0.12	-0.11	-3.3	-3.45	-1.35	-1.34	-3.58	-2.36	-4.91	-5.36	-2.4	-4.38	-4.29	-1.23	-1.59	-3.93	-0.46	-2.53	-2.87
YOR025W	0.27	0.42	0.94	-0.12	0.2	0.08	-0.5	-0.3	-1	-0.45	-0.73	-0.88	-0.33	-0.58	-0.94	-0.47	-0.27	-0.49	-0.15	-0.25	-0.51
YOL124C	2.68	1.38	1.07	-0.57	-2.33	-2.85	-2.5	-1.54	-4.47	-2.61	-4.76	-5.28	-2.51	-5.04	-5.58	-2.34	-1.12	-4.08	-0.21	-1.26	-1.44
YNR064C	-0.31	0.06	0.25	-1	0.23	-0.11	-0.38	0.74	1.25	-0.38	1.62	1.15	0.04	1.09	3.33	0.32	1.12	1.16	0.01	1.61	1.01
YNL186W	1.17	0.33	-0.3	-0.39	-1.83	-1.14	-1.73	-1.51	-2.43	-1.4	-2.58	-3.64	-1.28	-3.57	-3.26	-1.37	-1.4	-2.86	-0.7	-1.37	-1.4
YNL103W	0.17	-0.13	-0.05	-0.04	-0.04	-0.03	-0.58	-0.44	-0.79	-0.76	-0.44	-0.58	-1.02	-0.29	-1.5	-0.29	0.17	0.11	-0.02	0.34	0.38
YNL019C	0.1	0.22	0.58	-0.42	-0.58	0.4	-1.02	-0.38	-0.37	0.7	0.54	0.14	0.36	0.84	0.66	-0.07	0.35	-0.42	0.63	0.6	0.56
YMR109W	-0.34	-0.01	-0.12	-0.05	0.22	0.57	0.56	0.53	0.71	0.38	0.51	0.79	0	-0.22	-0.63	0.55	0.38	0.43	0.11	0.52	0.31
YMR037C	-0.57	-0.46	-0.68	-0.1	-0.16	0.68	0.85	0.15	0.8	0.44	0.53	0.8	0.38	-0.08	0.06	0.67	0.63	0.75	0.46	0.38	0.46
YML010W	0.28	0.2	0.59	-0.55	-0.35	-0.74	-1.65	-1.1	-2.09	-0.54	-1.04	-1.7	-0.47	-1.29	-1.15	-1.06	-0.8	-1.42	0.2	-0.27	-0.53
YLR327C	-3.6	-3.71	-3.84	0.09	0.71	1.08	-0.57	-0.43	0.73	1.73	0.46	3.21	2.34	1.34	1.4	0.07	0.11	1.24	0.8	-0.17	1.1
YLR162W	0.58	0.67	-0.01	0.61	0.9	1.65	-0.17	-0.79	-1.51	0.42	0.06	-0.34	-0.82	-0.16	1.3	-0.89	-1.3	-1.52	-0.61	0.08	0.5
YLR092W	0.1	0.02	0.27	-0.1	-0.4	-0.37	0.11	-0.73	0.04	2.24	0.15	0.45	0.82	-0.28	-2.77	0.33	0.34	0.38	0.46	0.58	0.56
YLR008C	0.87	0.71	1.23	-0.14	-1.21	-1.54	-1.15	-1.71	-2.04	0.01	-2.21	-1.93	-0.1	-1.23	-1.79	-0.99	-1.61	-2.31	-0.07	-0.77	-1.16
YKR098C	-0.74	-0.33	0.12	-0.25	0.07	0.31	0.61	0.75	1.73	1.19	0.41	1.17	0.42	0.38	-0.43	1.12	1.14	1.5	0.53	0.51	0.66
YKR015C	0.13	0.24	0.54	-0.4	-0.6	-0.85	-0.98	-1.53	-0.48	-0.03	-0.55	0.07	-0.83	-0.24	-0.61	-0.09	0.32	-0.12	0.34	0.28	0.41
YKL074C	0.55	0.31	0.62	-0.16	-1.03	-1.26	-1.24	-1.46	-1.65	-1.05	-1.88	-2.18	-0.58	-1.25	-1.81	-0.71	-0.79	-1.06	-0.02	-0.21	-0.38
YKL006C-A	1.22	1.9	1.48	0.11	0.13	0.73	-2.18	-1.96	-1.8	-0.68	-0.4	-0.63	-0.53	-0.54	-0.72	-1.16	-1.55	-1.37	-0.56	-0.61	-0.67
YJR093C	0.05	-0.01	0.31	0.06	-0.36	-0.24	-1.03	-1.25	-1.24	-0.41	-0.87	-0.65	-0.05	-0.69	-1	-0.8	-0.28	-0.53	0.38	0.15	0.17
YJL081C	-0.32	-0.16	0.18	-0.3	-0.5	-0.97	-0.78	-0.82	-1.03	-0.73	-0.81	-0.86	-0.57	-0.62	-1.46	0.06	-0.01	0.11	-0.03	-0.28	-0.46
YIR042C	-0.12	-0.02	0.27	-0.21	0.83	0.96	0.47	1.79	1.83	0.24	3.59	3.67	0.41	4.04	3.66	0.56	2.08	1.99	0.31	2.52	2.11
YIL136W	-3.94	-4.36	-4.58	0.68	1.21	0.94	1.97	-0.08	3.79	2.21	1.11	4.25	2.84	2.03	2.87	3.55	1.11	4.79	1.27	0.92	2.34
YIL051C	-0.5	-0.19	0.18	0.3	0.34	0.64	0.62	0.66	0.93	0.89	1.57	1.98	0.3	1.85	1.96	0.86	0.59	1.08	0.24	1.65	2.04
YHR201C	1.45	1.13	1.04	-0.05	-0.49	-0.58	-1.05	-0.5	-1.66	-0.1	-0.59	-1.05	-0.06	-0.34	-0.98	-0.9	-0.03	-1.13	-0.04	-0.49	-0.78
YHR120W	1.14	1.09	0.42	-0.39	-0.75	-0.54	-0.75	-0.89	-1.28	-1.06	-0.92	-1.88	-0.88	-1.23	-1.74	-0.73	-0.56	-1.23	0	-0.45	-0.64
YHR039C-A	0.97	0.71	1.01	0.07	-0.29	-0.32	-0.28	-0.55	-1.35	-0.29	-0.17	0.39	-0.62	0.48	-1.07	-0.22	0.2	0.09	-0.84	-0.21	0.11
YHL009C	0.13	-0.03	0.25	-0.23	-0.28	-0.6	-0.74	-0.47	-0.6	0.01	-0.21	0.18	0.12	0.23	-0.39	-0.24	0.05	-0.22	0.32	0.25	0.31
YGR222W	-0.93	-0.61	-0.31	0.12	-0.56	-0.69	1.23	-0.08	0.75	0.75	-0.45	-0.14	0.64	-0.16	-0.91	1.26	0.32	0.81	0.52	0.08	0.45
YGR138C	5.49	3.11	1.97	-0.06	0.45	0.76	-0.61	2.88	1.07	-0.24	3.9	2.06	-0.11	2.68	3.4	-0.54	1.37	0.57	-0.56	3.29	2.79
YGR067C	-3.09	-4.02	-4.15	-0.47	0.1	0.99	-1.03	-0.26	-0.27	-0.55	0.87	0.97	-0.13	0.56	1.2	-0.38	-0.06	-0.14	0.05	0.55	0.55
YGL247W	0.82	0.47	0.44	0.25	-0.51	-0.26	-0.46	-1.31	-1.38	-0.35	-1.51	-1.98	-0.25	-1.21	-1.5	-0.42	-0.79	-0.86	-0.19	-0.84	-0.79
YGL178W	0.89	-0.72	-1.42	-0.18	-0.42	-0.13	-1.17	-0.37	-0.91	-0.78	0.22	-0.25	-0.6	-1.1	-0.38	-1.07	-0.56	-1.23	-0.54	-0.26	-0.63
YGL094C	0.1	0.04	-0.1	-0.14	0.04	0.01	-0.18	-0.16	-0.17	-0.25	0.06	0.07	0.03	-0.32	-0.59	0	0.05	0.12	0.35	0.33	0.25
YGL010W	-1.77	-1.38	-1.2	0.25	0.74	0.92	1.73	1.58	2.12	1.33	1.53	2.14	1.13	1.82	2.34	1.72	1.04	2.15	1.21	0.9	1.28
YFL055W	-0.77	-1.11	-0.8	-0.04	0.42	0.21	0.01	0.14	0.61	0.67	1.41	1.43	0.53	1.43	1.55	0.38	0.07	0.9	0.39	0.97	1.06
YER165W	1.62	1.26	0.36	-0.13	-0.01	0.01	-1.2	0.18	-1.2	-0.77	-0.36	-1.37	-0.99	-1.78	-1.77	-1.16	-0.3	-1.77	-0.82	-0.79	-1.55
YER093C	0.48	0.15	-0.01	-0.05	0.07	0.55	-0.75	-0.32	-0.19	-0.59	-0.13	-0.17	-0.32	-0.35	-0.51	-0.33	-0.04	-0.13	0.14	0.1	0.38
YER019W	-0.14	0.64	0.6	-0.11	0.39	0.29	0.56	1.34	0.7	0.41	1.2	0.78	0.11	0.74	0.84	-0.01	0.9	0.27	0.32	0.75	0.35
YDR482C	0.54	0.25	0.45	-0.21	-0.12	-0.21	-1.1	-0.5	-1.24	-0.57	-0.59	-0.1	-0.43	0.52	-0.86	-0.69	0.15	-0.37	-0.06	-0.01	0.24
YDR164C	-0.5	-0.11	-0.28	-0.1	-0.52	-0.63	0.58	0.41	0.23	-0.29	-0.04	-0.03	-0.23	-0.26	-0.55	0.62	0.58	0.57	0.25	0.42	0.33
YDR080W	-0.2	0.17	0.09	0.17	0.41	-0.45	0.34	0.07	0.37	-0.33	-0.05	0.02	-0.06	-0.05	-0.72	0.69	0.54	1.01	0.27	0.24	0.33
YDL166C	1.58	0.87	0.98	0	-1.27	-1.94	-1.53	-1.04	-2.53	-1	-1.7	-2.51	-0.78	-1.1	-2.43	-1.18	-0.23	-1.62	-0.44	-0.51	-0.56
YDL086W	-0.39	-0.04	0.03	0.37	0.69	0.88	1.42	0.63	1.6	0.86	1.04	1.58	0.57	1.16	2.1	1.37	0.8	1.53	0.41	0.91	1.19
YDL004W	-1.32	-0.82	-1.23	0.22	0.48	0.52	2.19	1.01	1.51	0.46	0.93	1.41	0.36	0.86	1.14	1.62	1	2.16	0.4	0.66	0.97
YCR024C	-0.75	-0.72	-0.58	-0.07	0.07	0.53	0.59	0.38	1.27	1.33	1.13	1.58	0.87	0.85	0.32	0.64	0.42	0.56	0.13	0.29	0.19
YCL025C	-0.99	0.07	0.15	-0.36	3.66	4.35	0.38	6.62	4.74	0.24	5.46	3.41	-0.01	3.35	3.32	-0.28	4.59	3.71	-0.71	2.02	1.23
YBR239C	1.11	0.28	-0.03	-0.16	-0.84	-0.14	-1.07	-0.72	-1.21	-0.52	-0.46	-1.02	-0.56	-0.98	-0.49	-0.84	-0.63	-1.42	-0.41	-0.23	-0.47
YBR077C	-0.55	-0.33	0.89	-0.41	0.57	-0.41	-0.26	-0.12	0.2	0.31	0.2	0.85	0.24	0.73	0.11	0.18	0.39	0.84	0.02	0.75	0.93
YBL107W-A	0.58	0.04	0.51	-0.21	-0.23	-0.23	-0.33	-0.94	-0.54	-0.33	-0.18	0.07	-0.51	-0.38	-2.04	0.05	-0.21	0.13	-0.2	-0.59	-0.43
YAL061W	-3.57	-3.67	-3.69	0.27	1.07	1.84	0.79	1.42	4.58	2.01	1.18	4.64	2.82	1.73	5.06	2.48	1.86	4.19	0.59	0.58	2.07
Q0120	0.17	0	0.71	0.98	-0.75	-0.56	-2.38	-1.88	-0.57	-2.2	-1.44	-0.43	-0.31	-1.79	-1.51	-0.36	0.1	-0.69	0.14	0.37	0.28
YKL007W	-1.52	-0.55	0.18	-0.1	-0.13	-0.38	2.04	1.35	2.11	0.82	0.69	1.54	0.6	1.02	0.46	2.19	1.73	2.67	0.65	0.8	0.91
YPR169W	1.78	1.46	0.84	-0.08	-0.87	-1.27	-1.78	-1.08	-2.96	-1.74	-2.47	-2.79	-1.31	-2.05	-2.54	-1.25	-0.82	-2.3	-0.68	-1.48	-1.95
YML007C-A	1.73	0.41	0.39	-0.05	0.61	0.41	-1.35	-0.24	-1.71	-0.12	0.96	0.87	-0.3	0.58	1.54	-1.51	-0.45	-1.12	0.05	0.96	1.11
YJR019C	-3.3	-3.05	-3.06	0.12	0.69	0.83	2.28	1.2	2.81	0.9	2.09	2.26	0.53	1.68	2.22	2.29	1.38	3.05	0.84	1.71	2.01
YOR234C	2.32	2.02	1.92	-0.14	-2.19	-1.73	-1.55	-0.9	-2.86	-0.83	-2.2	-3.56	-1.24	-2.12	-3.93	-1.68	-1.14	-3.7	-1.76	-2.72	-3.63
YCR024C-A	2.63	0.28	0.08	1.37	1.61	1.69	1.35	2.29	1.58	0.73	1.5	1.6	0.4	0.43	2.93	1.06	1.06	1.33	-0.02	0.69	0.54
YDR379C-A	-1.79	-1.83	-1.6	0.25	0.34	0.79	2.15	0.58	2.39	2.66	2.62	3.06	1.9	2.06	1.12	2.19	0.82	2.65	1.02	1.44	2.08
YNL270C	-2.87	-3.74	-4.05	0.04	-0.05	0.54	-0.32	0.1	0.03	0.13	1.14	0.46	0.34	0.44	1.33	-0.06	-0.11	0.26	0.33	1.29	1.62
YDL126C	-2.28	-0.63	-0.35	0.31	0.78	1.13	3.1	1.54	3.17	0.97	1.78	1.89	0.57	1.14	1.55	2.81	2.02	3.32	1.35	1.41	1.64
YBR021W	2.17	0.65	-0.07	-0.21	-1.97	-2.51	-0.5	-2.16	-3.04	-0.43	-2.5	-3.12	-0.74	-3.15	-2.15	-1.15	-2.56	-3.73	-1.12	-2.46	-2.5
YKR036C	0.67	0.59	0.55	-0.33	-0.32	-0.84	-1.41	-1.51	-1.65	-0.99	-1.65	-1.71	-0.75	-1.38	-2.25	-0.69	-0.78	-1.13	-0.37	-0.44	-0.62
YER070W	0.92	0.76	-0.16	-0.3	-1.02	-0.8	-0.03	0.25	-0.47	-0.15	0.86	-0.34	0.18	-0.34	-0.64	-0.79	-1.13	-1.63	0.24	-1.02	-1.35
YJL029C	-0.43	-0.06	-0.42	-0.01	-0.05	0.27	0.27	-0.6	0.14	-0.14	-0.32	-0.24	-0.01	-0.63	-0.28	0.52	-0.32	0.36	0.29	-0.1	0.07
YLR347C	1.12	0.29	-0.33	0.03	-0.41	-0.48	-1.03	-0.49	-1.38	-0.52	-0.3	-1.23	-0.43	-1.05	-0.32	-1.08	-1.18	-1.46	-0.14	-0.75	-0.92
YGL152C	0.14	0.47	0.55	0.01	-0.52	0.55	-1.16	-0.29	-2.12	-0.78	-0.81	-1.64	-0.22	-0.84	-0.17	-0.1	0.12	-0.37	0.3	0.2	0.36
YOR283W	2.15	0.8	0.49	0.11	-0.72	-0.73	-1.47	-0.22	-1.34	-0.69	0.11	-0.59	-0.35	0.36	-0.44	-1.06	0.3	-0.85	-0.47	-0.3	-0.66
YDL016C	0.17	0.34	0.55	-1.3	-1.11	-0.65	-1.31	-2.73	-1.86	0.2	-0.72	-1.46	1.63	-1.39	-2.04	-0.08	0.25	-0.41	0.43	0.53	0.43
YMR220W	0.33	1.4	1.12	0.41	0.11	0.04	0.51	-0.18	0.22	0.06	-0.95	-0.48	0.04	-0.35	-0.29	0.53	0.29	0.33	0.04	-0.54	-0.84
YGR140W	0.8	0.7	0.38	-0.26	-0.32	-0.14	-0.51	-0.09	-0.52	-1.03	-0.18	-0.8	-0.69	-0.34	-1.33	-0.47	0.13	-0.23	0.13	0.19	0.24
YPR203W	0.15	0.38	0.26	0.52	0.71	-0.15	0.45	0.63	-0.44	-0.01	0.04	-0.9	0	-0.55	-0.01	0.13	0.12	0.08	0.46	0.31	-0.17
YPR120C	0.26	0.72	0.6	-0.32	-0.63	-0.36	0.2	-0.48	-0.43	-0.55	-0.48	-0.74	-0.23	-0.3	-1.07	-0.11	-0.27	-0.26	-0.13	-0.76	-0.8
YPR051W	0.45	0.59	0.65	-0.03	-0.1	-0.12	0.28	-0.01	-0.19	-0.65	-0.24	-0.18	-0.31	0.4	-0.49	0.21	0.43	0.59	-0.04	0.01	-0.04
YPL264C	-1.19	-0.5	-0.11	0.22	0.11	0.2	1.14	0.12	1.23	1.05	1.45	0.76	0.6	1.02	1.38	1.25	0.18	1.52	-0.02	0.98	0.77
YPL098C	-0.83	-0.38	-0.18	0.12	0.15	0.4	0.26	0.05	0.4	0.84	0.14	0.31	0.31	0.7	0.58	-0.06	-0.34	-0.27	0.11	0.01	-0.03
YPL014W	-1.05	-0.36	-0.08	-0.35	0.13	1	1.39	3.52	4.41	1.53	2.1	2.6	1.16	1.25	1.9	1.6	2.76	3.05	1.32	0.89	1.25
YOR325W	0.18	0.34	0.51	-0.62	-0.2	-0.65	-0.43	-0.76	-0.91	-0.04	-0.15	-0.32	-0.63	-0.89	0.15	-0.35	0.07	-0.68	0.35	0.43	0.42
YOR244W	0.19	-0.19	-0.05	-0.27	-0.47	-0.72	-0.83	-0.85	-1.04	-0.35	-0.54	-0.72	-0.18	-0.27	-0.98	-0.2	-0.19	-0.29	0.1	-0.2	-0.13
YOR172W	0.08	-0.23	-0.03	-0.23	0.11	0.03	-0.41	0.47	0	-0.26	0.61	0.19	-0.23	0.05	0.3	-0.16	0.12	-0.17	-0.22	0.3	0.14
YOR024W	0.16	0.26	0.64	-1.96	-0.95	0.15	-2.01		-0.62	-0.47	0.51	1.63	-0.44	1.01	1.31	-0.05	0.47	-0.3	0.78	0.66	0.78
YOL123W	0.87	0.51	0.56	0.03	0.3	0.14	-2.38	-2.38	-1.92	-0.74	-3.17	-2.59	-0.33	-2.95	-2.56	-1.41	-1.64	-1.28	0.48	-1.1	-0.82
YOL054W	0.38	0.43	0.2	-0.11	-0.23	-0.58	-0.17	-0.24	-0.41	-1.34	-0.93	-1.12	-0.74	-0.15	-0.66	0	0.41	0.35	0.18	0.44	0.45
YNR063W	0.72	0.35	0.47	-0.03	-0.99	-0.92	-2.15	-1.11	-1.79	-2.35	-1.68	-2.06	-2.17	-2.02	-0.95	-0.94	-0.52	-1.18	0.25	0.31	0.32
YNL334C	-0.57	-0.32	0.11	-0.48	-0.4	-0.58	0.11	-0.09	0.21	-0.37	0.14	0.46	-0.32	0.44	-0.28	0.51	0.32	0.74	0.09	0.38	0.42
YNL258C	0.3	0.25	0.22	-0.17	0.01	-0.68	-0.33	-0.23	-0.44	-0.34	-0.21	-0.4	-0.32	-0.05	-0.98	-0.05	0	0.04	-0.05	-0.18	-0.3
YNL185C	-0.52	-0.31	0.4	-0.04	-0.37	0.14	-0.22	-0.79	-0.22	0.98	-0.66	-0.26	0.56	-0.46	-0.07	-0.24	-0.55	-0.58	0.21	-0.44	-0.71
YNL102W	-0.17	0.27	0.38	-0.86	-0.64	-0.74	-0.38	-0.58	-0.7	-1.08	-0.58	-1.18	-0.56	-1.05	-1.99	-0.51	-0.63	-0.78	0.19	-0.48	-0.61
YNL018C	0.24	0.45	0.68	-0.87	-0.86	0.65	-2.43	-0.9	-1.45	-0.65	0.14	-0.69	-1.08	0.58	0.57	-0.16	0.19	-0.48	0.46	0.72	0.5
YMR266W	2.11	1.42	0.52	-0.45	-0.08	-0.28	-1.37	-0.15	-1.79	-1.67	0.17	-1.76	-1.55	-0.48	-1.4	-1.92	-0.27	-1.79	-1.44	-0.78	-2.03
YMR184W	-0.69	-0.64	0	0.18	0.5	0.58	1.6	0.92	2.05	0.8	0.96	1.54	0.47	1.38	-0.13	1.01	0.84	1.54	0.52	0.72	0.7
YMR108W	1.39	1.06	0.87	-0.53	-1.04	-1.31	-0.8	-0.38	-1.36	-0.7	-0.65	-2.37	-0.9	-0.95	-2.02	-0.66	-0.57	-1.8	-0.81	-1.14	-1.91
YMR036C	-0.38	-0.67	-0.44	-0.14	0.15	0.66	-0.77	-0.45	-0.46	-0.95	-0.17	-0.53	-0.83	-0.71	-0.82	-0.12	0.18	0.11	0.08	0.23	0.25
YML091C	-1.15	-0.83	-1.14	-0.09	-0.53	-0.82	0.9	0.01	0.72	0.53	-0.36	0.06	0.22	-0.37	-0.94	1.18	0.4	1.03	0.38	-0.32	-0.21
YML009C-A	0.42	0.64	0.42	0.04	0.28	1.31	-0.4	0.21	-0.33	1.02	-0.76	0.41	-0.82	-0.87	1.6	-0.93	-0.65	-1.36	0.42	0.4	0.46
YLR396C	-0.13	0.14	0.17	-0.07	0.2	0.31	0.47	0.45	0.57	-0.1	0.41	0.45	-0.17	0.26	-0.42	0.39	0.48	0.28	0.28	0.39	0.31
YLR326W	-0.62	0.05	0.05	0.31	0.02	0.15	1.35	1.71	1.55	0.49	0.29	0.44	0.54	0.13	-0.11	0.9	1.81	1.47	0.44	0.36	0.36
YLR245C	0.23	-0.04	-0.08	0.24	0.78	0.41	0	0.95	-0.02	0.46	2.3	2.32	0.37	1.86	2.54	-0.15	0.68	0.37	0.35	1.68	1.46
YLR161W	0.33	0.27	0.01	0.12	0.98	0.42	0.25	-0.46	0.1	0.24	0.28	0.25	0.57	0.55	1	-0.32	-0.13	0.22	0.58	0.87	0.82
YLR091W	-0.24	0.06	-0.16	-0.19	-0.02	-0.02	0.44	-0.17	0.31	-0.25	-0.19	-0.13	-0.32	-0.02	0.41	0.34	-0.08	0.06	0.31	0.34	0.3
YLR007W	0.83	0.25	0.26	-0.04	-0.23	-0.43	-0.89	-0.38	-1.1	-0.62	-0.95	-1.14	-0.41	-0.53	-0.93	-0.77	-0.09	-0.89	0.39	-0.1	0.12
YKR097W	-4.57	-5.91	-6.16	-0.14	-0.39	1.08	1.38	0.45	2.4	-0.83	0.38	0.53	-0.25	0.48	1.36	1.17	0.3	2.25	-0.36	0.35	0.28
YKR014C	-0.61	-0.17	-0.21	0.45	0.81	0.56	1.02	0.58	0.88	0.54	0.53	1.18	0.57	0.9	0.83	0.89	0.77	1.46	0.88	0.63	1.03
YKL155C	0.02	0.05	0.12	-0.14	-1.19	-1.48	-0.47	-1.54	-1.21	0.8	-0.98	-1.06	0.45	-1.04	-2.11	-0.06	-0.48	-0.94	0.59	0.1	0.05
YKL005C	-0.06	-0.18	-0.32	-0.08	-0.12	0.22	0.25	-0.22	0.04	-0.6	-0.71	-0.26	-0.03	-0.66	-0.46	0.49	-0.05	0.18	0.2	-0.2	-0.06
YJR092W	0.91	0.95	0.68	-0.01	0.49	-0.54	-0.41	-0.29	-1.17	-0.1	-0.41	-0.37	-0.24	-0.54	-1.82	-0.71	-0.36	-0.86	-0.34	-0.57	-0.79
YJR010W	0.02	-0.07	0.19	0.61	0.59	0.04	1.2	-0.03	0.21	1.24	-0.32	0.43	0.39	-0.73	-2.4	1.22	0.09	0.73	-0.02	0.33	0.47
YJL157C	1.83	1.19	0.9	-0.11	-1.07	-1.15	-1.09	-0.83	-1.84	-0.09	-1.04	-2.08	-0.38	-0.91	-0.97	-0.95	-1.75	-2.24	-0.12	-0.74	-0.87
YJL080C	0.84	0.84	0.41	-0.29	-1.09	-1.02	-0.54	-0.21	-0.93	-0.01	-0.8	-1.15	-0.03	-1.59	-1.81	-0.23	-0.39	-1.13	-0.07	-1.09	-1.69
YIR041W	-0.25	-0.17	0.1	-0.07	0.35	0.48	-0.52	0.22	0.9	-0.05	0.1	1.05	0.59	0.24	0.51	0.15	0.22	0.62	0.09	0.44	0.46
YIL135C	-0.75	-0.28	0.2	-0.06	-0.1	-0.08	0.31	0.22	0.66	0.09	0.03	0.18	0.07	-0.02	-0.17	0.56	0.62	1.03	0.54	0.64	0.64
YIL050W	-1.21	-0.94	-0.93	-0.02	0.78	0.71	1.92	0.69	1.81	0.21	1.63	2.06	0.28	1.95	2.06	1.73	0.99	2.28	0.73	1.71	2.12
YHR200W	-0.81	0.29	0.67	0.21	0.25	0.69	1.13	0.43	1.1	0.28	0.43	0.95	0.2	0.62	0.82	0.8	0.69	1.26	0.73	0.5	0.64
YHR119W	0.86	0.8	0.45	0	-0.32	-0.45	-0.59	-0.98	-1.28	-0.36	-1.05	-1.48	-0.32	-0.93	-1.81	-0.56	-0.62	-1	-0.14	-0.69	-0.72
YHR039C	-0.37	0.15	0.13	-0.15	-0.09	0.3	0.84	0.46	0.72	0.71	0.41	0.28	0.41	0.49	1.28	0.78	0.2	0.57	0.08	-0.46	-0.68
YGR221C	-0.29	0.15	-0.09	-0.08	-0.36	0.11	0.98	0.29	0.86	-0.09	0.09	-0.1	0.06	-0.51	-0.69	0.12	0.21	0.12	0.5	0.16	0.3
YGR066C	-0.03	0.17	0.32	-0.16	1.08	-0.36	0.05	0.55	2.67	0.39	1.44	3.4	0.23	1.38	1.54	1.65	1.18	3.19	0.74	1.01	1.69
YGL177W	1.31	0.07	-0.27	0.1	-0.44	0.49	0.18	-0.09	-0.6	-1.01	-0.19	-1.19	-0.77	-1.54	-0.48	-0.85	-0.72	-1.29	-0.12	0.06	-0.05
YGL093W	-0.39	0.1	0.11	-0.21	0.33	1.12	0.55	0.46	1.26	0.19	1.02	0.94	0.48	0.73	0.21	0.6	0.83	1.24	0.49	0.46	0.55
YGL009C	1.37	-0.2	0.33	-0.55	-0.2	-0.51	-0.1	-0.68	-0.98	-0.48	-1.34	-1.56	-0.84	-1.51	-1.37	-0.32	-0.95	-0.82	0.02	-0.05	-0.32
YFL054C	-0.53	-0.57	-0.54	-0.29	0.18	0.35	-0.79	0.42	2.87	0.98	1.41	1.98	1.04	1.39	2.05	1.76	1.58	3.91	0.51	0.58	1
YER164W	0.64	0.48	0.1	-0.2	-0.25	0.31	-0.63	-0.84	-0.71	-0.79	-0.6	-0.77	-0.66	-0.93	-1.6	-0.41	-0.32	-0.66	-0.23	-0.18	-0.18
YER019C-A	0.64	0.71	0.85	0.27	-0.28	0.1	-0.62	-0.66	-0.89	-0.39	-0.43	-0.43	-0.66	0.03	-0.25	-0.86	-0.55	-0.99	-0.63	-0.4	-0.26
YEL018W	0.53	0.49	0.66	-0.44	-0.06	-0.96	-1.67	-0.82	-1.44	-0.78	-0.51	-0.57	-0.52	0.02	-0.75	-0.33	0.06	-0.32	0.24	0.21	0.29
YDR481C	-1.59	-0.6	0.46	-0.7	0.65	0.38	0.34	1.6	1.39	-0.1	1.84	1.48	-0.41	1.56	1.7	0.39	1.76	2	0.36	1.84	1.42
YDR397C	0.36	0.14	0.27	0.06	-0.35	-0.01	-0.33	-0.98	-0.95	-0.32	-1.1	-0.76	-0.4	-0.03	-0.96	-0.2	0.23	-0.29	-0.13	0.12	0.29
YDR319C	-0.58	-0.56	-0.3	0.12	0.56	0.31	0.56	0.71	0.87	0.64	1.35	1.59	0.56	1.32	1.67	0.54	0.44	1.27	0.13	0.83	0.54
YDR246W	-0.75	-0.33	0.04	-0.14	0.23	-0.17	0.32	-0.3	0.73	-0.2	-0.19	0.3	-0.1	0.22	-0.18	0.73	0.72	1.08	0.47	0.59	0.96
YDR163W	0.06	0.22	0.63	-0.68	-0.8	-0.72	-0.82	-0.92	-1.17	-0.67	-1.45	-0.43	-0.12	-0.47	-2.03	0.01	0.35	0.27	0.32	0.32	0.43
YDL247W	0.38	0.32	0.29	0.12	0.55	0.75	-0.41	-0.53	-0.36	0.28	-0.25	-0.69	0.45	-0.56	-0.23	-0.07	-0.15	-0.29	0.66	0.41	0.35
YDL165W	-0.28	-0.05	0.23	-0.2	-0.1	0.02	-0.27	-0.51	-0.05	-0.33	-0.34	-0.22	-0.29	0.18	0.16	0.09	0.27	0.54	-0.14	0.35	0.26
YDL085W	-4.38	-4.69	-4.72	0.36	1.16	1.66	0.87	-0.28	2.68	0.71	1.68	3.85	2.01	1.74	3.38	1.77	0.47	3.36	0.66	0.93	2.44
YDL003W	0.28	0.67	0.79	-0.09	-0.53	-0.17	0.29	0.16	-0.24	-0.13	-0.02	0.05	0.24	0.01	-1.07	-0.06	-0.07	-0.49	0.44	0.07	0.14
YCR023C	-1.28	-0.53	-0.25	-0.23	0.16	-0.17	0.64	0.66	1.04	0.26	0.55	0.22	0.09	-0.28	0.55	0.57	0.13	0.77	-0.04	-0.13	-0.19
YCL024W	-0.24	0.39	0.63	-0.34	-0.75	-0.7	0.15	-0.32	-0.28	-0.58	-0.78	-0.89	-0.32	-1.32	-2.21	0.19	-0.18	-0.23	0.64	0.03	0.07
YBR238C	3.71	2.21	1.08	-0.9	-1.93	-3.25	-2.93	-0.3	-3.85	-1.6	-1.25	-5	-1.35	-3.38	-3.96	-3.07	-0.96	-4.32	-1.13	-1.58	-2.37
YBR156C	0.21	0.2	0.32	-0.51	-0.01	0.42	-0.63	-0.24	-0.33	-0.78	0.21	0.14	-0.42	-0.16	-0.36	-0.61	0.01	-0.4	-0.32	0.38	0.27
YBR076W	-0.17	-0.66	-0.45	0.46	1.21	1.37	0.25	-0.38	0.82	-0.16	0.44	0.93	-0.02	0.32	0.85	0.77	0.59	1.28	0.37	0.46	0.71
YBL107C	0.3	0.28	0.38	0.15	-0.4	-0.63	-0.03	-0.41	-0.56	0.01	-0.22	0.14	0.07	0.8	-1.13	0.03	0.16	0.23	0.25	0.02	0.13
YBL027W	1.73	1.87	1.49	0.13	-0.46	-0.32	-1.18	-0.53	-1.72	-0.24	-1.24	-1.53	-0.59	-1.01	-2.57	-1.11	-0.61	-2.48	-0.7	-1.61	-2.27
Q0115	0.32	0.39	0.59	1.14	0.47	-0.72	-0.79	-0.1	-0.05	0.15	-0.47	-0.19	0.45	-0.18	-0.79	-0.53	-0.07	-0.59	0.09	0.36	0.22
YMR321C	1.92	1.68	1.86	-0.61	-1.1	-1.26	-2.1	-1.26	-2.77	-1.31	-1.96	-3.27	-1.3	-1.85	-2.81	-1.88	-1.33	-3.15	-1.06	-1.71	-2.3
YOR366W	0.27	0.2	0.29	0.12	0.8	-0.04	-0.26	-0.55	-0.79	0.01	-0.78	-0.38	0.24	-0.77	-0.4	-0.28	-0.11	-0.43	0.21	0.2	0.21
YNR036C	-1.17	-0.73	-0.36	0.18	0.26	0.95	1.03	0.22	1.38	1.39	0.58	1.28	0.81	0.82	1.62	0.81	0.19	0.67	0.61	0.33	0.38
YKL102C	0.2	0.23	0.61	-0.53	-0.21	0.19	-0.9	-1.72	-1.66	-0.36	-0.19	0.06	0.25	-0.79	-0.01	-0.39	-0.04	-0.8	0.46	0.53	0.48
YLR335W	0.63	0.8	0.42	0.02	-0.09	-0.21	-0.61	-0.62	-0.9	-0.47	-0.55	-0.93	-0.52	-1.19	-1.32	-0.48	-0.36	-0.79	-0.01	-0.22	-0.31
YBR254C	0.19	0.68	0.76	-0.12	-0.9	-0.96	0.23	-0.68	-0.8	-0.56	-1.01	-1.95	-0.38	-0.42	-1.32	0.03	-0.1	-0.06	-0.31	-0.41	-0.54
YMR111C	0.18	0.19	0.39	-0.24	0.08	-0.06	-0.43	-0.1	-0.25	-0.2	-0.25	0.2	-0.21	0.16	-0.49	0.02	0.44	0.12	0.43	0.37	0.49
YIR020C	-0.54	-0.53	-0.39	-0.09	0.26	-0.14	0.05	0.31	0.09	0.4	0.63	0.06	0.42	0.22	1.42	0.22	-0.2	0.17	-0.11	-0.1	-0.13
YGR094W	0.58	0.55	0.66	-0.54	-0.38	-0.81	-1.94	-1.15	-2.03	-1	-1.14	-2	-1.11	-1.93	-1.7	-1.23	-0.76	-2.17	-0.67	-0.84	-1.45
YGR152C	0.92	1.08	1.04	0.02	-0.36	-0.26	-0.97	-0.22	-1.72	-0.45	-0.55	-0.92	-0.23	-0.31	-0.95	-1.32	0.23	-1.42	0.07	-0.37	-0.57
YKL159C	-0.45	-0.18	0.07	-0.05	-0.14	-0.1	0.17	-0.26	0.22	0.7	0.04	0.9	0.58	0.73	0.04	0.62	1.45	1.37	0.14	0.93	0.61
YDL008W	0.02	0.33	0.39	0.11	0.07	-0.07	0.61	0.01	0.27	-0.26	0.22	0.13	-0.39	0.88	0.33	0.22	0.6	0.87	-0.16	0.14	0.09
YGL186C	0.03	0.57	0.65	-0.09	-0.25	-0.95	0.81	0.47	0.33	0.21	1.35	0.83	-0.16	1.37	1.6	0.26	0.1	0.23	0.21	0.67	0.45
YPR016C	2.28	1.36	0.77	-0.08	-0.86	-1.46	-1.43	-0.03	-2.32	-0.66	-1.22	-2.27	-0.66	-1.31	-1.03	-1.66	-0.84	-2.77	-1	-1.39	-2.19
YDR245W	1.28	1.02	0.98	-0.36	-0.76	-0.53	-1.31	-0.83	-1.57	-0.66	-0.73	-1.19	-0.49	-0.67	-0.97	-1.13	-0.82	-1.53	-0.58	-0.76	-1.16
YDL246C	0	0.18	0.46	-0.26	0.44	0.54	-0.12	0.21	0.85	0.57	0.76	0.9	0.87	0.53	1.54	0.19	0.44	0.3	0.44	0.68	0.5
YLR390W-A	1.04	-0.29	-1.29	0.66	1.16	1.06	0.75	1.43	1.13	1.11	1.49	1.76	0.84	0.82	2.27	0.25	0.48	0.25	0.15	1.24	1
YGR072W	0.66	0.55	0.61	0.61	0.36	0.34	-0.54	-0.89	-1.19	-0.75	-1.33	-0.54	-0.31	-0.67	-0.36	-0.56	-0.3	-0.9	0.29	0.2	0.12
YMR121C	0.11	0.21	0.2	0.3	-0.26	0.28	0.1	-0.6	0.05	-0.01	-0.24	0.15	-0.21	0.55	-0.46	0.02	0.12	0.05	0.1	0.1	0.39
YDL077C	-0.77	0	-0.01	0.05	0.2	0.14	1.01	0.14	0.81	0.26	-0.16	-0.05	0.29	-0.16	-0.32	1.12	0.58	1.07	0.25	-0.01	-0.01
YDR477W	-0.56	-0.41	-0.08	-0.05	0.25	0.28	-0.1	-0.46	0.05	0.63	-0.24	0.22	0.45	-0.47	-0.42	0.11	-0.42	-0.02	0.67	0.2	0.2
YPR202W	0.04	0.11	0.58	0.06	0.21	-0.31	-0.38	-0.49	-0.98	-0.33	-0.58	-0.85	-0.55	-1.05	-0.65	-0.33	-0.2	-0.43	0.17	0.14	-0.09
YPR119W	1.51	0.89	0.44	-0.05	-0.04	-0.11	-0.66	-0.75	-1.57	-0.21	-0.26	-0.85	-0.18	-0.91	-1.02	-1.34	-1.26	-2.12	-0.68	-1.47	-1.78
YPR050C	0.09	0.33	0.48	-0.13	0.84	0.89	-0.34	0.46	1.42	0.49	0.95	2.36	-0.37	0.79	2.32	0.04	0.33	0.15	0.35	0.63	0.8
YPL097W	-0.48	-0.59	-0.4	-0.02	-0.09	0.06	-0.24	-0.37	0.24	1.19	0.15	-0.01	0.81	-0.13	-0.37	0.08	0.05	-0.19	0.51	0.04	-0.14
YPL013C	-0.19	0.05	0.36	-0.04	-0.54	-0.79	0.43	-0.58	-0.3	0.81	-1.14	-0.26	0.45	-0.34	-1.54	0.43	0.17	0.45	0.26	0.17	0.29
YOR243C	2.09	1.41	0.96	-0.5	-2.26	-2.45	-1.96	-0.75	-3.21	-1.66	-2.45	-4.41	-1.48	-3.19	-3.89	-1.59	-0.89	-3.43	-0.44	-1.1	-1.63
YOR171C	0.39	0.1	0.13	-0.22	-0.47	-0.06	-0.58	-0.32	-0.72	-0.15	-0.23	-0.7	-0.38	-0.39	-0.67	-0.26	-0.17	-0.47	0.07	-0.17	-0.12
YOR094W	0.7	0.55	0.59	0.15	-0.6	-0.69	-0.35	-0.5	-1.03	-0.31	-0.75	-0.89	-0.18	0.03	-0.62	-0.29	-0.16	-0.55	-0.11	-0.05	-0.12
YOL122C	-2.39	-1.84	-1.47	-0.21	-0.03	-0.07	2.74	1.42	2.74	1.32	1.15	1.31	0.92	0.98	1.67	2.33	1.08	2.28	0.66	1.27	1.09
YOL053W	-1.52	-0.96	-1	0.39	0.35	0.1	1.88	0.08	2.41	0.92	0.22	1.41	0.92	0.81	1.23	1.41	0.72	1.69	0.92	0.47	0.96
YNL333W	-1.22	-1.55	-1.54	-0.1	0	0.23	1.65	0.51	1.95	0.57	2.07	2.35	0.26	2.13	1.41	1.38	1.15	2.07	0.64	1.91	1.71
YNL257C	-1.01	-0.34	-0.38	0.1	0.47	0.41	1.78	0.73	1.62	0.03	0.38	0.44	-0.07	0.09	-0.65	1.56	0.74	1.71	0.74	0.34	0.45
YNL184C	0.15	0.35	0.63	-1.66	-1.54	-0.85	-2.15	0.08	-2.41		-1.47	-0.3	-0.96	-1.68	0.28	-0.15	0.4	-0.43	0.52	0.25	0
YNL101W	0.2	0.34	0.33	-0.28	1.48	1.33	0.02	2.07	1.34	-0.37	2.23	1.47	-0.55	1.85	2.16	-0.25	1.53	1.34	-0.3	1.43	0.94
YMR265C	0.77	0.41	0.32	-0.32	-0.03	0.09	-0.89	-0.89	-0.84	-0.71	-0.48	-0.72	-0.61	-0.19	-0.68	-0.86	-0.19	-0.79	-0.19	-0.25	-0.42
YMR183C	-0.1	0.45	0.1	0.18	0.39	0.06	0.72	-0.15	0.29	-0.22	-0.08	-0.12	-0.21	-0.48	-0.67	0.55	0.41	0.76	0.05	0.12	0.08
YMR107W	-3.93	-4	-3.91	0.83	1.84	1.83	-0.08	-0.54	2.54	0.7	1.03	2.62	1.07	1.23	3.27	1.89	1.53	4.97	-0.18	0.25	2.12
YMR035W	-0.59	-0.89	-0.37	0.33	-0.5	-0.59	1.27	0.12	0.79	0.42	0.13	-0.22	0.3	0.39	-0.34	1.14	0.62	0.75	-0.08	-0.05	-0.23
YML090W	0.14	0.25	-0.13	0.58	0.58	0.78	-0.05	0.39	-0.19	-0.18	0.27	-0.06	-0.06	-0.14	1.46	-0.5	-0.25	-0.66	-0.32	0.04	0.2
YLR395C	-0.97	-0.99	-0.81	0.03	0.11	0.12	1.69	0.7	0.88	0.61	0.34	0.65	0.11	0.53	0.53	1.26	0.62	1.8	0.28	0.33	0.34
YLR325C	2.21	2.45	1.9	0.27	-1.03	-1.48	-0.83	-0.17	-1.96	-0.19	-1.92	-2.66	-0.13	-1.7	-4.08	-0.98	-0.91	-2.7	-0.82	-2.75	-4.41
YLR244C	1.59	0.99	0.73	0.01	-1.04	-0.59	-1.16	-1.02	-1.71	-0.54	-1.58	-1.49	-0.63	-1.69	-0.84	-0.8	-0.87	-1.89	-0.42	-1.31	-1.44
YLR160C	0.33	0.2	0.05	0.46	0.95	0.92	0.48	0.99	1.31	0.51	4.52	4.45	0.33	4.72	5.2	0.39	1	1.36	0.21	3.1	2.63
YLR090W	-0.1	-0.3	-0.02	-0.1	-0.1	0.18	-0.23	0.34	0.31	0.31	0.61	0.78	0.46	0.55	0.58	0.06	0.47	0.29	0.57	0.56	0.55
YKR013W	0.77	-0.39	-1.01	-0.34	-0.24	-0.29	-0.09	1.11	-0.23	-0.02	1.57	0.82	0.13	1.02	0.76	-1.49	0.8	-1.36	-0.38	1.08	0.49
YKL154W	0.3	0.55	1.23	0.47	-0.25	-1.19	-0.65	-1.17	-1.83	-0.76	-1.36	-1.93	-0.54	-0.74	-1.99	-0.46	-0.61	-0.88	-0.35	-0.75	-0.89
YJR010C-A	-0.26	-0.01	0.19	0.15	0.07	-0.26	0.1	-0.32	-0.06	0.1	-0.28	-0.66	0.2	0.02	0.07	0.09	-0.25	0.13	0.07	-0.04	-0.18
YJL156W-A	0.48	0.22	0.33	0.4	0.75	0.05	-0.58	-0.38	-0.59	-0.14	-0.63	-0.14	-0.28	-0.28	0.1	-0.4	-0.28	-0.85	0.03	0.38	0.2
YJL079C	-0.71	-1.48	-2.71	0.04	1.04	0.17	-0.09	1.06	0.42	1.53	0.81	0.62	1.5	0.19	0.1	-0.03	-0.38	0.23	0.73	-0.2	0.18
YIR040C	0.26	0.23	0.49	0.33	-1.04	1.15	-2.01	0.08	0.27	-1.04		-0.22	-0.75		-0.06	-0.28	0.17	-0.59	0.41	0.55	0.5
YIL134W	0.98	0.94	0.79	0.04	-0.99	-0.46	-1.72	-1.46	-1.47	0.01	-0.53	-1.04	0.09	-0.26	-0.56	-0.91	-1.22	-1.48	0.13	-0.32	-0.59
YIL049W	-0.63	-0.09	0.2	0.18	-0.38	-0.52	1.24	-0.1	0.45	0.21	-0.86	-0.89	0.09	-0.71	-0.6	1.02	0.12	0.72	0.05	-0.19	-0.43
YHR118C	0.54	0.44	0.36	-0.18	-0.95	-1.28	-0.7	-0.71	-1.52	-0.38	-1.2	-1.54	-0.25	-0.79	-1.64	-0.44	-0.5	-0.96	0.27	-0.03	0.09
YHR038W	-0.38	-0.03	0.35	-0.18	-0.31	-0.16	0.24	-0.01	0.13	0.36	-0.9	0.32	0.72	-0.37	-0.72	0.44	0.48	0.31	0.37	0.04	0.27
YHL007C	0.86	0.33	0.34	-0.48	-1.53	-1.5	-1.05	-0.96	-1.86	-0.97	-1.27	-2.4	-1.02	-2.07	-2.54	-0.77	-0.86	-1.89	-0.18	-0.67	-0.94
YGR220C	-0.09	-0.17	-0.04	0.16	-0.11	-0.06	-0.08	-0.4	-0.06	1.11	-0.12	0.05	0.66	0.19	-0.46	-0.08	-0.18	-0.49	0.66	-0.08	-0.13
YGR136W	-0.51	-0.01	0.55	0.07	0.33	0.09	0.62	0.99	1.23	0.7	0.69	1.17	0.43	1.09	1.07	0.82	1.45	1.36	0.64	1.24	1.41
YGR065C	0.47	0.71	1.23	-0.14	-1.11	-2	0.16	-0.25	-1.38	0.98	0.88	-1.93	0.54	0.54	-1.82	-0.48	-1.24	-1.78	-0.37	-0.46	-1.3
YGL092W	1.19	0.68	0.06	0.05	-0.32	-0.09	-0.79	-0.67	-1.36	-0.5	-0.45	-1.32	-0.38	-0.96	-1.17	-0.82	-0.65	-1.84	-0.22	-0.67	-0.95
YGL008C	4.26	2.12	1.05	0.63	0.86	0.66	0.92	2.69	1.39	0.84	2.31	0.83	0.42	1	1.86	0.8	1.32	1.19	0.28	1.15	0.53
YFL053W	0.32	0.37	0.6	-0.52	-0.38	-0.35	2.37	5.97	6.86	-0.32	3.72	3.63	-0.13	2.49	2.98	4.87	5.27	6.18	0.43	1.28	1.51
YER091C-A	0.13	0.25	0.43	-0.2	-0.3	0.07	-0.75	-0.58	-1.78	0.71	-0.6	-0.93	-1.96	2.43	-0.22	-0.02	0.09	-0.56	0.43	0.42	0.47
YER018C	-0.21	0.37	0.09	0.04	0.76	0.54	0.73	0.86	0.58	0.66	1.03	0.86	0.55	1.26	1.1	0.12	0.39	0.41	-0.02	0.54	0.38
YDR480W	-0.2	0.29	0.5	-0.15	-0.02	0.01	0.11	0.17	0.6	0.18	-0.2	0.45	0.17	0.76	-0.19	0.15	0.46	0.43	0.41	0.33	0.54
YDR318W	-0.06	0.22	0.07	0.54	0.33	1.02	1.27	0.9	1.26	0.3	0.47	0.72	0.64	0.85	1	0.75	0.71	1.11	0.4	0.56	0.53
YDR162C	-0.12	0.08	0.46	-0.14	0.17	-0.44	0	-0.29	-0.2	-0.48	-0.38	-0.03	-0.18	0.06	-0.8	0.17	0.48	0.48	0.3	0.28	0.41
YDR079C-A	0.42	0.41	0.54	0.17	-0.21	-0.19	-0.27	-0.97	-1.15	-0.69	-1.1	-1.08	-0.69	-0.1	-1.67	-0.08	-0.13	0.08	-0.43	-0.42	-0.24
YDL002C	0.13	0.27	0.43	-0.08	-0.33	-0.78	-0.37	-0.57	-0.9	-0.61	-0.75	-0.38	-0.19	0.02	-0.77	0.07	0.02	0.23	-0.22	-0.32	-0.44
YCR022C	0.1	0.26	0.44	-0.05	-0.55	-0.8	-1.33	-1.48	-1.75	-0.62	-1.23	-1.72	-1.11	-1.46	-1.3	-0.63	-0.32	-0.88	0.21	0.04	0.12
YCL023C	0.12	0.32	0.59	-1.17	-0.06	0.32	-0.59	0.58	-0.22	-0.17	-0.13	1.63	0.54	1.01	2.16	-0.18	0.42	-0.19	0.44	0.65	0.54
YBR237W	0.11	0.1	0.12	-0.25	-0.47	-0.29	-0.67	-0.61	-0.99	-0.6	-0.64	-0.53	-0.13	-0.58	-1.01	0.07	0.12	0.17	0.1	0.04	-0.01
YBR155W	1.46	1.09	0.91	-0.41	-1.34	-1.43	-1.42	-1.45	-2.84	-2.34	-3.69	-3.6	-1.65	-2.64	-3.53	-1.03	-0.69	-1.69	0.13	-0.28	-0.3
	#N/A	#N/A	#N/A	-0.31	-0.87	-1.16	-1.09	-1.03	-1.56	-0.29	-0.81	-1.71	-0.62	-1.23	-1.17	#N/A	#N/A	#N/A	#N/A	#N/A	#N/A
YBL106C	0	0.23	-0.25	-0.01	0.34	-0.05	0.86	1.04	1.12	-0.7	0.46	-0.28	-0.67	0.42	-0.57	0.72	1.03	1.13	0.26	1.09	0.75
YAL060W	-2.26	-2.18	-1.6	-0.08	0.78	1.01	0.96	1.64	1.37	2.82	3.8	3.78	2.05	3.23	3.97	0.64	1.22	1.16	2.54	2.24	2.36
Q0110	0.21	0.27	0.62	0	-1.61	-2.23	-1.51	-0.92	-0.96		-1.94	-0.22	-0.78	-0.62	-2.3	-0.6	-0.23	-0.84	-0.11	0.15	0.02
YPL245W	1.82	1.5	1.38	0.23	-0.67	-0.51	-1.11	-1.36	-1.85	-0.52	-2.09	-2.25	-0.58	-2.2	-1.67	-1.04	-1.31	-2.03	0	-0.47	-0.56
YLR394W	-0.79	-0.87	-0.7	-0.34	-0.89	-0.58	-0.34	-1.03	-0.5	0.06	-0.88	-0.5	0.04	-1.08	-1.1	-0.15	-0.8	-0.65	0.44	0.11	0.1
YNL239W	-2.25	-1.61	-1.32	0.34	0.69	0.73	1.64	0.87	2.18	0.47	2.4	2.55	0.06	2.02	1.88	1.76	1.36	2.76	0.92	2.31	2.6
YMR101C	0.87	-0.02	0.1	0.01	0.24	0.93	-2.1	-0.95	-1.45	-0.18	0.48	1.22	-0.22	1.2	0.8	-1.02	-0.35	-0.75	0.21	0.42	0.47
YDL051W	2.3	1.65	1.01	-0.35	-1.68	-1.83	-1.86	-0.76	-3.07	-2.37	-3.26	-4.51	-2.05	-2.98	-4.05	-1.81	-0.66	-3.2	-0.72	-1.35	-1.84
YKL189W	-0.57	-0.54	-0.52	0.13	0.18	0.57	-0.23	-0.67	-0.09	0.57	-0.31	-0.02	0.77	-0.22	-0.19	0.28	0.01	0.17	0.48	0.09	0.26
YOR258W	0.1	0.05	0.26	-0.09	-0.11	0.3	-0.11	-0.09	-0.11	-1.02	0.13	-0.24	-0.37	0.61	-0.47	0.18	0.19	0.56	-0.01	0.17	0.36
YLR134W	1.69	0.18	0.13	-0.36	-0.09	0.05	-1.11	-0.46	-2.56	0.16	0.29	-0.55	0	-0.47	-0.63	-1.44	-0.77	-1.62	-0.07	-0.42	-0.63
YGL250W	-1.89	-1.37	-0.66	-0.37	-0.06	0.34	1.84	0.62	3.04	0.95	1.11	2.19	0.76	1.07	0.65	1.78	0.69	2.33	0.96	0.92	1.07
YDR194C	0.12	-0.06	0.33	-0.28	-0.52	-1.13	-1.09	-1.33	-1.37	0.21	-1.03	-1.25	0.02	-1.13	-2.1	-0.7	-0.77	-1.23	0.46	-0.47	-0.79
YOR292C	-1.45	-0.63	-0.51	-0.04	0.49	0.74	1.52	1.39	2.28	1.04	1.47	2.09	0.98	1.5	2.28	1.47	1.04	2.18	1.08	1.03	1.15
YDL103C	-0.61	-0.01	-0.09	0.13	0.36	0	0.98	0.45	1.28	0.46	0.43	1.13	0.53	0.62	0.34	0.97	0.45	1.22	0.8	0.39	0.48
YGL153W	-0.61	-0.14	-0.09	0.14	0.1	-0.14	0.7	-0.25	0.38	-0.41	-0.53	0.15	-0.4	0.17	-0.59	0.65	0.41	0.9	0.41	0.25	0.47
YHR051W	-1.74	-0.95	-1.33	0.18	0.7	0.54	2.3	0.97	1.65	0.66	0.75	1.28	0.55	0.87	0.92	1.89	1.3	2.53	0.7	0.73	0.98
YBR011C	-0.03	0.24	0.25	-0.17	-0.06	0.27	0.32	-0.3	0.15	0.01	0	0.09	-0.16	-0.05	-0.07	0.29	-0.2	0.17	-0.06	0.21	0.36
YNL046W	-0.11	-0.27	0.24	0.08	0.23	0.31	0.65	0.29	0.58	0.27	0.47	0.45	0.11	1.17	1.59	0.41	0	0.77	0.12	0.23	-0.09
YHL035C	-0.94	-0.47	0.44	-0.18	-0.14	-0.37	1.09	-0.14	0.86	0.45	0.09	0.86	0.1	-0.29	-0.76	1.85	-0.36	1.3	0.08	-0.18	0.12
YMR177W	1.83	1.15	1.11	-0.66	-1.71	-1.53	-2.16	-1.12	-1.97	-1.18	-0.65	-2.28	-1.04	-1.03	-2.01	-1.64	-0.6	-2.12	-0.3	-0.15	-0.9
YNL230C	-0.07	0	0.14	-0.1	-0.16	0.38	0.01	0.2	0.09	0.34	0.2	0.35	0.54	-0.02	0.24	-0.08	0.02	-0.21	0.34	0.6	0.55
YOR302W	1.95	1.94	2.75	0.86	0.38	-0.92	-1.52	0.19	-1.73	-1.08	-1.64	-2.81	-1.27	-1.62	-1.3	-0.24	0.22	-0.05	0.36	-0.89	-1.35
YGR031W	-0.87	0.03	-0.14	0.17	-0.12	-0.48	0.14	-0.43	0.11	0.04	-0.89	-0.84	0.05	-0.63	-0.45	0.34	-0.13	0.08	0.45	-0.12	0.03
YLR356W	-2.87	-3.19	-2.57	0.49	1.04	0.91	3	1.54	3.27	2.23	2.98	3.69	1.46	2.43	3.09	3.45	1.62	4.21	1.53	2.5	3.16
YPR201W	-0.19	0.02	0.31	0.1	0.36	0.01	-0.27	0.76	1.23	-0.17	1.5	1.83	0.53	1.77	2.38	0.57	0.32	0.82	0.4	1.04	0.78
YPR118W	0.61	1.02	0.94	-0.32	-0.83	-1.29	-0.58	-0.47	-0.96	-1.42	-1.37	-2.21	-1.4	-1.03	-1.79	-0.18	0.06	-0.21	-0.32	-0.49	-0.83
YPR049C	-0.49	-0.38	-0.58	0	0.14	0.51	0.93	0.62	1.24	-0.52	0.45	0.49	-0.43	0.6	0.41	0.88	0.94	1.25	0.5	1.01	1.05
YPL262W	-1.97	-1.56	-2.04	0.26	0.31	0.34	1.25	1.06	1.7	0.8	1.21	1.46	0.27	0.59	1.18	1.48	0.77	1.94	0.33	0.82	0.71
YPL180W	-0.14	0.03	0.12	0.3	0.2	0.2	0.06	0.27	0.23	-0.4	0.12	0.16	-0.24	0.13	-0.56	0.16	0.5	0.41	0.44	0.44	0.52
YPL096W	-0.91	0.01	-0.13	0.18	0.33	-0.01	1.91	0.79	2.15	0.3	0.29	1.34	0.42	0.93	0.55	1.51	1.11	1.9	0.64	0.57	0.82
YPL012W	2.92	1.85	0.74	-0.14	-2.2	-3.18	-1.56	-1.01	-3.39	-3.15	-3.9	-5.78	-3.27	-5.29	-4.12	-1.56	-1.07	-3.89	-0.32	-1.07	-1.46
YOR323C	1.06	1.36	1.16	-0.03	-0.34	-0.48	-0.73	-0.25	-0.74	-0.3	-0.37	-0.76	-0.57	-0.33	-0.69	-0.53	-0.22	-0.99	-0.07	-0.25	-0.69
YOR023C	-0.5	-0.29	-0.25	-0.08	0.39	0.61	-0.02	0.14	0.3	-0.17	-0.33	0.15	-0.17	-0.35	-0.54	0.29	0.45	0.72	0.23	0.39	0.69
YOL052C-A	-3.38	-5.2	-6.28	2.55	2.37	2.91	6.23	0.41	8.49	3.88	2.41	7.9	5.2	3.47	5.08	6.99	2.47	7.86	4.19	3.54	6.56
YNR061C	-1.05	-0.52	-0.07	0	0.23	0.21	1.28	0.24	1.1	1.05	0.64	0.67	0.75	0.66	1.27	1.11	0.07	1.41	0.76	0.56	0.52
YNL332W	-1.77	-1.72	-1.74	-0.01	0.01	-0.02	1.2	0.38	1.83	0.43	1.09	1.65	0.8	1.18	1.39	2.05	0.65	2.98	0.59	0.97	1.37
YNL256W	1.18	0.87	0.73	-0.48	-1.62	-1.49	-0.88	-0.7	-1.7	-1.28	-0.66	-2.06	-1.07	-1.13	-1.64	-0.69	-0.62	-1.54	-0.02	-0.16	-0.44
YNL183C	-0.74	-0.33	-0.33	-0.04	1.19	1.65	0.72	2.44	2.06	-0.03	2.18	1.79	0.14	1.22	1.06	0.66	1.83	1.44	0.06	1.12	0.79
YNL100W	-1.74	-1.42	-1.42	0.23	0.32	0.45	1.09	-0.15	1.2	1.23	-0.04	0.87	0.95	0.77	0.76	1.11	0.36	1.01	0.8	0.11	0.58
YNL016W	0.48	0.52	0.04	-0.16	-0.55	-0.52	-0.45	-0.11	-0.71	-0.41	-0.28	-0.75	-0.22	-0.79	-0.8	-0.31	-0.39	-0.64	-0.16	-0.41	-0.73
YMR264W	-0.51	0.05	1.08	-0.36	0.07	-0.64	0.17	-0.12	0.28	-0.22	-0.47	-0.08	-0.48	-0.23	-0.69	0.29	0.43	0.64	-0.18	0.06	0.03
YML089C	-1.19	-1.84	-1.83	-0.12	-0.69	0.02	-0.58	-0.17	-0.69	-1.02	0.49	0.12	-0.66	-0.41	-0.11	-0.24	0.09	-0.35	0.16	0.43	0.27
YML008C	-1.34	-0.16	-0.39	-0.07	-0.09	0.06	0.27	0.01	0.43	0.06	0.23	0.38	0	0.35	-0.02	0.34	0.43	0.68	0.16	-0.22	-0.51
YLR324W	-1.11	-0.58	-0.1	0.07	0.8	0.88	1.6	1.06	2.34	1.66	1.59	1.97	0.98	1.47	1.24	1.53	0.89	2.26	1.71	1.66	1.94
YLR243W	1.23	0.7	0.7	-0.1	-2.34	-1.8	-1.27	-1.08	-2.27	-1.09	-2.77	-3.48	-0.84	-2.34	-2.27	-0.88	-0.75	-2.28	-0.23	-0.75	-1.01
YLR089C	-0.71	-0.42	-0.74	-0.04	0.66	0.49	-0.47	2.44	1.18	0.34	3.12	2.49	0.31	2.99	2.73	0.05	1.85	1.54	0.19	2.42	2.15
YKR095W	0.12	0.32	0.35	0.06	0.24	0.08	-0.04	-0.2	-0.24	-1.1	-0.57	-0.15	-0.84	-0.47	-1.95	0.01	0.12	0.2	0.17	0.28	0.24
YKR012C	0.25	0.16	0.45	-1.66	-0.86	-1.12	-1.29	0.5	-0.64	-0.6	-0.03	-0.01	-0.27	-0.45	0	-0.02	0.4	-0.17	0.64	0.58	0.45
YKL153W	-0.07	0.66	0.76	0.04	-0.91	0.15	-0.56	0.06	-1.24	1.19	-0.65	-0.65	-0.03	-1.55	0.28	1.05	-0.6	0.6	0.51	0.41	0.43
YKL072W	1.06	0.85	0.84	0.14	0.14	0.52	-1.41	0	-1.17	-1.55	-0.21	-1.32	-1.34	-0.57	-1.27	-0.64	0.18	-0.36	0.02	0.09	0.09
YJR090C	0.18	-0.32	0.13	-0.88	-0.56	-0.1	-1.6	-0.9	-1.08	-0.92	-0.28	-0.28	-0.7	-0.7	-0.66	-0.96	-0.75	-0.79	-0.08	-0.05	-0.2
YJR009C	-0.17	1.52	1.57	-0.09	0.04	0.49	3.77	1.17	3.25	1.95	1.94	1.38	1.16	1.08	1.84	2.3	0.45	2.22	1.63	0.6	0.14
YJL156C	0.87	0.08	0.01	-0.03	-0.13	-0.19	-0.79	-0.4	-1.08	-0.03	0.11	-0.44	-0.06	-0.36	-0.03	-0.43	-0.68	-0.86	0.18	-0.15	-0.4
YJL078C	0.74	0.23	-0.64	-0.05	0.16	0.52	-0.08	-0.41	-0.3	0.07	1.01	0.76	0.05	-0.02	0.73	-0.29	-0.35	-0.53	0.33	0.6	0.54
YIL133C	2.72	2.41	1.73	0.08	-1.8	-1.52	-1.19	-0.29	-2.33	-0.12	-1.73	-3.49	-0.47	-1.78	-3.43	-1.32	-0.86	-3.47	-0.94	-2.08	-3.82
YIL048W	-0.05	-0.2	-0.71	-0.16	0.23	0.34	0.11	0.24	0.32	0.04	0.69	0.29	0	0.01	0.33	-0.18	-0.14	-0.03	-0.25	0.05	-0.29
YHR198C	-1.76	-1.3	-0.97	0	0.38	0.55	1.23	0.25	1.76	1.11	0.33	1.32	1	0.46	0.82	1.24	0.11	1.38	1.01	0.32	0.56
YHL006C	0.04	-0.19	0.05	0.07	0.47	0.89	0	0.14	0.23	0.05	0.89	0.8	0.13	1.21	1.29	0	0.29	0.34	-0.14	0.66	0.58
YGR064W	0.29	0.2	0.57	0.1	-0.42	-0.2	-0.56	-0.5	-0.8	0.72	-0.31	-0.92	0.43	-0.58	-1.3	-0.26	-0.09	-0.64	0.59	0.41	0.38
YGL244W	0.54	0.55	0.4	0.19	0.42	-0.59	-0.45	-0.22	-1.01	-0.21	-0.39	-0.1	0.06	-0.17	-0.94	-0.2	0.03	-0.03	0.26	0.03	0.06
YGL175C	0.11	0.04	0.4	-1.02	-0.37	-0.61	-0.54	-0.43	-0.96	-0.48	0	-0.77	-0.43	-0.63	-0.7	-0.09	0.13	-0.42	0.4	0.39	0.36
YGL091C	0.34	0.27	0.23	0.38	0.64	0.4	0	0.15	0.28	0.24	0.61	0.54	0.16	0.9	0.46	0.14	0.64	0.52	-0.02	0.34	0.12
YGL007W	0.17	0.27	0.38	-0.3	-0.19	-0.06	-1.44	0.35	-0.92	0.22	2.3	1.34	0.22	2.54	1.1	-0.39	0.33	-0.51	0.34	0.97	0.6
YFL052W	-0.81	-0.59	-0.46	-1.07	0.33	-0.48	-2.77	-0.51	-0.3	1.25	0.26	1.82	1.57	0.66	1.74	-0.36	0.16	-0.46	1.04	0.47	0.77
YER163C	-0.11	0.05	0.64	0.01	0.34	0.29	0.01	0.09	0.31	0.81	0.71	1.3	0.55	1.13	0.47	0.08	0.49	0.35	0.53	0.66	1.05
YER017C	-0.45	-0.14	-0.3	-0.03	0.27	0.58	0.15	0.13	0.45	0.19	0.05	0.03	0.05	-0.41	0.08	0.4	0.25	0.21	0.57	0.36	0.29
YEL017C-A	3.16	2.19	1.62	0.54	0.83	0.23	0.85	2.67	1.63	0.55	1.6	1.45	0.1	0.92	2.03	0.7	1.57	1.37	-0.19	0.84	0.34
YDR395W	1.26	0.88	0.32	-0.28	-1.74	-2.36	-1.23	-0.9	-2.19	-1.21	-2.05	-3.35	-1.11	-2.41	-2.63	-1.02	-0.97	-2.59	-0.27	-0.94	-1.33
YDR317W	0.64	0.33	0.48	-0.43	-1.04	-1.21	-1.81	-1.08	-1.53	-0.08	-1.1	-0.94	-0.06	-0.8	-2.24	-0.69	-0.45	-0.65	-0.05	-0.12	-0.18
YDR244W	-0.7	-0.48	-0.31	-0.28	-0.35	0.08	-0.21	-0.3	0.1	-0.39	-0.3	0.05	-0.13	-0.33	-0.56	0.24	0.2	0.08	-0.01	0.05	0.1
YDR161W	1.95	1.52	1.18	-0.32	-2.21	-1.99	-1.89	-1.49	-3.36	-2.61	-4.2	-5.54	-2.38	-4	-4.73	-1.54	-0.95	-2.77	-0.24	-0.99	-1.07
YDR078C	-0.24	-0.1	0.01	0.04	0.23	-0.3	0.4	-0.08	0.64	-0.41	-0.31	0.27	0.4	-0.43	0.5	0.39	0.03	0.57	0.46	0.18	0.34
YDL245C	0.11	0.27	0.52	-0.33	0.44	0.33	-1.83	0.28	0.1	0.28	0.48	0.86	0.73	0.2	0.84	-0.06	0.36	-0.14	0.49	0.49	0.77
YDL163W	0.18	0.49	0.53	0.24	-1.54		-1.94	-0.66	-1.2	-0.38	-1.44	-0.8	0.38	-0.42	0.28	-0.05	0.26	-0.35	0.39	0.53	0.51
YDL084W	0.36	0.63	0.66	-0.06	-0.22	-0.51	-0.67	-0.38	-0.92	-0.05	-0.28	-0.54	-0.2	-0.26	-0.29	-0.31	-0.57	-0.81	0.11	-0.36	-0.75
YDL001W	0.08	0.23	0.22	-0.05	-0.3	-0.36	-0.23	-0.49	-0.48	-0.39	-0.37	-0.44	-0.23	-0.12	-0.67	0.14	0.02	-0.03	0.09	0.06	-0.04
YBR236C	0.41	0.49	0.37	-0.17	0.01	-0.32	-0.32	-0.11	-0.36	-0.1	-0.29	-0.11	-0.15	-0.03	-0.25	-0.02	0.01	-0.05	-0.14	0.03	-0.22
YBR154C	2.14	1.27	0.93	0.29	-1.39	-1.84	-1.27	-0.82	-3.11	-1.04	-2.67	-3.19	-0.85	-2.13	-2.43	-1.09	-0.58	-2.87	-0.77	-1.56	-1.51
YBR074W	0.71	0.27	0	0.19	-0.05	-1.43	-0.77	-0.56	-2	-0.45	-0.55	-2.21	-0.65	-1.42	-0.49	-0.77	-1.39	-1.88	-0.38	-1.05	-1.5
YBL105C	0.01	-0.21	-0.27	-0.26	0.16	0.57	-0.29	-0.21	-0.03	-0.12	0.42	0.12	-0.09	-0.2	-0.08	0.02	0.08	0.06	0	0.42	0.23
YBL026W	0.39	0.17	0.86	-0.3	-0.63	-0.79	-0.8	-0.86	-1.53	-0.64	-0.86	-1.18	-0.62	0.13	-1.14	-0.35	0.1	-0.06	-1.01	-0.49	-0.55
YAL059W	3.57	1.81	0.95	-0.28	-3.15	-3.17	-2.65	-1.4	-4.57	-2.67	-4.33	-5.45	-2.36	-4.26	-3.92	-2.49	-1.23	-4.64	-0.85	-2.03	-2.19
Q0105	0.47	0.28	-0.01	0.43	0.49	-0.24	-0.21	-0.62	-0.92	-0.65	-0.56	0.66	-0.08	-1.05	0.86	-0.7	-1.14	-1.37	-0.09	-0.07	0.26
YLR360W	-0.1	0	0.23	-0.01	0.2	0.31	0.08	0	0.17	0.17	-0.09	-0.05	0.06	-0.29	-0.51	0.14	0.19	0.09	0.29	0.1	0.22
YBL050W	-1	-0.25	-0.07	0.17	0.56	0.58	1.33	0.89	1.63	0.53	0.96	1.43	0.41	1.16	0.8	1.09	1.39	2.05	0.36	0.46	0.36
YNL095C	1.1	1.48	0.94	-0.43	-0.54	-0.56	-0.49	0.32	-0.79	-3	-0.5	-2.05	-2.65	-0.93	-1.03	-0.86	0.18	-0.47	-0.51	0.36	-0.21
YOR136W	-3.31	-1.96	-0.75	-0.18	0.35	0.61	1.6	1.71	3.34	2.16	2.19	2.95	0.85	1	1.61	1.98	1.69	2.85	1.11	1.24	1.14
YFR047C	-1.06	-0.74	-0.66	0.05	0.25	0.42	1.45	0.91	1.36	0.72	1.07	1.36	0.2	0.91	1.72	1.58	0.72	1.9	0.45	0.72	0.86
YPR113W	1.25	1.14	1.13	-0.48	0.27	0	-0.75	0.65	-1.08	0.48	0.67	0.51	0.18	0.63	1.25	-1.83	-0.14	-2.16	0.13	0.39	0.13
YKL186C	0.9	0.51	0.57	0.21	0.24	0.02	-0.83	-0.85	-0.97	-0.83	-1.56	-1.22	-0.87	-0.9	-1.48	-0.63	-0.35	-0.62	-0.28	-0.23	-0.08
YGL237C	-1	-0.55	-0.32	0.3	0.49	0.37	0.88	0.32	0.89	0.58	0.1	0.98	0.62	0.38	0.74	0.67	0.58	0.99	0.61	0.59	0.77
YLL024C	2.52	4.24	3.51	-0.22	-1.37	-1.89	2.69	-0.01	0.12	0.19	0.12	-1.4	-0.07	-0.85	-1.4	0.5	-0.36	0.03	0.26	-0.99	-2.27
YLL019C	-1.04	-2.14	-2.55	0	0.66	0.68	0.09	0.41	0.56	0.65	1.86	1.5	0.58	0.81	0.93	0.39	0.42	0.9	0.65	1.17	1.07
Q0182	0.3	0.4	0.7	1.11	0.47	0.35	-0.97	0.49	-0.44	-0.33	-0.85	0.07	0.04	-1.7	0.28	-0.02	0.13	-0.38	0.6	0.47	0.56
YJL099W	-0.48	-0.05	0.02	-0.18	0.32	-0.14	0.94	0.54	0.83	-0.24	-0.36	0.18	0.06	-0.38	-0.29	0.83	0.47	0.8	-0.08	0.37	0.18
YGR020C	0.21	0.03	1.04	-0.29	-0.12	-1.12	-0.87	-1.19	-1.37	-0.28	-1.36	-0.68	-0.4	-0.43	-1.29	-0.5	-0.35	-0.36	-0.27	-0.35	0.16
YIL090W	0.81	0.25	0.14	-0.21	-0.61	-1.13	-1.48	-0.98	-1.83	-0.79	-1.56	-2.29	-0.91	-1.94	-1.19	-1.23	-1.52	-2.01	-0.42	-0.6	-0.93
YHR109W	-0.39	-0.3	-0.38	0.08	0.11	0.44	0.5	0.07	0.69	0.52	0.47	0.47	0.49	0.2	0.06	0.32	0.24	0.07	0.49	0.22	0.12
YGR081C	1.4	0.82	0.71	-0.14	-1.5	-1.28	-1.67	-1.4	-3.28	-1.4	-2.69	-2.81	-1.24	-2.06	-2.07	-1.19	-0.86	-2.32	-0.01	-0.15	-0.26
YNL178W	2.02	2.39	1.65	0.06	-0.54	-0.4	-0.96	0.07	-1.29	0.25	-1.3	-1.82	-0.13	-1.31	-2.43	-0.87	-0.7	-2.58	-0.73	-1.89	-3.04
YMR306W	-0.25	-1.03	-1.14	0.22	0.76	0.47	0.39	0.7	1.16	0.27	2.58	2.53	0.44	2.35	3.35	0.77	0.43	1.7	-0.21	1.28	1.45
YMR002W	-0.5	-0.45	0.31	0.03	0.1	0.15	0.47	-0.55	0.18	1.02	-0.07	0.45	0.62	0.6	0.31	0.13	-0.15	0.16	0.26	-0.23	-0.64
YOL128C	1.01	0.68	0.54	-0.16	0.05	0.74	-0.99	0.41	-0.34	-1	1.21	1.02	-0.96	1.88	1.9	-0.81	0.43	0.03	-0.27	0.84	0.56
YPR200C	0.05	0.07	0.33	0.12	0.2	0.34	0.34	0.06	0.6	0.39	1.08	1.29	-0.46	1.18	1.37	0.3	0.4	0.42	0.22	0.65	0.53
YPR048W	1.49	1.05	0.81	-0.33	-1.88	-2.01	-1.12	-1.54	-2.47	-1.62	-2.38	-3.5	-1.42	-2.48	-3.25	-1.04	-1.31	-2.17	-0.29	-0.97	-1.14
YPL179W	0.8	0.04	-0.78	0.1	0.55	0.33	-0.2	0.58	-0.03	0.02	0.62	0.15	0.08	-0.07	0.87	-0.5	-0.14	-0.14	-0.41	-0.38	-0.73
YPL095C	-0.25	-0.52	0.1	-0.17	-0.85	-0.14	-0.48	-0.49	-0.35	-0.2	-0.21	-0.74	-0.34	-0.03	-0.53	0.07	0.36	0.09	-0.01	0.07	-0.04
YOR322C	0.31	-0.06	0.16	-0.49	-0.34	0.01	-1.34	-1.05	-1.23	-0.89	-0.65	-0.86	-0.77	-0.81	-0.92	-1.1	-0.56	-1.14	-0.54	-0.27	-0.49
YOR242C	1.46	0.85	0.68	-0.78	-0.77	-1.1	-2.18	-2.72	-2.77	-1.63	-2.25	-2.53	-1.05	-2.21	-2.6	-1.01	-1.04	-1.54	0.26	0.03	0.04
YOR169C	0.54	0.67	0.61	-1.76	-0.86	0.98	-1.22	0.67	-0.75	2.65	-0.81	0.23	-0.88	-1.33	0.94	-0.73	-0.76	-1.54	0.37	0.48	0.39
YOR092W	1.28	0.63	0.14	-0.09	-0.38	-0.19	-0.57	0.56	-0.18	-0.47	0.52	-0.27	-0.3	-0.24	0.46	-0.61	0.04	-0.21	-0.15	-0.01	-0.35
YOR022C	-0.75	-0.32	-0.23	-0.21	-0.02	-0.07	0.67	0.1	0.75	0.47	-0.06	0.3	0.59	-0.24	-0.72	0.74	0.46	0.73	0.46	0.17	0.23
YOL121C	1.73	1.79	1.73	0.05	-1.24	-1.29	-1.14	-0.69	-1.75	-0.3	-1.96	-2.57	-0.63	-1.61	-3.32	-1.11	-0.79	-2.75	-0.94	-2.23	-3.28
YNL331C	0.04	-0.03	0.14	0.22	0.33	0.43	0.29	-0.1	0.12	0.24	0.33	0.29	0.39	0.99	0.61	0.28	0.28	0.52	0.16	0.33	0.32
YNL255C	1.06	0.77	0.33	-0.04	-0.41	-0.42	-0.6	-0.54	-1.52	-0.97	-2.02	-2.71	-0.85	-1.78	-1.66	-0.65	-0.21	-1.59	-0.45	-1.04	-1.12
YNL182C	2.43	1.33	1.28	-0.87	-3.13	-3.92	-2.41	-1.6	-4.32	-2.63	-4.34	-5.46	-2.39	-4.43	-4.86	-2.01	-1.32	-3.88	-0.03	-1.11	-1.26
YNL099C	0.01	0.73	0.47	0.02	-0.43	-0.3	0.07	-0.56	-0.23	-0.32	-0.61	-0.42	-0.44	-0.45	-0.77	0.13	0.16	0.19	0.2	0.06	0.18
YNL015W	-1.1	-4.01	-3.32	0.22	0.6	0.89	0.91	-0.12	0.72	1.3	2.17	4.36	1.34	2.66	1	1.35	0.94	2.51	1.57	1.86	3.52
YMR263W	0.06	0.2	0.54	-0.17	-0.81	-1.03	-0.76	-0.61	-0.63	-0.18	-1.28	-1.04	-0.42	-0.3	-1.47	0.22	0.19	0.05	0.19	0.23	0.21
YMR181C	-1.14	-2.51	-2.75	-0.15	0.98	0.63	-0.24	0.98	1.4	0.21	1.11	2.03	0.91	0.99	2.45	0.9	0.96	1.99	0.43	1.51	2.11
YMR105C	-4.49	-4.24	-4.25	-0.27	1.07	1.63	0.35	-0.28	2.92	3.75	0.63	5.28	4.58	1.27	2.71	2.04	0.08	3.12	3.39	0.83	3.45
YMR033W	0.42	0.51	0.82	-0.34	-0.57	-0.93	-1.14	-1.2	-1.6	-0.52	-1.15	-1.39	-0.46	-0.96	-1.7	-0.77	-0.62	-0.93	-0.24	-0.81	-1.03
YML007W	-0.35	-0.14	-0.38	0.52	0.95	1.08	0.66	0.58	0.95	0.1	0.66	0.87	0.2	0.37	0.61	0.72	0.87	1.31	0.58	0.44	0.61
YLR393W	-0.41	-0.49	-0.46	0.06	-0.09	-0.63	0.02	-0.42	-0.47	0.48	-0.16	-0.34	0.19	-0.47	-0.18	-0.12	-0.77	-0.72	0.28	0.01	-0.08
YLR323C	0.36	0.44	0.64	0.01	-0.28	-0.32	-0.28	0.02	-0.33	-1.44	-1.03	-1.01	-1.24	-0.33	-1.76	-0.02	0.56	0.13	0.14	0.2	0.37
YLR242C	0.23	-0.04	-0.02	-0.14	-0.49	-0.46	-0.48	-0.8	-0.64	-0.15	-1.08	-1.31	-0.19	-1.09	-1	-0.27	-0.87	-0.86	-0.24	-0.67	-0.84
YLR004C	0.13	-0.21	-0.02	-0.19	0.64	0.03	0.4	1.04	0.91	0.06	2.01	1.02	-1.01	1.4	1.3	0.35	0.8	0.97	0.14	1.04	0.91
YKR094C	1.2	1.43	1.73	-0.43	-0.96	-1.09	-1.63	-1.03	-2.37	-0.56	-1.95	-2.63	-0.81	-1.29	-2.92	-1.3	-0.95	-2.27	-1.11	-1.84	-2.55
YKL071W	0.21	0.07	0.04	0.08	0.11	0.24	0.24	1.01	0.97	-0.27	1.09	0.94	0.05	1.2	0.28	0.53	0.62	0.81	0.45	0.49	0.43
YJR089W	0.32	0.26	0.23	0.07	0.28	0.39	-0.17	-0.1	-0.42	-0.54	0.13	-0.05	-0.21	0.19	-0.84	0.08	0.31	0.22	0.27	0.36	0.41
YJR008W	-2.1	-1.22	-1.32	0.31	0.85	0.96	2.38	1.66	3.46	1.47	2.61	3.04	1.27	2.49	2.11	2.69	1.86	3.2	1.27	1.7	2.06
YJL077C	0.22	0.31	0.48	-0.26	0.45	0.18	-0.05	0.89	-0.31	0.41	1.22	0.69	-0.67	1.29	0.68	-0.42	0.06	-0.48	0.35	0.83	0.65
YIR038C	-0.41	-3.43	-2.57	0.58	0.55	0.5	0.41	0.64	1.11	2.93	3.19	4.07	1.87	2.4	3.1	1.7	0.81	2.17	2.22	2.42	3.41
YIL132C	-0.11	0.29	0.57	0.06	0.18	-0.37	0.16	-0.75	0.03	0.15	-0.76	-0.37	0.18	-0.67	-0.5	0.21	-0.12	0.02	0.39	-0.07	0.07
YHR197W	2.55	2	1.08	-0.23	-2.08	-3.09	-1.53	-1.58	-3.55	-2.31	-4.51	-4.57	-2.17	-4.61	-3.79	-1.53	-1.68	-3.76	-0.29	-1.32	-1.63
YHR116W	-1.24	-0.8	-0.32	0.23	0.32	0.43	-0.1	-0.3	0.73	1.26	0.47	0.99	0.9	1.2	0.66	0.01	0.3	0.39	0.51	0.38	0.47
YGR218W	0.07	-0.17	-0.43	-0.21	-0.01	0.14	-0.59	-0.43	-0.58	-0.12	-0.32	-0.22	-0.12	-0.65	0.11	-0.32	-0.56	-0.35	0.02	-0.39	-0.56
YGR135W	-0.24	0.15	0.46	0.44	0.56	0.14	0.57	0.02	0.44	0.29	0.07	0.44	0.31	0.9	-0.29	0.75	0.49	1.19	0.73	0.4	0.92
YGR063C	1.3	0.63	0.47	0.14	-1.18	-0.96	-0.48	-0.73	-1.3	-0.23	-0.61	-1.42	-0.24	-0.41	-0.57	-0.75	-0.53	-1.52	-0.6	-0.59	-0.96
YGL243W	0.86	0.44	0.46	0.18	-0.39	-0.15	-0.73	-0.73	-1.47	-0.53	-0.7	-1.11	-0.07	-0.2	-0.98	-0.29	-0.2	-0.72	0.13	-0.1	-0.15
YGL174W	0.25	0.36	0.5	-0.15	0.22	-0.31	-0.73	-0.6	-0.62	-0.39	-0.46	0.06	0.07	0.33	-0.62	-0.2	0.06	-0.21	0.37	0.33	0.46
YGL090W	-0.03	0.17	0.45	-0.14	0.31	-0.35	0.04	-0.01	-0.18	-0.34	0.17	-0.04	-0.22	0.37	-0.39	0.28	0.43	0.38	0.48	0.41	0.35
YFL051C	0.73	0.39	0.55	-0.74	-0.75	2.15	-5.68	1.93	-6.38	-1.63	3.34	0.72	-1.47	2.91	1.39	0	1.11	-2.23	-0.9	-0.03	-0.65
YER162C	0.13	-0.23	-0.37	0.63	0.72	0.92	0.39	-0.16	0.18	0.58	0.36	0.6	0.62	0.42	1.06	0.24	-0.02	0.01	0.63	0.63	0.87
YER090W	0.09	0.72	0.94	-0.18	-0.2	-1.11	-0.07	-0.27	-0.47	-0.55	-0.42	-0.94	-0.71	-0.46	-0.95	0.14	-0.14	-0.37	-0.17	0.15	-0.08
YER016W	0.22	0.83	0.61	0.99	0.8	0.88	0.68	0.27	0.15	-0.09	-0.49	-0.09	0.48	0.04	0.26	0.07	0.04	0.12	0.24	0.15	0.42
YDR394W	-1.1	-0.08	0.21	0.38	0.57	0.57	1.55	0.54	1.72	0.54	0.59	1.21	0.44	0.58	0.77	1.39	0.92	1.9	0.85	0.55	0.74
YDR316W	-0.04	0.17	0.13	0.07	0.19	0.05	-0.2	0.25	0.3	0.52	0.18	0.68	0.45	0.44	-0.52	0.26	1.17	0.9	0.74	0.52	0.53
YDR243C	0.21	0.3	0.45	-0.43	-0.44	-0.51	-0.64	0.31	-0.31	-1.35	-0.65	-0.64	-1.15	-0.43	-0.28	-0.26	0.2	0.07	0.24	0.15	0.03
YDR160W	-0.02	-0.49	-0.28	0.04	0.5	0.49	-0.27	0.31	0.07	0.35	0.97	0.63	0.53	0.92	0.99	-0.15	0.12	0.17	0.44	0.67	0.63
YDR077W	-0.6	-2.37	-2.26	1.69	2.77	2.83	2.35	3.63	4.18	2.74	2.69	3.99	2.13	2.12	3.78	2.66	1.67	3.31	1.54	2.69	2.96
YDL244W	-1.01	-0.86	-0.68	0.09	0.4	0.34	1.14	0.17	2.17	0.8	1.69	2.21	0.76	1.74	2.09	1.51	0.45	2.12	0.49	0.65	0.78
YDL162C	0.42	0.33	0.58	-1.23	-0.65	-1.02	-2.29	-2.67	-2.71	-1.41	-1.79	-1.79	-0.91	-2.58	-2.45	-0.5	-0.08	-0.77	0.46	0.44	0
YDL083C	2.05	2.23	1.76	0.11	-0.82	-0.77	-1.07	0.22	-1.47	-0.15	-1.29	-2.27	-0.03	-1.41	-3.26	-1.11	-0.84	-3.14	-0.92	-2.4	-4.32
YCR107W	0.03	-0.13	-0.02	-0.07	0.62	0.19	0.18	0.6	0.6	-0.44	0.73	0.01	-0.6	-0.01	0.04	0.6	0.53	1.07	0.24	0.41	0.24
YCR021C	-2.6	-2.43	-3.27	0.45	1.77	3.05	4.52	3.85	7.8	0.74	1.67	2.22	0.97	1.32	4.24	3.95	3.48	6.03	1.09	2	3.96
YCL021W-A	0.24	0.08	0.25	-0.35	-0.19	0.67	-0.65	-0.95	-0.88	-0.8	-0.91	-1.12	-0.62	-1.3	-1.13	-0.53	-0.79	-0.99	-0.53	-0.72	-0.85
YBL104C	0.28	0.29	0.1	-0.04	-0.08	0.55	0.1	0	0.19	-0.71	0.32	-0.08	-0.46	-0.1	-0.46	0.12	0.23	0.02	0.06	0.24	0.28
YAL058W	-0.39	-0.31	0.02	-0.4	-0.74	-0.79	-0.35	-0.77	-0.57	-0.44	-0.63	-0.77	-0.46	-0.38	-0.37	-0.14	-0.33	-0.36	0.2	0.1	0.1
YLR237W	1.99	-0.45	-0.37	-0.42	-0.31	-0.83	-1.5	-0.63	-1.75	-1.11	0.86	-0.35	-2.12	-0.32	0.39	-2.09	-1.47	-2.72	0.14	0.36	0.33
YBR229C	-2.52	-1.3	-0.84	-0.11	0.25	-0.12	1.92	0.63	2.48	0.45	0.33	0.75	0.11	-0.14	0.38	2.37	0.74	2.64	0.85	0.96	1.08
YDR146C	0.22	0.29	0.14	0.05	0.55	-0.06	0.12	-0.35	-0.52	-0.17	-0.83	-0.35	0.06	-0.29	-1.23	-0.37	-0.35	-0.2	-0.02	-0.45	-0.29
YDR371W	-0.51	0.1	0.28	-0.2	-0.22	-0.57	0.39	-0.17	0.49	0.49	0.45	0.51	0.53	0.77	-0.1	0.78	0.34	0.81	0.76	0.16	0.27
YMR083W	-0.68	-0.04	-0.09	0.15	0.48	0.33	0.97	1.24	1.52	0.68	2.09	1.61	0.01	1.95	1.62	0.66	1.11	0.99	0.71	1.42	1.06
YFR003C	-0.95	-0.23	0.19	0.26	0.64	0.94	1.73	1.03	2.88	0.7	1.08	2.42	0.36	1.57	0.63	1.81	1.28	2.55	0.69	0.88	1.43
YJR138W	-0.01	0.12	0.02	0.02	0.5	0.41	0.28	0.67	0.71	-0.37	1.33	1.18	-0.23	1.1	1.08	0.39	0.71	1.01	0.25	1.03	0.75
YGL189C	1.33	1.64	1.41	0.24	-0.24	-0.05	-0.91	-0.7	-1.4	-0.35	-0.59	-0.2	-0.73	-0.27	-1.35	-1.1	-0.78	-1.72	-1.05	-1.13	-0.94
YBR143C	1.94	1.11	0.86	-0.15	-1.96	-2.45	-1.52	-0.63	-2.71	-0.71	-1.92	-3.06	-0.59	-1.79	-2.61	-1.06	-0.63	-2.74	-0.64	-1.93	-2.62
YBR270C	-0.14	-0.17	-0.03	-0.03	-0.34	0.52	-0.18	0.2	1	0.24	-0.11	0.49	0.51	-0.16	0.37	0.32	0.4	0.72	0.43	0.61	0.6
YFR033C	-1.2	-0.71	-0.69	0.12	0.22	-0.17	1.03	-0.22	0.22	0.46	-0.19	0.63	0.16	0.35	-0.6	0.52	0.26	0.93	0.32	0.19	0.44
YGR101W	-0.57	-0.27	-0.37	0.31	0.34	0.36	0.93	0.58	1.07	1.31	0.88	0.99	0.86	0.77	1.78	0.44	0.35	0.66	0.49	0.4	0.3
YGR284C	-2.11	-1.06	-0.61	0.18	0.53	0.03	2.55	1.45	2.49	0.88	1.11	0.81	0.55	1.17	1.34	2.28	1.03	2.85	0.84	0.78	0.89
YOR063W	1.8	2.76	2.28	-0.18	-0.4	-0.39	-1.19	0.29	-1.35	0.44	-0.66	-1.12	0.24	-0.92	-1.49	-0.64	-0.56	-2.44	-0.02	-0.97	-2.28
YOR069W	-0.05	0.1	0.26	0.13	-0.11	-0.3	0.1	-0.29	0.04	0.05	-0.09	0.22	0.21	0.14	-0.63	0.29	-0.06	0.28	0.5	-0.13	-0.01
YMR317W	0.26	0.39	0.59	-0.62	0.24	0.4	-1.31	0.01	-1.05	-0.42	0.43	0.55	-0.43	1.14	0.67	-0.38	0.39	-0.18	0.12	0.45	0.6
YOR246C	0.91	0.94	0.88	-0.08	-0.48	-0.32	-0.77	-0.35	-1.29	-0.24	-0.17	-1.29	-0.21	-0.07	-0.56	-0.82	-0.29	-1.28	-0.32	-0.25	-0.86
YNL153C	1.37	1.18	1.27	-0.29	-1.05	-0.96	-1.33	-1.15	-2.47	-0.65	-1.37	-1.99	-0.88	-0.78	-2.1	-1.16	-0.56	-1.76	-1.05	-1.24	-1.63
YPR199C	-0.21	-0.12	-0.05	0.03	0.11	0.74	0.09	0.01	0.16	0.22	0.48	0.4	0.35	0.82	0.87	0.44	0.39	0.54	0.14	0.4	0.24
YPR117W	-0.86	-1.17	-1.31	-0.38	-0.11	0.11	0.83	1.42	1.49	-0.1	0.42	0.4	0.21	-0.65	-0.54	0.91	1.15	1.16	0.22	0.29	0.35
YPL260W	-0.8	-0.42	-0.1	-0.03	0.69	0.59	0.55	0.99	1.08	0.2	0.8	1.09	0.21	0.66	0.15	0.72	1.14	1.45	0.55	0.63	0.67
YPL010W	0.11	0.57	0.54	0.32	0.59	0.02	0.32	0	0.21	0.14	0.02	-0.17	0.27	0.43	-0.35	0.43	-0.08	0.51	0.11	-0.31	-0.11
YOR321W	-1.68	-0.31	-0.19	-0.38	0.4	0.43	1.45	0.92	2.3	0.65	1.33	1.03	0.49	0.66	0.8	1.18	0.32	1.79	0.86	0.69	0.37
YOR241W	0.53	0.67	0.58	-0.15	-0.91	-0.87	-0.63	-0.53	-0.94	-0.36	-0.52	-1.09	-0.38	-0.54	-1.24	-0.41	-0.22	-0.81	-0.05	-0.4	-0.73
YOR168W	1.19	0.96	0.73	-0.35	-1.46	-1.54	-1.12	-0.83	-1.94	-0.71	-2.24	-2.59	-0.88	-2.41	-2.41	-0.81	-1	-2.26	-0.3	-1.39	-1.48
YOR091W	0.75	0.68	1.14	-0.27	-1.93	-3.15	-1.45	-1.71	-3.15	-1.97	-3.73	-3.95	-1.8	-3.59	-4.28	-1.25	-1.11	-2.45	-0.16	-0.7	-0.73
YOR021C	1.63	1	0.66	-0.04	-0.89	-1.19	-1.36	-0.89	-2.35	-1.57	-2.32	-3.85	-1.33	-1.64	-3.16	-1.22	-0.69	-2.12	0.24	-0.49	-0.2
YOL120C	2.38	2.72	2.05	0.18	-0.32	-0.17	-0.98	1.12	-0.74	0.92	0.35	-0.71	0.54	-0.21	-1.54	-0.65	-0.48	-2.18	0.21	-0.89	-2.31
YOL052C	1.03	0.64	0.21	-0.39	-2.05	-1.7	-1.38	-1.56	-2.33	-0.84	-1.99	-3.41	-0.85	-2.23	-2.7	-1.13	-1.33	-2.49	-0.35	-1.44	-1.61
YNL330C	-0.13	0.39	0.48	-0.05	0.16	-0.53	-0.16	-0.21	-0.03	0.06	-0.06	0.06	-0.02	0.2	0.04	0	-0.11	-0.06	0.24	0.11	-0.18
YNL254C	0.37	0.33	0.7	-0.11	-0.38	-0.74	-0.3	0.04	-0.48	-1	-0.8	-0.96	-0.82	-0.81	-1.14	0.17	-0.08	-0.09	0.5	0.68	0.49
YNL181W	-0.18	0.17	0.22	-0.25	-0.14	-0.27	0.06	-0.34	0.2	-0.29	-0.21	-0.1	-0.02	0.07	-0.05	0.35	0.02	0.34	0.76	0.1	-0.07
YNL098C	-2.26	-0.99	-0.23	0.17	0.69	0.39	2.12	0.31	2.45	1.62	0.58	1.93	0.89	0.46	0.33	1.92	0.51	2	2.01	0.74	1.02
YNL014W	-3.05	-2.99	-3.13	0.67	0.73	0.4	0.66	-0.01	2.34	0	0.71	1.35	0.48	0.64	1.21	1.89	0.68	2.67	0.26	0.73	1.43
YMR262W	-1.89	-0.74	-0.3	0.07	0.48	0.79	1.56	1	2.32	1.55	1.05	1.93	1.22	1.25	1.2	1.7	0.87	1.9	1.58	1.05	1.28
YMR032W	0.32	0.42	0.56	-0.14	0.26	0.12	-0.61	-0.43	-0.88	-0.15	-1.01	-0.61	-0.37	-0.47	-1.48	-0.67	-0.29	-0.81	-0.26	-0.39	-0.52
YML087C	-1.13	-0.74	-1.09	0.24	-0.09	0.23	0.95	0.33	0.85	0.52	0.59	0.46	0.73	0.14	1.35	0.05	0.15	0.15	0.28	0.33	0.95
YLR392C	-0.67	-0.27	-0.36	-0.03	0.01	0.15	0.06	0.33	0.52	0.16	0.19	1	0.69	0.38	0.1	0.44	0.26	0.73	0.3	0.32	0.42
YLR322W	0.09	0.27	0.51	0.16	0.03	1.84	-1	1.53	1.18	0.28	1.49	3.12	-0.26	2.04	3.78	-0.05	0.29	0.43	0.49	0.94	1.38
YLR241W	-1.88	-1.17	-1.08	0.02	0.57	0.7	2.35	1.9	2.68	0.94	2.07	2.22	0.57	1.36	2.1	1.89	1.44	2.45	0.53	1.66	1.45
YLR158C	0.26	0.15	0.1	0.45	0.92	1.04	0.48	1.04	1.39	0.47	4.51	4.27	0.34	4.74	5	0.36	0.92	1.28	0.24	3.11	2.57
YLR087C	0.15	-0.31	-0.79	-0.17	0.25	0.86	0.06	-0.2	0.19	-0.26	0.67	0.13	-0.28	-0.31	-0.49	-0.11	-0.07	-0.19	0.15	0.28	0.27
YLR003C	1.54	1.11	0.58	-0.31	-1.62	-1.85	-1.87	-1.25	-3.55	-1.94	-3.35	-4.26	-1.82	-2.89	-3.2	-1.6	-0.87	-2.62	-0.63	-1.07	-1.16
YKR093W	-1.5	-0.87	-0.47	-0.69	2.03	1.29	-1.22	4.43	2.32	-0.51	4.89	3.22	-0.67	3.42	2.99	-0.97	3.35	2.28	-0.58	2.8	1.69
YKL151C	-2.32	-1.56	-1.12	0.53	1.25	0.93	1.92	1.02	3.68	1.81	1.86	3.98	1.4	2.21	3.01	2.6	1.12	3.71	2.56	2.16	3.68
YKL070W	0.23	0.28	0.51	-0.08	0.14	0.23	-0.7	-1.25	-0.26	-1.78	-0.52	0.25	-0.88	-1.29	-1.01	-0.16	0.08	-0.42	0.4	0.47	0.42
YKL002W	-0.47	-0.2	-0.02	0.08	0.07	0	0.7	0.33	0.58	0.1	-0.03	0.41	0.2	0.41	-0.45	0.85	0.78	1.29	0.24	0.15	0.23
YJR088C	-0.07	0.47	0.32	0.22	0.45	-0.46	0.22	0.33	-0.08	-0.18	0.34	0.13	0.06	0.81	0.02	0.26	0.47	0.57	-0.11	0.17	-0.12
YJR007W	1.37	1.14	0.96	0.06	-0.84	-1.5	-0.99	-0.81	-2	-0.53	-1.45	-2.07	-0.58	-1.36	-1.86	-0.92	-0.97	-2.11	-0.24	-1.04	-1.55
YJL155C	-1.91	-1.3	-1.11	-0.04	0.72	0.91	1.53	1.87	2.79	1.13	1.45	2.47	0.95	1.56	1.5	1.36	1.78	2.19	0.18	1.16	1.39
YJL076W	1.13	0.89	0.45	-0.12	-0.53	-0.21	-0.91	-0.53	-1.36	-0.78	-0.71	-1.13	-0.87	-1.33	-1.98	-0.9	-0.43	-1.32	-0.55	-0.52	-0.74
YIR037W	-0.4	-2.13	-1.46	0.46	0.22	0.4	0.97	0.28	0.96	1.59	0.9	2.24	0.86	0.88	1.67	1.57	0.62	1.87	1.08	1.12	1.95
YIL131C	0.59	0.79	0.49	-0.1	-0.07	-0.42	-0.35	-0.62	-0.97	-0.48	-0.93	-1.19	-0.47	-0.98	-1.63	-0.6	-0.75	-0.86	-0.02	-0.65	-0.61
YHR115C	0.72	0.42	0.18	-0.03	0.09	0.08	-1	-0.4	-0.82	-0.17	-0.37	-0.65	-0.34	-0.55	-0.49	-0.88	-0.74	-1.05	-0.15	-0.25	-0.53
YGR217W	0.18	-0.19	-0.45	-0.23	-0.54	-0.49	0.08	0.39	0.15	-0.86	0.5	-0.75	-0.82	-0.39	-0.17	-0.4	0.27	-0.42	-0.16	0.88	0.52
YGR062C	-0.61	-0.62	-0.25	0.11	-0.59	-0.16	0.34	-0.45	0.58	1.06	0.42	0.66	0.68	0.34	0.51	0.45	-0.3	-0.1	0.57	0.06	0.01
YGL173C	-0.57	0.02	-0.16	0.06	0.43	0.58	0.36	-0.18	0.45	0.16	-0.26	-0.32	0.04	-0.56	-0.51	0.47	0.06	0.55	0.46	-0.02	-0.1
YGL089C	0.34	0.63	0.59	1.42	1.5	1.72	0.29	0.48	-0.27	0.69	1.46	0.36	0.68	0.73	2.18	-0.3	0.18	-0.41	-0.48	0.37	-0.19
YFL050C	0.61	0.16	0.09	-0.31	0.18	0.13	-0.91	-0.26	-0.79	-0.11	0.08	0.13	0.05	0.48	0.5	-0.47	-0.07	-0.61	0.22	0.38	0.13
YER089C	0.18	0.66	0.64	-0.21	0.08	-0.57	-0.82	-0.23	-0.89	-0.03	-0.15	-0.85	-0.22	-0.53	0.09	-0.44	-0.56	-0.5	-0.18	0.16	0.07
YER015W	-3.56	-3.41	-3.41	0.27	0.85	0.27	-0.07	0.07	0.87	0.37	0.63	0.61	0.35	0.57	0.94	0.62	0.67	2.29	0.38	0.77	0.91
YEL015W	0.7	0.79	0.53	0.14	-0.12	-0.4	-0.29	-0.42	-0.68	-0.01	-0.69	-0.35	0.06	-0.25	-0.63	-0.21	-0.36	-0.64	-0.03	-0.5	-0.46
YDR393W	-0.43	-0.02	0.16	-0.69	-0.69	-0.64	0.43	-0.34	-0.18	0.14	-0.11	0.02	0.14	-0.05	-0.95	0.23	0.27	0.05	0.25	0.15	0.07
YDR242W	-0.17	-0.02	0.29	-0.1	1.57	1.77	0.27	4.79	4.1	-0.11	4.82	4.05	0.13	4.39	3.76	0.73	4.31	4.23	-0.66	2.75	2.15
YDR159W	0.25	-0.01	0.08	-0.12	-0.17	-0.01	-0.46	-0.21	-0.53	-0.55	-0.12	-0.32	-0.46	-0.38	-1.2	-0.1	0.07	-0.14	0.16	0.26	0.25
YDR076W	-0.09	0.16	0.47	-0.3	-0.56	-0.45	0.29	0.25	-0.01	-1.02	-0.1	-0.99	-0.62	0.04	-0.38	0.51	0.38	0.57	0.56	0.67	0.51
YDL161W	-0.37	0.23	0.66	-0.07	-0.11	-0.21	0.84	0.61	0.37	-0.23	-0.03	0.41	-0.28	0.63	-1.1	0.56	0.7	0.72	0.47	0.36	0.8
YCR106W	0.09	0.11	0.23	0.08	0.42	-0.24	0.67	0.86	0.74	-0.51	1.07	0.25	-0.39	0.35	0.2	0.62	0.69	0.69	-0.18	0.63	0.32
YCR020W-B	0.71	0.5	0.83	-0.3	-0.86	-1.05	-0.95	-0.89	-1.22	-1.32	-1.09	-1.75	-0.56	0.07	-3.2	-0.25	-0.21	0.4	0.02	0.05	0.06
YCL018W	0.67	0.06	0.74	0.3	-0.22	-0.64	1.83	-0.55	0.37	0.22	-1.49	-2.08	-0.25	-1.59	-1.31	0.88	-0.86	0.04	-0.13	-0.28	-0.53
YBR234C	-1.92	-0.46	-0.09	0.27	0.5	0.41	2.68	1.38	2.6	1.45	1.48	1.95	0.96	1.45	2.08	2.42	1.17	2.61	1.16	0.88	0.98
YBR152W	0.3	0.3	0.52	-0.13	-0.01	-0.8	-1.02	-0.88	-1.5	-0.6	-0.91	-1.26	-0.46	-1.12	-1.31	-0.1	-0.06	-0.52	0.3	0.32	0.27
YBR072W	-4.64	-5.95	-6.76	1.16	0.99	2.11	4.84	-0.16	5.95	0.73	1.41	3.48	1.46	1.37	1.97	5.43	0.91	6.29	-0.08	0.34	1.78
YBL103C	0.19	0.61	0.43	0.17	0.13	-0.11	-0.11	-0.25	-0.47	-0.6	-0.35	-0.48	-0.22	-0.04	-0.87	0.07	0.15	0.14	-0.19	-0.19	-0.3
YBL024W	2.5	1.41	0.48	-0.21	-2.7	-2.46	-2.12	-0.79	-3.08	-1.37	-2.2	-3.67	-0.99	-2.62	-3.23	-1.81	-0.92	-3.54	-1.22	-2.11	-2.63
Q0080	-0.28	-0.85	-0.29	0.74	1.78	-0.96	-1.77	0.16	-1.16	-2.37	0.48	-0.09	-1.12	-1.04	-1.54	-1.3	-0.9	-1.38	-1.82	-0.7	-1.08
YMR194C-A	0.21	0.75	1.13	-0.73	-0.31	0.27	-1.27	-0.43	-1.48	0.33	-0.12	-0.31	0.19	0.45	0.99	-0.8	-0.47	-0.84	0.14	0.17	0.13
YDR168W	-0.83	-0.3	-0.18	0.19	0.82	0.49	0.63	0.46	0.85	0.19	0.71	0.99	0.15	0.72	-0.01	0.92	1	1.74	0.44	0.5	0.67
YML128C	-4.61	-5.17	-5.3	1.03	1.45	1.14	3.61	0.13	5.61	3.16	1.76	5.85	4.18	2.34	4.07	5.58	1.36	6.23	1.7	1.22	4.05
YER122C	0.4	0.17	0.53	-0.31	-0.76	-0.83	-1	-0.95	-1.33	-0.22	-0.81	-0.51	0.06	-0.74	-1.23	-0.61	-0.67	-0.86	-0.35	-0.91	-1.07
YDR087C	2.26	1.58	1.02	0.04	-1.42	-2.43	-1.55	-1.22	-3.35	-2.68	-4.09	-4.45	-1.95	-3.62	-3.56	-1.39	-1.06	-3	-0.24	-1	-1.17
YPL208W	0.02	0.49	0.53	-0.29	0.09	-0.34	-0.01	0.06	0.18	-0.12	0.26	0.21	0.03	0.35	-0.06	0.11	0.22	0.39	0.57	0.2	0.19
YLR114C	0.57	0.46	0.43	-0.06	0.26	-0.59	0.13	0.13	-0.2	-0.36	-0.28	-0.53	-0.46	-0.28	-1.25	0.23	0.41	0.43	0.15	0.14	-0.07
YMR189W	-2.11	-2.74	-1.93	0.05	0.79	0.9	1.97	1.84	1.72	1.28	5.82	4.69	0.83	4.54	4.28	1.84	1.69	1.79	0.67	3.67	3.27
YCR031C	2.49	2.82	2.06	0.6	-0.33	-0.36	-0.15	0.77	-0.23	1.26	-0.23	-0.74	0.36	-0.44	-1.63	-0.57	-0.3	-2.28	0.31	-1.16	-2.12
YPL255W	-0.01	0.26	0.57	-0.74	-0.63	-0.37	-0.28	-0.75	-1.34	-0.41	-0.84	-0.71	-0.16	-0.45	-2.17	-0.18	-0.16	-0.54	0.29	0.12	0.06
YKL195W	-2.06	-0.7	-0.22	0.21	0.98	0.52	1.92	0.84	2.33	1.63	0.13	1.34	1.02	0.72	-0.32	1.57	1.06	1.92	1.1	0.5	0.71
YGR024C	0.19	-0.04	0.38	-0.14	-0.38	-0.46	-0.64	-0.76	-1.19	-0.4	-0.95	-1.12	-0.26	-0.4	-0.89	-0.22	-0.36	-0.61	-0.03	-0.54	-0.69
Q0140	-0.19	-0.04	0.73	0.89	2.16	-1.09	-0.8	0.05	-1.34	-1.79	-0.45	-0.35	-1.12	-2.62	-2.1	-0.78	-0.42	-1.01	-1.77	0.15	0.11
YKL012W	-0.05	0.11	-0.02	0.14	0.17	0.14	0.33	0.51	0.33	-0.38	-0.1	0.33	-0.1	0.31	-0.18	0.59	0.72	0.77	0.39	0.4	0.64
YDR066C	-0.21	0	0.33	-0.57	-0.8	-0.72	0.47	-0.32	0.14	-0.62	-0.45	0.08	-0.32	0.19	-0.35	0.32	0.17	0.46	0.26	0.32	0.52
YDL015C	0.05	0.09	0.07	0.22	0.28	0.22	0.58	0.27	0.28	0.76	0.46	0.4	0.42	0.5	1.68	0.35	-0.15	0.15	0.27	0.28	0.11
YHR025W	0.94	1.52	1	-0.17	-0.11	-0.56	-1.02	0.34	-1.46	-0.31	0.01	-1.09	-0.49	-0.26	-0.32	-1.38	-0.5	-2.16	-0.19	0.12	-0.41
YGL215W	0.88	-0.53	-0.97	-0.57	-0.09	0.21	-1.98	-0.37	-1.94	-0.99	-0.42	-1.05	-0.61	-1.6	-1.39	-1.68	-0.59	-1.84	-0.81	-0.49	-0.75
YJL199C	-0.26	-0.48	-0.2	0.05	1.03	0.57	0.96	0.85	1.87	1.74	2.67	3.28	1.32	2.53	1.67	0.91	0.74	1.36	1.05	1.48	1.82
YPR198W	-0.27	-0.17	0.14	-0.21	0.76	0.04	0.21	1.79	0.74	0.11	1.34	0.76	-0.15	0.99	1.47	0.02	1.44	1.32	0.14	1.22	0.88
YPR116W	-0.11	0.05	0.28	0.05	-0.52	-1.13	-0.92	0.47	-0.2	-1.1	0.72	-0.54	-1.29	0.01	-0.55	0.04	0.64	0	0.14	0.57	0.21
YPR047W	-1.53	-0.76	-0.3	-0.16	0.4	0.7	2.48	1.26	3.36	2.33	1.47	2.45	1.6	1.24	1.01	1.56	1.17	1.59	1.19	1.02	0.86
YPL259C	-0.13	0.04	0.12	-0.26	-0.64	-0.41	-0.18	-0.45	-0.33	-0.3	-0.56	-0.21	-0.24	-0.53	-1.02	0.07	0.02	0.06	-0.24	0.02	-0.28
YPL177C	-0.8	-0.93	-0.45	-0.22	0.27	0.61	0	0.32	0.77	0.06	0.82	0.84	0.02	0.82	0.41	0.25	0.75	0.88	0.29	0.87	1.18
YPL093W	3.44	1.79	0.47	-0.05	-2.48	-3.5	-1.86	-0.82	-4.03	-2.3	-4.19	-5.4	-2.16	-5.19	-4.22	-1.99	-1.11	-5.16	-0.68	-1.81	-2.56
YPL009C	0.21	0.41	0.61	-0.4	-1.5	-1.24	-1.06	-1.26	-1.38	-0.6	-1.32	-1.43	-0.98	-1.35	-1.82	-0.33	-0.48	-0.8	0.11	-0.14	-0.24
YOR320C	-0.1	0.32	0.33	-0.25	-0.21	-0.52	-0.16	-0.16	-0.33	-0.25	0.02	-0.39	-0.08	0.06	-0.59	-0.3	-0.29	-0.23	0.18	-0.14	-0.36
YOR239W	0.18	0.68	0.68	-0.21	-0.54	-0.36	-0.6	-0.27	-0.83	-0.32	-0.3	-0.79	-0.37	-1.09	-1.2	-0.46	-0.26	-0.76	-0.21	-0.23	-0.92
YOR090C	-0.64	0.08	-0.01	0.15	0.26	0.02	0.64	-0.07	0.99	0.36	-0.23	0.42	0.46	-0.19	-0.12	0.91	0.23	0.89	0.64	0.24	0.64
YOL119C	-0.95	-0.05	0.77	-0.2	0.69	0.12	1	2.27	1.82	-0.14	2.57	2.22	-0.26	2.17	2.8	0.84	2.06	2.43	-0.17	1.92	1.86
YOL051W	0.04	-0.47	-0.66	-0.19	0.13	0.57	-0.58	-0.21	-0.32	-0.66	0.26	0.25	-0.46	-0.07	0.09	-0.28	-0.16	0.11	-0.19	-0.05	-0.19
YNL180C	-0.21	0.21	0.48	0.36	-0.27	-0.59	1.09	-0.28	0.1	0.28	-0.81	0.12	0.19	-0.52	-1.2	1.19	0.23	1.11	0.97	0.06	0.33
YNL097C	-0.04	0.14	0.33	-0.19	-0.19	-0.34	0.06	-0.79	0.22	-0.01	-0.99	-0.06	0	-0.16	-0.39	0.43	0.15	0.17	0.38	0.27	0.38
YNL013C	0.45	0.27	0.18	-0.89	-0.85	0.46	-3.14	-1.08	-2.8	-0.01	-1.65	-2.39	-0.99			0	0.31	-0.52	0.4	0.42	0.49
YMR261C	-3.08	-1.35	-0.88	-0.34	0.42	1.22	2.76	1.9	3.84	1.42	1.46	2.3	1.02	0.48	1.23	2.75	1.55	2.94	1.87	1.55	1.7
YMR179W	0.2	0.57	0.57	0.61	0.53	0.46	0.77	0.07	0.21	-0.28	-0.49	-0.23	0.03	-0.72	-0.83	-0.14	-0.14	-0.26	0.23	0.11	0.21
YMR104C	-2.63	-2.31	-2.02	0.16	1.53	0.82	0.69	2.85	3.21	0.95	2.07	2.5	1.02	2.14	2.32	1.96	3	2.82	0.72	2.37	2.2
YMR031W-A	0.15	0.27	0.61	-2.16	0.55	-0.85	-1.59	-0.92	-0.36	-1.2	-0.6	-0.06	-0.46	0	0.49	-0.39	0.39	-0.32	0.57	0.5	0.54
YML006C	0.78	0.32	0.29	-0.21	-0.07	0.23	-0.87	0.31	-0.19	-0.88	0.22	-0.1	-0.72	-0.09	-1.12	-0.31	0.18	-0.26	0.13	0.32	0.46
YLR321C	0.18	0.4	0.35	-0.16	-0.51	-0.86	-0.36	-0.85	-0.9	-0.29	-1.2	-1.01	-0.26	-0.98	-1.8	-0.12	-0.48	-0.49	0.21	-0.24	-0.33
YLR157C	0.25	0.22	0.02	0.46	0.95	0.92	0.47	0.94	1.34	0.48	4.57	4.36	0.3	4.68	5.03	0.39	0.99	1.35	0.27	3.1	2.56
YLR002C	2.29	1.47	0.68	-0.35	-2.46	-2.86	-1.68	-1.38	-3.34	-2.15	-4	-4.8	-2.12	-4.1	-4.84	-1.54	-1.17	-3.64	-0.4	-1.09	-1.37
YKR092C	2.73	2.31	1.43	-0.22	-1.35	-2.04	-2.03	-1.62	-4.64	-2.15	-2.86	-4.11	-2.02	-2.17	-2.75	-2.08	-1.96	-4.55	-0.72	-1.55	-2.39
YKR009C	-3.82	-4.37	-4.16	0.32	0.73	1.41	-0.52	-0.14	1.07	0.49	1.6	2.18	1.03	2.04	1.27	0.36	0.43	1.45	0.51	1.21	1.43
YKL150W	-2.94	-2.55	-2.78	0.37	0.64	0.8	3.3	0.46	3.05	1.97	0.62	2.32	1.82	0.92	1.86	2.77	0.99	3.2	2.08	0.56	1.74
YKL069W	0.17	0.3	0.25	0.1	0.21	0.06	0.09	0.03	0.02	-0.29	0.51	0.61	-0.3	0.79	0.2	0	0.5	0.44	-0.3	0.3	0.44
YJR087W	0.52	0.08	-0.09	0.14	-0.17	0.08	-0.61	-1.35	-1.14	0.01	-1.61	-1.45	-0.01	-2.31	-0.93	-0.13	-0.53	-0.49	0.17	-0.12	-0.05
YJR006W	-0.22	0.41	0.51	-0.16	-0.05	-0.35	0.29	-0.4	-0.04	-0.02	-0.43	-0.51	0.17	-0.12	-0.85	0.31	0	-0.05	0.28	-0.02	-0.12
YJL154C	-0.8	-0.36	-0.36	0.06	-0.03	-0.11	0.59	-0.28	0.41	0.24	-0.22	-0.13	0.22	-0.5	-0.6	0.97	0.06	0.44	0.67	0.05	0.14
YJL075C	0.46	0.56	0.5	0.52	0.81	2.07	0.29	1.42	0.4	0.84	1.01	0.55	0.87	1.19	2.38	-0.64	-0.18	-0.93	0.53	0.42	0.51
YIR036C	-1.98	-2.04	-1.59	0.27	0.52	0.39	2.14	0.8	1.95	1.36	1.69	2.36	0.87	1.39	2.09	2.47	0.81	2.65	1.55	1.77	2.39
YIL130W	0.81	0.25	0.31	-0.12	-0.68	-0.84	-1.13	-1.27	-1.94	-0.78	-1.24	-1.19	-0.54	-1.63	-2	-0.9	-0.99	-1.32	0.09	-0.25	-0.05
YIL046W	0.46	0.2	-0.18	-0.12	-0.24	-0.02	-0.38	1.16	0.71	-0.75	0.8	0.15	-0.68	0.6	0.53	-0.18	1.47	0.9	-0.19	0.79	0.55
YHR195W	-0.92	-0.79	-0.68	0.05	0.02	0.22	0.62	-0.26	0.83	0.41	-0.34	0.65	0.59	-0.15	0.1	1.11	0.07	0.99	0.92	0.39	0.82
YHR114W	0	0.1	0.13	0.28	0.33	-0.11	-0.04	-0.6	-0.24	0.23	-0.28	0.41	0.12	0.15	-0.72	0.08	-0.24	0.28	0.23	0.11	0.5
YHR034C	-0.38	0	0.09	-0.12	-0.09	0.21	0.56	-0.12	0.67	-0.31	-0.51	-0.44	-0.37	-0.28	-0.08	0.65	0.43	0.59	0.45	0.26	0.44
YGR216C	0.19	-0.11	-0.33	-0.3	-0.62	-1.14	-0.43	-0.1	-0.68	-0.21	-0.33	-0.89	-0.22	-0.58	-0.09	-0.48	-0.5	-0.48	-0.6	-0.3	-0.64
YGR133W	-0.63	-0.43	-0.19	0.15	0.01	0.44	0.63	0.6	1.22	-0.07	0.33	0.49	0.04	0.87	0.47	0.73	0.77	1.11	0.43	0.68	1.11
YGL242C	-1.34	-0.29	0.31	0.27	0.15	-0.19	3	1.17	2.18	0.89	0.88	1.24	0.56	1.16	-0.33	2.09	1.43	2.14	0.75	0.73	0.67
YGL172W	0.32	0.56	0.58	-0.17	-0.22	0.33	-0.8	-0.6	-0.92	-0.34	-0.42	-0.66	-0.31	-0.39	-0.49	-0.65	-0.34	-0.92	0.06	-0.08	-0.36
YGL088W	0.71	0.61	0.64	0.27	-0.04	0.06	-0.96	-1.13	-1.68	-0.11	-0.07	-0.69	-0.6	0.06	-0.16	-1.02	-0.83	-1.35	-0.76	-0.65	-0.7
YGL004C	-0.66	-0.16	-0.13	0.14	0.3	0.2	0.97	0.32	1.26	0.32	0.52	0.9	0.45	0.56	0.54	0.89	0.6	1.04	0.5	0.25	0.36
YFL049W	0.18	0.16	0.21	0.07	0.65	-0.17	-0.21	-0.17	-0.22	-0.13	-0.24	-0.04	0.02	0.09	-0.88	0.14	0.32	0.26	0.34	0.22	0.29
YER159C	0.02	0.07	0.34	0.17	0.14	-0.56	-0.56	-0.4	-0.95	-0.55	-0.62	0.23	-0.06	0.41	-1.43	-0.4	-0.06	-0.38	0.2	0.25	0.33
YER088C	-0.48	-0.59	-1.04	-0.17	-0.07	0.3	-0.3	-0.02	0.37	-0.25	0.28	0.52	-0.06	-0.02	0.23	-0.17	-0.47	-0.5	0.46	0.43	0.49
YER014W	-0.99	-0.34	-0.5	0.2	0.76	0.54	0.61	0.46	1.94	0.48	0.87	1.32	0.61	0.84	0.63	0.86	0.64	1.43	0.57	0.71	1.14
YEL014C	0.13	0.39	0.52	-0.19	0.31	-0.35	-1.67		-0.45	-1.17	-0.52	-0.99	-0.75	-0.47	0.1	-0.07	0.24	-0.48	0.44	0.58	0.42
YDR392W	-0.11	0.28	0.3	0	0.01	-0.23	0.01	-0.21	0.2	-0.07	-0.56	0.02	0.33	0.11	-0.92	0.49	0.4	0.55	0.31	0.19	0.14
YDR314C	0.11	0.11	0.31	0.3	0.93	0.32	0.14	0.45	-0.15	0.5	1.26	0.54	-0.3	0.9	0.37	0.49	0.49	0.8	0.3	0.8	0.66
YDR241W	0.25	0.33	0.71	-0.6	-0.95		-1.51	-0.51	-1.15	-1.17	-1.06	-0.43	-0.04	-0.89	-0.51	-0.12	0.35	-0.43	0.51	0.49	0.51
YDL242W	0.09	0.23	0.41	-1.06	-0.75	0.06	0.04	0.88	0.27	0.71	0.93	0.85	0.04	0.63	1.09	0.05	0.28	0.24	0.47	0.74	0.71
YDL160C	-0.37	-1.08	-1.19	0.01	0.39	-0.16	-0.71	-0.3	-1.06	-0.28	0.42	-0.72	0.09	-0.38	0.32	-0.47	-0.44	-0.71	0.32	0.48	0.29
YDL081C	2.45	3.34	2.22	0.59	-0.1	0.04	-0.08	1.14	0.03	1.23	0.28	0.01	0.66	0.15	-0.6	-0.67	-0.27	-2.13	0.04	-0.5	-1.86
YCR020C-A	0.81	0.46	0.32	0.19	-0.29	-0.41	-0.37	-0.16	-0.55	-0.9	-0.01	-0.96	-0.93	0.18	-0.81	-0.56	0.08	0.02	-0.59	0.34	0.57
YCL017C	-0.09	-0.05	-0.26	-0.18	0.29	0.32	0.2	0.85	0.59	-0.08	1.36	0.94	-0.33	0.76	1.13	0.16	0.8	0.68	0.39	1.41	1.05
YBR233W-A	0.33	0.22	0.57	-0.17	-0.34	-0.77	-0.83	-1.25	-1.49	-0.57	-1.18	-1.36	-0.35	-0.37	-1.2	-0.36	-0.43	-0.33	-0.27	-0.42	-0.15
YBR151W	-1.22	-0.37	-0.1	0.26	0.45	0.56	1.14	-0.02	1.22	0.98	0.22	1.19	0.9	0.84	1.2	1.35	0.48	1.32	1.04	0.39	0.73
YBR071W	-1.67	-1.76	-1.2	0.03	0.55	0.44	1.06	0.54	1.55	0.47	1.14	1.19	0.35	0.95	1.02	1.32	1.4	2.31	0.55	1.54	1.26
YBL102W	-1.2	-0.35	-0.35	0.34	0.74	1.04	1.49	0.66	1.57	0.6	1.23	1.45	0.32	1.08	2.3	1.22	0.07	1.29	0.46	0.98	1.06
YBL023C	1.36	0.53	0.04	-0.05	0.16	0.24	-1.06	-0.29	-0.85	-0.14	0.32	0.05	-0.02	0.05	0.17	-1.01	-0.54	-1.09	-0.21	-0.13	-0.5
Q0075	-0.04	-0.95	-0.56	0.96	1	-0.77	-1.56	-0.46	-1.22	-2.43	0.02	-0.67	-1.07	-2.05	-2.17	-1.32	-0.62	-1.28	-1.77	-0.38	-0.73
YHR030C	0.7	-0.2	-0.15	0.12	0.67	0.41	0.41	1.68	0.86	0.67	1.71	1.71	0.55	1.87	1.27	0.52	1.47	0.71	-0.11	1.12	0.78
YGL011C	-0.74	0.29	0.79	0.32	0.8	0.22	1.25	0.59	1.19	0.3	0.49	1.26	0.41	0.91	0.45	0.92	0.83	1.7	0.74	0.71	1.05
YBR175W	0.74	0.86	0.73	-0.11	-0.6	-0.06	-0.15	-0.46	-0.36	0.02	0.2	-0.96	-0.13	0.4	-0.14	-0.12	-0.41	-0.57	-0.03	-0.15	-0.38
YKL054C	-0.01	-0.24	0.37	-0.51	-0.55	-0.12	-1.31	-1.04	-1.39	-0.94	-1.89	-1.51	-0.84	-1.85	-2.08	-0.77	-0.87	-1.26	-0.11	-0.83	-0.61
YKR051W	-1.26	-0.56	-0.42	0.09	0.03	-0.07	1.14	0.33	1.24	1.19	0.44	1.01	1.02	0.4	0.92	1.34	0.21	1.04	0.72	0.34	0.42
YDR375C	-0.81	-0.38	0.04	-0.06	0.13	0.07	0.37	-0.13	0.56	1.27	-0.23	0.08	0.77	0	-0.22	0.34	0.15	0.08	0.78	0.1	0.09
YBR250W	0.07	0.18	0.44	-0.25	-0.08	-0.14	-0.09	-0.58	-0.21	-1.16	0.77	0.3	-0.17	0.58	0.14	0.16	0.22	0.48	0.14	0.46	0.3
YOR159C	0.99	0.68	0.8	0.05	-0.73	-0.85	-0.76	-0.72	-1.72	-0.63	-1.01	-1.18	-0.28	-0.48	-1.26	-0.76	-0.59	-1.05	-0.22	-0.33	-0.49
YLR025W	-0.16	0.04	0.25	0.06	0.69	-0.21	0.09	0.04	0.1	-0.14	-0.13	1.05	0.07	1.01	-0.35	0.45	0.8	1.36	0.42	0.46	0.8
YBL067C	-1.2	-1.07	-1.19	0.08	-0.04	-0.01	0.02	-0.37	-0.3	-0.92	-0.58	-0.89	-0.78	-0.86	-0.85	0.31	0.23	0.13	-0.01	0.03	-0.16
YMR172C-A	0.21	0.35	0.58	-1.53	-0.95	-0.65	-1.72	-1.08	-0.54	-0.67	0.03	1.66	0.04	-1.29	0.28	-0.17	0.18	-0.39	0.16	0.47	0.37
YPR067W	-1.16	-0.74	0.04	-0.09	-0.19	0.28	1	0.53	1.17	0.76	0.49	0.53	0.32	0.54	0.21	1.03	0.83	0.98	0.45	0.32	0.11
YDR259C	0.24	0.24	0.47	0.24	-1.38	-1.47	-2.07	-0.92	-1.72	-0.26	-0.12	0.05	0.04	-0.28	-1.13	-0.22	0.17	-0.13	0.31	0.43	0.09
YDR263C	0.46	0.6	0.51	0.04	0.47	-0.05	0.18	-0.84	0.27	-0.06	-0.37	0.38	0.19	-0.45	-1.42	-0.13	-0.74	-0.37	0.22	-0.42	-0.23
YLR044C	1.82	3.5	2.75	0.24	0.71	1.17	0.61	1.38	0.67	1.73	1.73	1.17	1.57	1.04	1	0.53	-0.14	0.05	1.37	1.6	1.18
YDR157W	0.41	0.4	0.51	-0.55	-0.94	-0.97	-2.11	-1.62	-3.18	-0.58	-1.22	-2.2	-0.91	-0.89	-1.88	-0.76	-0.4	-1.33	0.24	0.25	0.25
YNL236W	0.49	0.59	0.33	-0.13	-0.71	-0.64	-0.13	-0.3	-0.49	-0.13	-0.4	-0.46	-0.11	-0.54	-0.97	-0.09	-0.11	-0.52	-0.08	-0.14	-0.44
YIL170W	0.31	0.38	0.65	0.47	0.39	0.97	-0.29	1.32	0.6	0.94	0.66	1.3	0.6	0.73	2.23	-0.11	0.33	-0.29	0.49	0.63	0.66
YPR197C	0.16	0.32	0.6	-1.03	0.02	-0.15	-0.78	0.48	0.14	-0.54	1.37	1.02	-1.12	1.17	0.72	-0.11	0.63	-0.17	0.31	1.05	0.53
YPR115W	-0.49	-0.6	-1.12	0.02	0.7	0.83	0.13	0.24	0.78	0.03	0.81	0.99	0.32	0.45	0.78	0.91	0.6	1.27	0.59	0.91	1.14
YPR046W	-0.05	0.15	0.37	-0.19	-0.75	-1.35	0.85	-0.04	-0.39	-0.28	-0.49	-0.34	0.03	0.56	-1.08	0.42	0.48	0.51	0.32	0.21	0.24
YPL258C	0.33	0.21	0.07	0.17	-0.12	0.18	0.01	-0.79	-0.31	-0.03	-0.59	-0.39	0.19	-0.48	-0.53	0.18	-0.24	-0.15	0.2	-0.07	-0.12
YPL176C	0.27	0.08	0.09	0.07	0.13	-0.01	0	0.05	0.02	0.07	0.25	-0.05	0.09	0.21	0.26	0.19	0.14	0.01	0.57	0.82	0.97
YPL092W	-1.9	-1.4	-1.26	0.04	0	-0.15	0.43	1.6	1.66	-0.2	2.77	0.63	-0.5	1.88	1.21	1.15	1.28	2.36	-0.3	1.29	0.86
YOR166C	0.37	0.2	0.39	-0.08	-0.66	-1.09	-0.27	0	-0.89	-0.53	-0.56	-0.88	-0.1	-0.2	-1.25	-0.14	-0.03	-0.42	0.15	-0.07	-0.2
YOR089C	0.29	0.37	0.13	0.24	0.37	0.36	-0.2	-0.1	-0.2	0.03	-0.11	0.18	0.25	0.5	-0.11	0.21	0.53	0.88	0.14	-0.04	0.18
YOR019W	-0.39	-0.26	-0.02	0.04	0.55	1	0.12	-0.55	0.79	-0.1	-0.23	0.88	-0.02	0.91	0.16	0.34	0.59	1.15	0.25	0.39	0.61
YOL118C	0.1	0.31	0.5	0.49	-0.13	0.15	-0.29	-0.07	-0.35	0	-0.33	-0.38	0.34	-0.1	0.36	0.03	0.08	-0.42	0.41	0.28	0.43
YOL050C	0.23	0.28	0.39	-0.24	-0.33	0.44	-1.21	-0.15	-0.65	0.51	0.81	-0.93	-0.82	0.11	0.02	-0.29	-0.04	-0.55	0.54	0.53	0.47
YNL329C	-0.11	-0.18	-0.66	0.06	0.33	0.31	0.03	0.2	0.4	-0.43	0.12	0.08	-0.33	0.07	0.05	0.19	0.33	0.46	-0.13	0.27	0.14
YNL012W	-0.88	-1.22	-1.37	0.29	0.51	0.48	0.74	0.49	1.14	0.78	1.48	1.9	0.88	1.61	2.3	1	0.83	1.8	0.29	0.81	1.07
YMR260C	1.48	1.3	1.03	-0.12	-0.46	-1.09	-1.41	-0.95	-2.18	-1.06	-2.16	-1.72	-0.82	-0.88	-2.75	-1.22	-0.56	-2.02	-1.26	-1.51	-1.69
YMR103C	-2.59	-2.24	-1.8	-0.19	0.82	0.87	0.47	2.43	2.74	1	1.78	2.44	0.97	1.9	2.16	1.76	2.75	2.59	0.53	2.05	2.02
YMR031C	-2.74	-1.4	-1.49	0.06	1.3	0.77	2.31	1.47	3.09	0.93	-0.06	1.68	0.8	0.16	0.21	2.17	1.24	2.59	1.26	0.47	1.16
YML005W	0.57	0.22	0.17	0.19	-0.37	-0.36	-0.77	-0.67	-0.78	-1.18	-0.84	-0.61	-0.76	-0.57	-0.47	-0.32	-0.38	-0.41	0.1	0.01	-0.06
YLR320W	0.69	-0.09	-0.35	-0.38	-0.49	-0.25	-1.09	-0.23	-1.13	-0.57	-0.01	-0.52	-0.56	-0.58	-0.36	-0.83	-0.62	-1.09	-0.2	-0.03	-0.38
YLR239C	-0.69	0.08	0.31	-0.14	-0.25	-0.31	0.68	-0.36	0.47	0.46	-0.68	-0.19	0.29	-0.14	-0.84	0.62	0.23	0.42	0.2	0.14	0.12
YLR156W	0.47	0.3	0.05	0.26	0.98	0.26	0.33	-0.28	0.17	0.38	0.31	0.46	0.54	0.5	1.05	-0.16	-0.03	0.27	0.48	0.86	0.93
YLR085C	-0.43	-0.06	-0.17	-0.01	0.01	0.17	0.59	0.3	0.82	-0.15	0.02	0.14	-0.03	0.09	0.25	0.7	0.61	0.76	0.3	0.23	0.33
YLR001C	-1.77	-1.53	-1.38	-0.01	0.49	0.92	1.37	1.29	2.02	0.94	1.52	1.32	0.56	0.81	0.29	1.4	1.48	1.71	0.92	1.22	1.42
YKR091W	-0.76	-0.8	-0.41	-0.05	1.27	1.21	1.7	2.86	3.12	1.25	3.06	4.11	1	3.38	2.43	1.54	2.04	2.54	-0.31	2.29	2.19
YKR008W	0.62	0.32	0.17	-0.19	-0.18	0.4	-0.93	-0.51	-1.02	-0.54	-0.3	-0.24	-0.32	-0.35	-1.03	-0.74	-0.25	-0.79	-0.05	-0.12	-0.17
YKL149C	-0.74	-0.43	-0.26	0.03	-0.27	-0.43	-0.32	-0.56	-0.14	-0.63	-1.03	-0.5	-0.29	-0.95	-0.88	0.28	-0.03	0.39	0.12	-0.15	-0.21
YKL068W	1.44	1.23	0.72	-0.09	-1.57	-1.24	-1.07	-1.13	-1.87	-1.05	-1.34	-2.12	-0.9	-1.6	-2.16	-0.98	-0.92	-1.71	-0.5	-0.5	-0.79
YJR162C	0.02	0.06	0.28	0.25	-0.06	-0.78	-1.32	-1.53	-0.82	-0.85	-1	-0.47	-0.76	-0.88	-1.51	-0.76	-0.42	-0.83	0.08	0.29	0.26
YJR086W	0.21	0.13	0.4	-0.22	-0.39	-0.42	-0.68	-0.81	-0.8	-0.22	-1.25	-0.3	-0.18	-0.63	-1.57	-0.12	-0.18	0.27	0.37	0.24	0.27
YJR005W	-0.11	-0.25	-0.08	-0.15	0.2	0.39	0.09	0.68	0.51	-0.05	0.4	0.31	-0.11	0.22	0.01	0.13	0.61	0.23	0.29	0.36	0.34
YJL153C	-2.35	-4.82	-4.96	0.16	0.77	1.24	1.3	1.99	2.57	0.73	5	4.72	0.71	5.49	3.14	1.48	1.16	2.44	1.56	3.62	3.64
YJL074C	0.44	0.66	0.27	-0.41	0.35	0.43	0.03	0.17	0.04	-0.67	0.54	-0.03	-0.29	0.03	-1.41	-0.27	0.04	-0.11	0.35	0.13	-0.08
YIR035C	2.7	2.56	1.53	-0.06	-0.17	0.01	-0.14	1.67	0.78	-1.2	1.51	0.04	-1.04	0.87	1.14	0.14	1.36	0.79	-0.44	0.95	0.66
YIL129C	-0.64	-0.74	-1	-0.07	0.48	0.89	0.48	0.15	0.88	0.27	0.55	0.68	0.17	-0.22	0.26	0.44	0.06	0.76	0.13	0.2	0.28
YHR113W	-2.24	-1.4	-1.02	0.35	0.71	0.8	1.69	1.23	2.56	1.54	2.65	3.18	1.08	2.31	2.93	1.88	1.16	2.17	1.25	1.97	1.93
YHL002W	-0.38	-0.12	-0.25	0.04	0.11	0.44	0.6	0.73	0.65	0.07	0.24	0.67	-0.02	0.38	0.04	0.59	0.83	0.96	0.31	0.58	1.06
YGR215W	-0.02	-0.05	0.35	-0.13	-0.55	-0.5	-0.13	-0.68	-1.11	0.16	-0.43	-0.08	-0.18	0.38	-1.39	-0.19	0.11	-0.02	-0.09	-0.07	-0.06
YGL241W	-0.03	0.45	0.12	-0.09	0.01	-0.49	0.8	0.11	0.5	-0.51	-0.54	-0.58	-0.44	-1.07	-1.34	0.61	-0.1	0.59	0.07	-0.16	-0.17
YGL087C	-0.59	-0.3	0.1	0.22	0.43	0.41	0.39	0.06	0.51	0.28	0.39	0.86	0.06	0.76	0.14	0.46	0.48	1.13	0.09	0.69	1.02
YGL003C	0.02	-0.16	-0.14	-0.05	0.15	0.32	-0.6	-0.38	-0.15	-0.15	-0.22	-0.31	-0.07	-0.32	-0.39	-0.13	0.01	-0.17	0.28	0.09	0.17
YFL048C	-0.36	0.01	0.42	-0.07	0.06	-0.09	0.42	0.19	0.22	0.09	0.03	-0.22	0.07	0.22	-0.1	0.23	0.45	0.44	0.28	0.28	0.08
YER158C	0.54	-1.02	-1.47	-0.34	-0.28	-0.21	-0.23	0.77	0.71	0.97	2.12	2.1	0.76	1.42	2.02	-0.34	0.6	-0.2	0.62	1.15	1.28
YER087W	-0.82	-0.29	-0.05	-0.04	0.25	0.24	1.22	0.28	1.36	1.11	0.51	1.12	0.93	0.71	0.56	0.95	0.42	1	0.94	0.43	0.56
YEL013W	-1.61	-0.81	-0.26	-0.62	-0.05	0.13	0.52	-0.17	0.37	0.11	-0.04	-0.35	0.07	-0.77	0.09	0.74	-0.27	0.67	0.11	-0.31	-0.52
YDR391C	-1.34	-1.06	-0.63	0.19	0.71	0.83	1.44	1.45	2.55	1.76	3.02	4.66	1.69	3.36	4.41	1.58	1.77	2.8	1.08	1.93	2.51
YDR240C	0.59	0.31	0.37	-0.49	-1.06	-0.78	-1.11	-0.89	-1.58	-0.93	-1.18	-1.39	-0.7	-1.16	-1.94	-0.68	-0.53	-0.96	-0.11	-0.02	-0.15
YDR074W	-3.76	-3.22	-3.07	0.23	1.33	1.89	2.68	1.82	3.3	2.51	1.93	3.65	2.28	1.25	2.55	2.71	1.41	2.71	2.17	1.3	1.92
YDL241W	1.2	1.73	1.7	0.12	-0.24	-0.02	-1.13	-0.07	-1.61	-1.46	-0.9	-1.77	-0.97	-0.32	-1.65	-1.1	-0.12	-1.59	-1.25	-0.71	-1.41
YDL159W-A	0.15	0.31	0.52	-0.62	-0.49	-1.52	-1.65	-0.66	-0.93	-0.09	-0.59	-0.3	-0.25	-0.89	-0.35	-0.07	0.32	-0.36	0.49	0.4	0.49
YDL080C	0.22	0.23	0.02	0.17	-0.2	0.25	-0.06	-0.02	0.09	-0.06	0.24	0.1	-0.16	0.05	0.04	0.2	0.26	0.2	0.24	0.36	0.2
YCR104W	-0.42	-0.36	-0.17	0.09	0.21	0.37	0.24	0.09	0.83	-0.04	0.35	0.7	-0.09	0.26	0.18	0.3	0.28	0.86	-0.07	0.51	0.4
YCR020C	0.53	0.17	0.31	0.13	-0.28	-0.04	0.03	-0.2	0.3	-0.22	-0.42	-0.23	-0.34	-0.01	-0.32	0.31	0.48	1.5	0.15	0.15	0.2
YBR233W	-0.38	0.13	0.51	-0.22	-0.04	-0.13	-0.16	-0.15	0.48	-0.52	-0.38	0.21	0.02	-0.01	-0.49	0.22	0.33	0.61	0.35	0.34	0.39
YBR150C	-0.47	-0.66	-0.6	0.16	0.54	0.54	-0.14	0.81	0.57	0.13	1.1	1.14	0.09	0.31	0.22	0.15	0.6	0.61	-0.05	0.51	0.34
YBL101C	-1.98	-1.82	-1.65	-0.03	0.47	1.13	1.4	1.59	2.41	0.67	1.88	1.98	0.55	1.01	1.44	1.96	1.55	2.35	0.66	1.51	1.39
YBL022C	-1.49	-0.27	-0.03	0.24	0.73	1.06	1.71	0.77	2.3	0.88	0.75	1.36	0.59	0.3	0.35	1.35	0.87	1.44	0.92	0.58	0.44
Q0070	0.58	-1.02	-2.03	0.65	0.43	0.1	-1.3	-0.49	-0.58	-2.12	0.41	-0.38	-0.76	-0.96	-2.16	-0.85	-0.21	-0.7	-1.41	0.02	-0.7
YPR192W	-0.59	-0.64	-0.54	-0.05	0.8	1.33	0.09	1.22	1.16	0.1	1.25	1.21	0.16	1.17	2.09	0.39	1.24	1.58	0.23	0.85	0.48
YGR125W	-0.4	-0.09	0.14	0.02	0.57	0.72	0.61	0.65	1.21	0.16	1.17	0.8	0.03	0.8	0.5	0.5	0.9	1.04	0.22	0.73	0.63
YOR008W-B	0.84	0.46	0.5	-0.19	0.13	-0.73	-1.92	-1.59	-2.89	-0.55	-1.33	-2.73	-0.17	-2.21	-1.42	-1.21	-0.98	-1.44	0.33	0.15	0.14
YFL034C-B	-0.03	0.33	0.49	-0.08	-0.83	-0.92	-0.1	-0.51	-0.84	-0.01	-1.05	-1.01	0.19	-0.95	-1.71	-0.2	-0.09	-0.56	0.2	-0.41	-0.25
YBL066C	-0.38	-1.06	-1.3	-0.31	0.12	0.3	-0.35	0.21	-0.07	-0.24	0.72	-0.04	-0.39	-0.59	-0.34	-0.09	0.15	-0.26	-0.09	0.21	0.23
YGR077C	-1.5	-1.02	-0.71	-0.05	0.32	0.38	0.7	0.06	1.11	0.57	0.66	0.38	0.36	0.12	0.75	1.13	0.1	1.1	0.57	0.61	0.73
YBL100C	-0.37	-0.03	-0.34	0.95	1.48	1.88	0.47	0.5	1.03	1.42	0.79	1.01	-0.4	-0.36	1.65	0.48	0.15	0.1	0.33	0.27	0.56
YGR205W	-2.52	-2.1	-1.98	0.34	0.62	0.5	1.09	0.08	1.8	1.55	0.33	1.42	1.5	0.3	1.9	0.86	0.24	0.78	0.86	0.19	0.47
YBR003W	-1.66	-0.52	-0.22	0.17	0.22	0.32	2.17	1.53	2.18	1.43	0.44	1.36	0.9	0.22	0.51	1.89	0.91	1.74	0.96	0.65	0.53
YBR245C	0.48	0.58	0.16	0.03	-0.11	-0.15	-0.21	-0.5	-0.44	-0.71	-0.2	-0.33	-0.28	-0.59	-1.17	-0.15	-0.25	-0.3	0.17	-0.09	0.01
YMR170C	-2.52	-2.58	-2.05	0.21	0.83	1.32	2.14	2.04	5.02	1.69	4.57	5.4	1.17	4.51	4.37	3.71	3.74	5.17	1.46	4.12	4.81
YDL116W	0.92	0.37	0	0.04	-0.66	-0.61	-0.53	-0.57	-0.95	-0.38	-0.2	-0.57	-0.27	-0.4	-0.78	-0.42	-0.77	-1.18	-0.37	-0.44	-0.61
YLR108C	0.59	1.76	1.86	0.1	1.03	1.55	3.38	3.05	3.11	0.32	1.42	1.62	-0.02	1.06	0.05	2.19	2.33	2.76	0.19	0.11	0.24
YNL319W	0.15	0.44	0.61	-0.81	-0.52	-0.22	-2.65	-2.25	-0.81	-0.38	-1.68	-1.3	-0.62	-1.55	-1.3	-0.06	0.47	-0.37	0.57	0.34	0.51
YOR336W	-0.65	-0.45	-0.57	-0.11	0.36	0.86	0.91	0.48	1.23	0.44	1.35	1	0.43	0.28	0.31	0.91	0.85	1.29	0.22	0.86	0.69
YDL217C	-0.11	0.08	0.19	-0.09	-0.24	-0.36	-0.01	-0.06	0	-0.04	0.29	0	-0.04	0.83	0.49	-0.05	0.25	-0.19	0.34	0.33	0.06
YHR090C	0.34	0.08	0.17	-0.04	-0.06	0.09	-0.42	-0.61	-0.94	-0.46	-0.81	-0.65	0.05	-0.22	-0.37	-0.05	0.08	-0.2	0.33	0.14	0.21
YMR022W	-0.5	0.04	0.59	-0.03	0.29	0.82	0.2	0.18	0.55	0.18	0.45	0.92	0.06	0.79	0.71	0.26	0.47	0.79	0.14	0.66	0.66
YKL024C	1.74	0.83	0.6	-0.38	-0.31	-0.11	-2.75	-0.9	-2.49	-0.83	-0.55	-0.89	-0.72	-0.45	-0.84	-2.52	-0.63	-2.88	-0.5	-0.6	-0.78
YPR196W	0.18	0.05	0.22	0.03	0.32	0.25	-0.35	0.51	0.43	-0.39	0.65	-0.22	-0.29	0.21	0.02	0.04	0.29	0.38	-0.33	0.26	0.08
YPR114W	0.59	0.69	0.49	0.06	-0.05	-0.27	0.4	0.94	0.33	0.42	0.67	0.44	0.16	0.25	0.69	-0.25	0.03	-0.37	-0.23	-0.03	-0.37
YPR045C	0.1	0.16	0.39	-0.05	0.07	-0.38	-0.53	-0.71	-0.89	0.01	-0.7	-0.25	0.27	-0.45	-0.62	-0.06	-0.13	-0.15	0.38	0.24	0.39
YPL257W	-0.86	-0.84	-0.59	0.66	0.83	0.13	1.05	0.81	1.07	1.15	0.59	0.87	1	0.92	1.18	1.02	0.29	1.34	0.44	0.46	0.52
YPL175W	1.2	0.78	0.5	-0.1	-0.35	-0.88	-0.92	0.13	-0.71	-0.74	-0.07	-0.49	-0.31	0.38	-0.09	-0.29	0.27	-0.37	-0.25	0.67	0.43
YPL091W	-0.22	0.19	0.11	-0.06	0.01	0.27	0.06	-0.13	0.34	0.2	0.54	0.65	0.17	0.23	0.46	0.42	0.26	0.66	0.48	0.34	0.36
YPL007C	-0.44	0.35	0.44	0.07	0.04	-0.26	1.03	0.24	0.9	0.07	0.05	-0.09	0.04	0.22	-0.65	0.84	0.55	1	0.51	0.24	0.23
YOR318C	0.41	0.29	0.25	-0.2	0.01	0.54	-0.68	-0.75	-0.87	-0.65	-0.39	-0.93	-0.44	-0.38	-0.1	-0.84	-0.3	-1.02	-0.32	-0.12	-0.32
YOR237W	0.13	0.4	0.56	-0.26	-0.13	-0.34	-0.61	-0.5	0.96	-0.47	0.37	0.71	0.19	0.48	0.43	0.11	0.46	0.32	0.41	0.37	0.35
YOR165W	0.15	0.22	-0.05	-0.15	0.17	0.19	0.07	0.16	0.35	-0.02	0.42	0.47	-0.11	0.2	-0.01	0.13	-0.13	0.22	-0.16	-0.13	-0.46
	#N/A	#N/A	#N/A	-0.44	-0.1	-0.2	2.09	1.11	2	0.61	0.72	0.57	0.42	0.55	0.99	#N/A	#N/A	#N/A	#N/A	#N/A	#N/A
YOR018W	-1.14	-0.85	-0.55	0.01	0.28	0.88	0.86	0.6	1.19	0.62	-0.03	0.57	0.5	-0.08	-0.22	0.91	0.7	1.17	0.66	0.72	0.89
YOL117W	-0.91	-0.56	-0.27	-0.17	0.4	0.27	0.9	0.69	1.54	0.94	0.98	1.23	0.72	0.98	0.07	1.11	0.59	1.14	0.88	0.66	0.8
YNR058W	-0.34	-0.19	0.26	-0.27	-0.89	-0.65	0.33	0.33	0.77	0.27	0.45	-0.23	-0.07	0.19	0.07	0.5	0.73	0.5	-0.42	0.17	-0.08
YNL328C	-0.03	0.02	0.25	0.06	-0.23	-0.33	-0.24	-0.16	-0.7	-0.29	-0.26	-0.49	-0.35	-0.28	-0.48	0.17	0.2	-0.03	0.37	0.33	0.29
YNL252C	-0.29	-0.19	0.29	-0.11	-0.6	-0.39	-0.38	-1.17	-0.72	0.98	-1.05	-0.67	0.71	-1.07	-1.16	-0.21	-0.44	-0.85	0.36	-0.43	-0.25
YNL011C	-0.39	-0.08	0.17	0.12	0.26	0.23	0.45	0.74	1.09	1.08	-0.27	0.32	0.92	-0.36	-0.32	0.79	0.39	0.7	0.85	0.66	0.44
YMR259C	1.51	0.44	0.09	-0.51	-1.54	-1.68	-1.91	-1.31	-2.72	-1.99	-2.56	-3.59	-1.64	-3.34	-3.26	-1.43	-1.22	-2.61	-0.46	-1.05	-1.17
YMR030W	-0.71	-0.34	0	0.01	0.81	0.63	0.33	1.46	1.72	0.31	1.65	2.2	0.21	1.62	0.7	0.66	1.2	1.46	0.63	0.79	0.98
YML084W	0.17	0.31	0.65	-1.18	0.43	-0.02	-1.48	-1.22	-0.3	-0.62	-0.35	0.6	-1.96	-0.87	-0.4	-0.17	0.31	-0.31	0.54	0.56	0.46
YML004C	-2.65	-1.82	-1.54	0.72	1.13	1.16	2.38	0.93	2.84	1.22	1.41	2.5	1.02	1.39	2.11	2.87	1.01	3.53	0.67	0.81	1.24
YLR390W	-0.83	-0.43	0.03	-0.01	-0.36	0.14	1.25	0.09	0.96	0.63	0.12	0.7	0.05	0.42	0.07	0.48	0.26	0.87	0.05	0.21	0.28
YLR238W	0.01	0.26	0.62	-0.86	-0.56	-1.31	-1.69	-1.21	-1.69	-0.89	-0.95	-0.72	0.09	-0.49	-2.45	-0.18	-0.21	-0.33	0.41	0.24	0.39
YLR084C	#N/A	#N/A	#N/A	-0.1	-0.21	-0.37	-0.93	0.18	-1.12	-0.64	0.48	-0.03	-0.7	-0.74	-0.53	-1.52	0	-1.85	-0.98	-0.35	-0.64
YLL067C	-0.07	0.26	-0.51	0.15	0.3	0.27	0.26	0.01	0.51	0.46	-0.03	0.33	0.48	-0.3	-0.03	0.19	0.08	0.37	0.28	0.05	-0.11
YKR090W	0.52	0.58	0.58	-0.08	-0.15	-0.14	-0.63	-0.51	-0.77	0.06	0.03	-0.45	0.21	-0.39	-0.63	-0.54	-0.26	-1.07	0.01	-0.21	-0.35
YKR007W	-0.29	0.05	0.3	0.05	0.21	-0.19	0.32	0.05	0.3	-0.52	-0.27	0.83	-0.32	0.56	-0.15	0.28	0.48	0.57	0.23	0.23	0.7
YKL148C	-3.46	-2.23	-2.42	0.07	0.71	0.84	2.42	1.59	3.62	1.96	1.97	2.35	1.02	0.99	1.71	2.3	1.23	2.82	1.39	1.17	1.29
YJR004C	-0.26	-0.55	-0.53	0	0.45	0.41	-0.28	0.52	-0.01	-0.04	2.16	1.14	-0.08	1.48	1.34	-0.05	0.58	0.68	-0.06	1.61	1.11
YJL152W	-0.14	0.11	0.44	0.01	0.53	0.31	-0.16	-0.54	0.79	0.65	-0.13	1.02	-0.03	-0.12	0.98	-0.01	0.25	-0.15	0.44	0.46	0.41
YJL073W	-0.11	0.11	0.28	-0.43	-0.38	-1.22	-0.06	-0.13	-0.47	-0.41	-0.72	-1.15	-0.51	-1.03	-2.68	-0.15	-0.17	-0.25	0.3	0.19	-0.06
YIR034C	0.2	-0.35	0.08	-0.08	-0.21	-0.03	-0.54	-0.11	0.67	0.04	1.73	1.51	-0.27	0.88	1.24	0.11	0.38	0.47	-0.26	1.01	0.69
YIL128W	0.54	-0.23	-0.42	-0.47	-1.11	-0.59	-1.05	-0.86	-1.51	-0.52	-0.17	-0.94	-0.5	-0.76	-1.26	-0.84	-0.93	-1.62	-0.38	-0.67	-0.98
YIL044C	-0.2	0.36	0.69	-0.37	-0.38	-0.33	-0.26	-0.19	-0.36	-0.3	-0.58	-0.47	-0.08	-0.39	-0.78	0.16	0.3	0.29	-0.08	-0.13	-0.24
YHR193C	0.55	0.84	0.66	0.23	-0.2	0.04	-0.27	-0.9	-0.89	-0.38	-1.05	-0.81	-0.66	-0.67	-1.44	-0.47	-0.41	-1.14	-0.69	-1.22	-1.22
YHR112C	-1.09	-0.47	-0.16	0.35	0.73	0.29	1.37	1.52	2.13	0.85	1.94	1.89	0.47	1.62	1.32	1.58	1.75	2.33	0.87	1.56	1.61
YHR032W	1.2	0.36	0.19	-0.09	-1.18	-1.2	-0.72	-1.29	-1.98	-0.46	-1.54	-2.51	-0.55	-1.87	-0.95	-0.88	-1.63	-2.18	0.22	-0.61	-0.67
YHL001W	2.25	2.33	1.65	0.18	-1.83	-1.59	-0.97	-0.25	-2.21	-0.2	-1.9	-2.9	-0.53	-1.95	-3.08	-1.28	-1.02	-3.21	-1.21	-2.32	-3.53
YGR131W	-0.35	-0.09	0.21	-0.09	-0.11	0.37	0.76	-0.36	1.05	0.45	0.4	0.17	0.54	0.59	0.53	0.87	0.15	1.48	0.8	0.49	0.39
YGR059W	0.18	0.35	0.51	-0.61	0.2	-0.94	-0.66	-0.5	-0.15	0.54	0.08	-0.41	-0.82	-0.26	-0.72	0.19	0.51	0.24	0.47	0.53	0.49
YGL240W	0.08	-0.02	0.23	0.28	0.7	0.06	-0.11	0.16	-0.56	-0.21	0.89	0.23	-0.12	0.52	1.2	0.15	-0.15	0.22	0.29	0.34	0.22
YGL170C	0.23	0.31	0.65	-0.98	-0.6	0.14	-1.12	-0.65	-1.86	-0.67	-0.71	-0.59	-0.77	-0.18	-0.3	-0.21	0.21	-0.31	0.53	0.46	0.26
YGL086W	0.66	0.55	0.31	-0.04	-0.22	0.13	-0.37	-0.4	-0.66	-0.96	-0.4	-0.11	-0.16	-0.06	-1.24	-0.42	-0.47	-0.5	-0.08	-0.22	0.04
YGL002W	-0.86	-0.32	-0.16	0	0.19	0.6	0.37	0.35	0.47	0.34	0.5	0.49	0.22	0.66	0.89	0.55	0.25	0.7	0.32	0.31	0.21
YFL047W	0.09	0.2	0.39	-0.02	-0.53	-0.37	-0.17	0.02	-0.26	-0.21	-0.15	-0.3	-0.2	-0.11	-0.47	-0.03	-0.02	-0.21	-0.09	0.01	-0.22
YER157W	0.2	0.57	0.41	-0.06	0	-0.48	0.3	0.6	0.16	-0.36	0.54	0.12	-0.28	0.36	-0.3	0.36	0.57	0.46	-0.2	0.25	0.05
YER087C-B	0.68	1.1	0.9	0.23	0.05	0.11	0.21	0.22	0.15	0.26	0.46	0.38	0.02	0.43	0.16	-0.27	-0.3	-0.29	-0.46	0.43	-0.03
YER013W	0.35	-0.13	-0.06	-0.36	-0.3	0.28	-0.78	0.04	-0.41	-0.94	0.42	0.2	-0.74	-0.03	-0.48	-0.43	0.22	-0.18	-0.17	0.46	0.21
YEL012W	-1.36	-0.94	-0.59	-0.07	0.14	0.05	0.95	1.01	3.13	0.83	1.33	2.68	0.79	1.92	0.26	1.44	1.53	2.64	0.92	0.83	1.23
	#N/A	#N/A	#N/A	-0.04	0.17	0.97	1.64	2.6	2.86	1.13	2.69	2.79	0.59	1.51	1.68	#N/A	#N/A	#N/A	#N/A	#N/A	#N/A
YDR390C	0.33	0.27	0.06	-0.15	-0.43	-1.07	-0.61	-0.8	-0.9	-0.61	-0.89	-1.11	-0.39	-1.05	-1.57	-0.15	-0.45	-0.35	0.08	-0.24	-0.27
YDR239C	0.73	0.94	0.68	-0.16	-0.58	-0.41	-0.43	-0.71	-0.97	-0.95	-1.02	-1.7	-0.88	-1.48	-1.38	-0.36	-0.18	-0.5	0.04	-0.11	-0.05
YDR156W	1.27	0.98	1.28	-0.51	-1.77	-1.94	-2.52	-1.06	-4.01	-1.26	-3.28	-4.52	-1.39	-2.81	-3.33	-2.3	-1.51	-3.51	-1.07	-1.61	-1.73
YDR073W	-0.15	-0.18	0.29	-0.1	0.06	-0.39	-1.31	-1.07	-1.44	0	-1.53	-0.96	0.24	-1.09	-1.1	-0.97	-0.83	-1.16	-0.03	-0.43	-0.56
YDL240W	-0.12	-0.2	-0.44	-0.43	-0.11	0.42	0.03	0.48	0.02	-0.37	1.01	0.48	-0.2	-0.03	0.13	-0.07	-0.05	-0.18	-0.33	0.12	-0.2
YDL159W	-0.01	0.07	-0.01	0	0.25	0.24	-0.36	0.48	0.02	-0.53	0.24	0.27	-0.44	0.23	-0.01	-0.04	0.53	0.31	0.13	0.5	0.3
YDL079C	-2.4	-2.06	-1.86	-0.83	-0.71	0.06	-1.06	-0.49	-0.28	0.92	-0.75	-0.34	0.72	-1.13	-0.35	-0.23	0.04	-0.22	0.56	-0.03	0.1
YCR019W	0.23	0.1	0.19	-0.03	0.01	0.02	-0.23	-0.22	-0.28	-0.24	0.15	0.16	0.03	0.4	0.13	0.07	-0.02	0	0.15	0.16	0.19
YBR232C	0.15	0.32	0.58	-0.3	-0.91	0.14	-3.06		-0.36	-0.04	-1.44	1.73	-1.76	1.7	0.65	-0.12	0.34	-0.3	0.61	0.69	0.67
YBR149W	-3.43	-3.12	-2.34	0.19	0.48	0.56	2.6	1.13	3.18	2.5	1.85	3.59	1.98	1.73	2.67	3.25	1.43	3.93	2.51	1.58	2.96
YAL055W	-0.56	-0.23	0.06	0.26	1.01	0.81	0.48	0.62	1.31	0.72	0.31	0.88	0.46	0.97	0.76	0.7	0.61	0.99	0.49	0.58	0.67
Q0065	0.17	-0.98	-0.5	0.65	0.12	-0.85	-1.57	-0.6	-1.06	-2.08	-0.09	-0.71	-0.71	-1.51	-3.43	-1.15	-0.46	-1.23	-1.28	-0.14	-0.59
YDR052C	0.4	0.46	0.46	-0.03	-0.25	-0.32	-0.93	-0.67	-1.06	-0.76	-0.67	-0.83	-0.36	-0.65	-1.17	-0.56	-0.23	-0.66	-0.21	-0.36	-0.4
YML076C	0.14	-0.18	0.16	-0.59	-0.67	-0.85	-0.89	-0.61	-0.66	-0.91	-0.74	-0.8	-0.97	-1.03	-1.06	-0.27	0.03	0.06	-0.42	-0.06	-0.23
YOR236W	0.71	0.84	0.68	0.63	0.03	0.38	0.96	-0.07	-0.22	-0.88	-0.45	-0.65	-0.82	-0.26	-0.06	0.31	0.26	0.15	0.11	0.3	0.57
YDL206W	-1.44	-1.25	-0.79	-0.27	0.2	0.76	1.13	1.12	1.76	0.89	0.86	1.14	0.7	0.51	0.81	1.42	1.11	1.7	0.78	0.84	0.84
YBR215W	0.32	0.44	0.42	0.03	-0.12	-0.07	-0.51	-0.47	-0.74	-0.58	-0.77	0.02	-0.23	-0.04	-0.92	-0.18	-0.14	-0.14	0.11	0.07	0.17
YHR132W-A	-1.63	-1.19	-0.93	0.4	0.32	0.3	0.5	0.17	0.91	0.36	0.14	0.57	0.34	0.81	-0.03	0.52	0.73	1.32	-0.08	-0.14	0.01
YML099C	0.96	0.47	0.21	0.06	-0.24	-0.31	-0.67	-0.61	-1.13	-0.68	-0.29	-0.43	-0.49	-0.19	-0.29	-0.61	-0.18	-0.6	-0.08	0.02	-0.04
YAL053W	0.6	-0.72	-0.74	-0.2	0.66	0.58	-0.37	0.85	0.34	0.24	1.51	0.75	0.07	1.19	1.99	0.04	0.68	0.38	0.18	1.65	1.27
YJL047C	-0.27	0.02	0.03	0.06	0.28	0.43	0.45	0.47	0.7	-0.32	0.42	0.19	-0.27	0.33	-0.27	0.49	0.91	0.85	0.37	0.5	0.58
YEL048C	1.48	1.09	0.93	0.19	-1.08	-1.76	-0.84	-1.2	-2.39	-1.39	-2.43	-3.63	-0.73	-1.98	-3.33	-0.68	-1.38	-1.87	-0.15	-0.56	-0.84
YGL145W	0.11	0.1	0.09	-0.25	-0.12	-0.36	-0.89	-0.69	-1.11	-0.57	-0.73	-0.71	-0.28	-0.83	-1.32	-0.15	-0.14	-0.31	-0.07	-0.17	-0.24
YOL018C	-0.29	0.09	0.24	0.23	0.48	0.14	1.85	0.62	1.5	0.09	0.21	0.83	0.28	0.65	-0.21	1.23	0.99	1.73	0.43	0.38	0.42
YNR005C	0.11	0.28	0.57	-0.99	-0.54	0.94	-2.06	1.66	-0.83	-1.38	-1.15	0.86	-0.62	0.11		-0.15	0.39	-0.4	0.36	0.41	0.45
YKL185W	-0.44	-0.23	-0.25	-0.07	0.37	0.54	0.27	-0.35	0.19	0.58	-0.61	0.42	0.18	-0.04	-0.1	0.28	0.43	0.68	0.2	0.28	0.31
YDL143W	1.19	1.11	0.9	0.05	-0.28	-0.57	-0.95	-0.44	-1.51	-0.45	-0.51	-0.63	-0.36	-0.41	-0.11	-0.79	-0.54	-1.23	0.11	-0.16	-0.4
YIL104C	1.39	0.82	0.62	-0.37	-2.7	-1.93	-1.36	-1.94	-2.74	-1.4	-3.13	-3.42	-1	-3.05	-3.12	-1.19	-1.31	-2.56	-0.12	-0.52	-0.45
YPR195C	0.04	0.33	0.64	0.62	0.9	0.3	0.48	1.09	0.6	-0.19	1.21	1.31	-0.06	1.32	1.25	0.06	0.58	0.12	0.22	0.81	0.59
YPR044C	0.91	1.3	0.81	-0.87	-0.61	-0.63	-1.47	-0.34	-1.91	1.45	-2.02	-1.51	-1.85	-2.2	-0.35	-0.94	-0.76	-1.78	0.13	-0.04	0.05
YPL256C	-0.56	0.18	0.89	-0.76	-1.26	-1.4	0.06	-0.46	-0.03	-0.26	-0.23	-0.32	-0.05	-0.67	-0.56	0.25	-0.16	-0.06	0.64	0.2	0.23
YPL174C	0.32	0.15	0.1	-0.13	-0.08	-1.53	-0.59	-0.06	-0.83	-0.47	-0.13	-0.09	-0.2	-0.12	-0.95	0.08	0.39	0.62	-0.01	0.54	0.22
YPL006W	-2.54	-2.01	-1.96	0.18	1.01	1.13	2.27	1.46	2.89	1.5	2.58	2.78	0.97	1.52	2.72	2.33	1.22	3	0.8	1.4	1.82
YOR317W	-1.81	-0.55	-0.62	0.51	0.84	0.75	0.2	1.71	1.01	0.71	0.84	1.53	0.65	0.59	1.55	0.75	1.34	1.67	1.4	1	1.31
YOR164C	0.18	0.91	0.68	0.13	0.1	-0.25	0.04	-0.27	-0.21	0.07	-0.27	-0.25	0.05	0.13	-0.08	0.3	-0.16	0.41	-0.05	-0.28	-0.33
YOR087W	-2.08	-0.7	-0.36	0.15	0.59	-0.34	2.19	1.52	1.73	0.74	0.85	0.28	0.45	0.65	1.2	1.55	0.73	1.56	0.45	0.3	-0.07
YOR017W	-0.03	0.08	0.03	-0.24	-0.2	0.13	-0.44	-0.34	-0.31	-0.04	-0.25	-0.24	-0.18	-0.72	-1.25	-0.12	-0.2	-0.37	0.3	0.12	0.07
YOL049W	-0.86	0.23	0.23	0.33	0.21	-0.09	1.62	0.13	1.11	0.53	0.22	0.32	0.2	0.34	-0.07	1.71	0.78	1.73	0.6	0.27	0.3
YNR057C	0.52	0.31	0.33	0.28	-0.39	-0.84	-0.48	0.46	-0.68	0.6	0.55	-1.4	0.48	1.06	-0.48	0.45	0.85	0.4	-0.5	0.07	-0.07
YNL327W	0.32	0.03	0.02	0.15	0.97	1.25	0.07	0.01	0.24	0.41	0.34	0.73	-0.13	0.04	0.63	-0.22	-0.18	-0.1	0.04	0.07	0.02
YNL177C	-0.86	-0.52	0.05	-0.44	-0.32	-0.24	-0.28	-0.69	-0.24	0.94	-0.63	-0.09	0.63	-0.15	-0.68	0.12	0.12	0.03	0.71	-0.04	-0.02
YNL094W	-0.33	-0.55	-0.49	-0.07	0.37	0	0.46	0.62	0.67	0	0.54	0.43	-0.1	0.18	0.25	0.57	0.72	0.93	0.6	0.75	0.48
YNL010W	0.78	0.49	0.56	-0.3	-0.24	-0.6	-1.03	-0.41	-1	-0.56	-0.46	-0.87	-0.54	-0.3	-0.48	-0.63	-0.17	-0.83	-0.51	-0.51	-0.89
YMR258C	-0.93	-0.85	-0.44	-0.02	-0.08	0.51	0.52	-0.17	0.79	1.19	0.75	1.23	0.84	0.73	0.66	0.65	0.06	0.55	0.81	0.55	0.82
YMR029C	-1.49	-0.5	-0.31	-0.25	0.67	0.63	1.23	0.8	1.87	-0.06	0.18	1.36	0.27	0.47	0.54	1.4	1.15	2.35	0.44	0.08	0.53
YML083C	0.2	0.32	0.46	-1.76	-0.45	-0.02	-0.8	0.08	1.12	0.47	0.72	2	-1.41	0.48	-0.01	0	0.34	-0.16	0.43	0.58	0.65
YML003W	0.03	-0.23	0.02	-0.07	1.12	0.05	-0.3	0.04	-0.42	0.06	0.67	-0.3	0.12	0.4	0.25	0.38	-0.02	0.44	0.5	0.51	0.44
YLR318W	0.48	0.28	0.41	-0.17	-0.66	-0.72	-0.63	-1.07	-1.22	-0.71	-1.72	-1.42	-0.26	-1.37	-1.15	-0.24	-0.7	-0.74	0.27	0.1	0.17
YLR154C	0.04	0.21	0.66	-0.29	-0.28	0.03	-0.21	-1	-0.71	-0.11	-1.09	-1.36	0.01	-0.84	-0.58	-0.19	-0.23	-0.06	0.12	0.12	0.24
YLR083C	1.59	1.03	0.6	-0.28	-1.07	-1.54	-0.8	0.15	-1.19	-0.23	0.02	-1.3	-0.39	-0.47	-0.03	-1.15	-0.57	-1.83	-0.4	-0.55	-1.1
YLL066C	-0.08	0.15	-0.54	0.03	0.28	0.02	0.07	-0.12	0.2	0.3	-0.29	0.09	0.29	-0.53	-0.27	0.21	0.11	0.39	0.16	-0.01	-0.18
YKR006C	-0.65	-0.28	0.14	0.04	0.2	-0.03	0.2	-0.16	0.3	0.83	-0.18	0.22	0.34	0.49	-0.07	0.23	0.12	0.2	0.54	0.06	0.05
YJR160C	0.32	0.33	0.2	-0.06	0.51	0.26	-0.36	-0.49	-0.48	0.34	-0.42	-0.38	0.59	-0.44	-0.31	-0.14	-0.36	-0.23	0.47	0.34	0.25
YJR085C	-0.7	-1.89	-1.56	0.51	0.36	0.68	1.76	0.67	1.61	1.23	1.25	1.58	0.69	1.29	1.34	1.76	0.65	2.05	0.38	0.89	1.65
YJR003C	1.17	0.5	0.92	-0.47	-1.84	-1.76	-1.82	-1.66	-3.32	-1.02	-2.44	-3.36	-1.21	-2.4	-3.18	-1.55	-1.16	-2.75	-0.26	-0.91	-0.88
YJL151C	-0.79	-1.13	-0.61	0.32	0.59	0.94	0.26	0.44	1.08	1.05	1.14	2.04	0.64	1.67	2.25	0.16	0.19	0.67	0.49	1.28	1.73
YJL072C	0.41	0.37	0.69	0.32	-0.31	-0.86	-0.39	-0.94	-1.18	0.11	-0.76	-1.38	-0.04	-0.38	-1.04	-0.31	-0.72	-0.82	-0.14	-0.73	-0.64
YIR033W	0.28	-0.45	-0.47	-0.15	0.32	0.36	-0.31	-0.18	-0.62	-0.34	0.48	0.05	-0.17	0.22	-0.99	-0.48	-0.01	-0.36	0.11	0.04	0.19
YIL127C	1.73	0.79	0.79	-0.42	-2.15	-2.19	-2.1	-1.61	-3.78	-2.12	-3.44	-4.03	-1.72	-3.95	-3.9	-1.54	-1.09	-2.74	0.09	-0.1	-0.24
YIL043C	0.67	0.88	0.51	0.12	-0.01	-0.04	-0.25	-0.14	-0.23	0.23	0.01	-0.51	-0.16	0.02	-0.22	-0.4	-0.17	-0.49	-0.16	-0.58	-0.89
YHR192W	-0.44	0.08	0.25	0.18	0.02	-0.33	0.31	0.07	0.32	-0.22	-0.36	-0.06	-0.11	0.17	-0.45	0.66	0.51	0.72	0.33	0.34	0.36
YHR111W	-0.12	-0.05	0	-0.36	-0.25	-0.67	-0.31	0.1	-0.17	-0.93	0.23	-0.13	-0.79	0.19	-0.09	0.01	0.37	0.44	0.22	0.69	0.39
YHR031C	0.6	0.75	0.33	-0.01	-0.29	-0.18	0.06	-0.71	-0.52	-0.81	-0.96	-1.17	-0.4	-1.05	-0.57	0.03	-0.13	-0.33	0.53	0.24	0.28
YGR296W	-0.11	0.12	-0.34	0.15	0.21	0.3	0.1	-0.24	0.28	0.37	-0.16	0.02	0.4	-0.39	-0.13	0.23	0.23	0.42	0.35	0.09	0.07
YGR213C	0.07	-0.02	0.23	-0.07	0.16	0.95	0.59	2.14	1.9	1.24	4.12	4.09	1.12	3.72	4.69	0.8	1.99	2.02	0.13	2.06	2.02
YGR130C	-2.48	-1.53	-1.17	0.09	0.91	1.15	2.19	1.15	3.09	1.24	1.22	2.89	0.89	0.87	0.76	2.18	1.03	2.95	1.1	1.16	1.83
YGL239C	0.21	0.27	0.58	-0.5	-1.54	0.07	-0.32	-0.03	-1.39	0.12	-0.08	-0.62	-1.91	-1.3	-1.01	-0.2	0.22	-0.52	0.41	0.78	0.39
YGL169W	1.3	0.61	0.58	-0.3	-1.57	-2.19	-1.43	-1.28	-2.34	-1.61	-2.3	-3.55	-1.54	-2.38	-2.82	-1.28	-0.95	-2.47	-0.05	-0.08	-0.61
YGL085W	0.49	0.24	0.16	0.39	0.14	0.27	0.08	0	-0.04	0.12	0.47	0.57	0.35	0.61	0.72	0.19	0.04	0.16	-0.01	0.35	0.38
YGL001C	0.01	0.99	0.89	-0.15	0.39	0.25	0.39	0.78	0.76	0.42	0.82	0.66	0.28	1.11	1.41	0.22	0.97	0.65	0.29	0.16	-0.12
YFL046W	0.18	0.51	0.54	0.22	0.36	0.09	0.14	-0.29	-0.13	0.3	0.11	0.01	0.39	0.47	-0.82	0.23	0.27	0.37	0.36	0.16	0.11
YER086W	1.69	1.2	0.97	-0.53	-0.73	-1.45	-1.52	0.3	-1.76	-0.67	-0.27	-1.69	-1	-0.97	-1.29	-1.48	-0.28	-2.11	-0.79	-0.27	-0.95
YER012W	-1.34	-0.45	1.16	-0.17	0.31	-0.32	1.27	0.22	1.37	0	0.25	1.05	0.01	0.54	-0.42	1.53	1.07	2.34	0.51	0.59	0.93
YEL011W	-4.11	-4.09	-3.79	0	1.64	1.79	0.09	0.58	2.89	3.42	2.66	5.12	3.34	2.89	3.5	1.48	0.42	2.84	3.14	1.98	3.47
YDR473C	0.25	0.38	0.43	0.08	-0.04	0.14	-0.34	-0.37	-0.69	-0.54	-0.41	-0.15	-0.36	0.07	-1.15	-0.09	0.26	0.33	0.12	0.18	0.34
YDR389W	0.16	-0.17	-0.38	-0.45	0.08	0.47	-0.79	0.08	-0.49	-0.8	0.11	-0.31	-0.57	-0.48	0.22	-0.64	0.08	-0.46	-0.34	-0.02	-0.3
YDR312W	1.33	0.75	0.49	-0.42	-1.06	-1.75	-1.32	-0.57	-2.04	-1.87	-1.7	-2.27	-1.33	-1.18	-2.47	-1.1	-0.63	-1.41	0.12	-0.03	-0.13
YDR238C	0.01	0.44	-0.04	0.11	0.01	0.09	0.07	0.08	0.08	-0.12	0.43	0.24	-0.08	0.07	-0.22	0.19	0	0.16	0	-0.01	-0.28
YDR155C	0.23	-0.7	0.15	1.26	1.12	1.52	2.74	1.13	3	2.32	1.66	2.84	1.58	1.5	2.25	2.74	1.14	2.94	1.82	1.82	2.08
YDR072C	-0.94	-0.91	-0.97	0.07	-0.3	0.24	-0.06	-0.8	-0.21	0.46	-1	-1.06	0.36	-1.27	-0.56	-0.23	-0.71	-0.64	0.06	-0.84	-1.09
YDL240C-A	0.47	0.37	0.77	-0.21	-1.65	0.56	-1.32	0.56	-1.04	-0.88	-0.35	-0.68	0.04	-1.11	0.28	-0.11	0.24	-0.48	0.56	0.41	0.45
YDL158C	0.56	1	0.65	0.08	-0.52	-0.78	0.19	-1.14	-0.8	-0.47	-1.92	-1.98	-0.28	-1.3	-1.65	-0.1	-0.99	-1.03	0.15	-0.75	-0.81
YDL078C	-2.12	-1.49	-1.45	0.36	0.64	0.83	1.91	0.69	2.11	1.04	0.85	1.35	0.75	0.9	1.33	2.01	1.12	2.76	0.9	0.56	0.97
YCR102C	-0.05	0.11	0.32	0.25	0.74	0.71	-0.02	0.07	0.71	-0.13	0.71	0.87	-0.32	1	1.28	0.1	0.33	0.53	0.37	0.83	0.92
YCL011C	1.1	1.38	1.19	0.25	-0.44	-0.98	-0.82	-1.07	-1.5	-0.11	-1.79	-1.65	-0.07	-1.2	-1.31	-0.58	-0.91	-1.33	-0.09	-1.15	-1.57
YBR231C	0.31	0.29	0.34	0.09	0.02	0.43	-0.25	-0.35	0.27	0.27	-0.02	0.74	0.15	0.33	0.35	-0.04	0.11	0.32	0.23	0.08	0.27
YBR068C	0.23	-0.86	-0.47	-0.46	-1.16	-0.89	-0.81	-1.47	-1.31	-0.14	-2.92	-3.4	-0.56	-3.63	-2.98	-0.85	-1.39	-1.56	-0.83	-1.86	-2.34
YAL054C	-4.55	-4.9	-4.67	0.5	1.37	1.32	0.49	0.12	2.61	0.75	1.42	1.64	0.61	1.18	2.42	1.75	0.19	3.62	0.26	0.96	1.33
Q0060	0.03	-0.21	0.09	0.69	0.82	-1.43	-1.63	-0.34	-0.92	-2.65	-0.75	-1.04	-1.73		-4.22	-1.03	-0.69	-1.26	-1.17	-0.24	-0.65
YOR221C	-0.85	-0.78	-0.19	-0.24	0.23	0.26	0.74	1.06	1.08	0.11	1.47	1.85	-0.01	1.21	1.16	0.78	1.49	1.55	0.42	1.49	1.67
YOL010W	1.58	0.77	0.77	-0.4	-1.82	-1.99	-1.67	-2.26	-3.47	-1.87	-4.23	-4.54	-1.7	-4.47	-3.64	-1.17	-1.81	-3.34	-0.13	-1.39	-1.7
YEL036C	0.45	0.56	0.5	0.25	-0.72	-1.88	-0.61	-1.27	-1.9	-0.28	-1.97	-2.57	-0.18	-2.04	-2.19	-0.73	-1.02	-1.19	0.13	-0.51	-0.73
YDR012W	2.62	3	1.81	0.33	-0.3	-0.3	-0.43	0.96	-0.71	1.01	-0.11	-0.75	0.42	-0.66	-0.88	-0.43	-0.37	-2.31	0.11	-0.58	-1.91
YCR039C	0.43	0.4	0.51	0.91	0.96	0.83	0.56	0.23	-0.1	0.65	0.38	0.73	0.58	0.69	0.7	-0.15	0.23	0.27	0.32	0.48	0.34
YCR034W	1.07	0.91	0.46	-0.22	-0.41	-1.11	-0.52	-0.02	-1.51	-0.13	-0.75	-1.66	-0.26	-1.21	-0.95	-0.91	-0.81	-1.93	-0.33	-1.28	-2.13
YMR198W	0.3	0.43	0.59	0.15	0.05	0.08	-0.86	-0.71	-0.99	-0.41	-0.5	-0.15	-0.04	-0.33	-1.15	-0.42	-0.32	-0.67	0.12	-0.02	-0.01
YGL041C	0.11	0.21	0.37	0.06	-0.41	-0.53	-0.78	0.46	-0.54	0.84	-0.41	-0.08	0.45	-0.81	0.78	-0.02	-0.02	-0.27	0.33	0.31	0.27
YEL064C	-0.74	-0.21	-0.33	0.11	0.72	0.36	0.92	1.41	1.54	0.72	2.23	1.83	0.65	2.22	1.99	0.58	0.85	1.15	0.47	1.01	0.7
YGL160W	-1.2	-0.35	-0.07	0.08	0.5	0.49	1.03	0.53	1.35	0.7	-0.19	0.16	0.61	-0.17	0.45	1.09	0.51	1.55	0.44	0.04	0.27
YER119C-A	-0.06	0.17	0.37	-0.36	0.17	0.2	-0.35	-0.47	-0.88	0.7	0.14	-0.49	-0.11	-0.34	1.44	-0.01	0.28	-0.14	0.47	0.57	0.17
YOR104W	0.37	0.24	0.24	-0.11	0.04	-0.21	0	0.4	0.07	-0.07	0.54	0.5	0.08	0.69	0.15	0.32	0.41	0.63	-0.23	0.73	0.38
YBL010C	0.08	0.33	0.6	-0.57	-1.03	-0.97	-0.77	-0.61	-1.1	-0.3	-0.65	-0.86	-0.39	-0.51	-1.82	-0.1	0.08	-0.49	0.4	0.25	0.11
YLR276C	2.02	1.16	0.74	-0.3	-1.17	-2.94	-1.75	-1.62	-3.99	-2.46	-4.08	-4.75	-2.47	-4.17	-4.21	-1.42	-1.39	-3.43	-0.25	-1.17	-1.23
YMR171C	-0.08	-0.16	0.2	-0.28	-0.52	-0.91	-0.51	-0.23	-0.32	0.07	-0.52	-0.37	0.04	-0.69	-0.72	0.02	0.14	-0.24	0.01	-0.35	-0.22
YKL077W	0.19	0.44	0.06	0.06	-0.24	-0.41	0.45	1.01	0.72	-0.08	0.37	-0.11	-0.1	0.11	0.14	0.5	0.73	0.35	-0.02	0.05	-0.26
YDR377W	-0.9	-0.82	-1.21	0.5	0.64	0.52	1.51	0.87	1.16	0.64	1.35	1.14	0.39	1.45	1.09	1.01	0.71	1.6	0.3	0.62	0.65
YGL043W	0.15	0.67	1.02	-0.25	-1.08	-1.38	-0.5	-0.71	-1.13	-0.77	-1.15	-1.41	-0.85	-0.42	-1.93	-0.36	-0.05	-0.52	-0.12	-0.39	-0.4
YPR151C	-1.92	-1.51	-1.23	0.44	1.09	1.29	1.46	0.69	3.04	1	0.03	2.87	1.49	1.75	0.92	1.32	1.34	2.88	0.5	0.59	1.3
YLR187W	0.19	0.14	0.11	-0.3	-0.48	-0.71	-0.67	-0.84	-1.23	-0.44	-0.52	-0.93	-0.34	-1.26	-1.62	-0.59	-0.35	-0.77	-0.1	-0.29	-0.3
YHR147C	-1.18	-0.8	-0.26	0.08	-0.17	0.08	0.61	-0.54	0.59	0.91	-0.49	-0.31	0.59	-0.29	0.17	0.62	-0.12	0.37	0.57	-0.29	-0.17
YPR194C	0.03	0.29	1.42	-0.83	1.7	2.44	-0.81	4.68	4.77	0.43	7.72	6.96	0.3	6.86	7.3	-0.04	3.09	2.82	0.45	5.01	4.22
YPL173W	-0.5	-0.39	0.03	-0.01	-0.02	0.13	-0.2	-0.79	-0.12	1	-0.19	0.4	0.69	0.12	-0.49	-0.03	0	-0.35	0.72	0.2	0.23
YPL089C	-0.13	-0.36	-0.24	0.09	0.4	-0.23	-0.49	0.37	-0.01	-0.38	0.36	0.55	-0.21	0.49	0.01	-0.2	0.19	-0.02	-0.01	0.58	0.61
YPL005W	-0.45	-0.39	-0.29	0.17	0.16	0.54	0.45	0.15	1.26	0.15	0.08	0.31	0.16	-0.38	-0.27	0.71	0.55	0.67	0.39	0.2	0.29
YOR163W	-0.79	-0.25	0.49	-0.25	0.09	-0.23	0.08	-0.25	0.92	0.38	0.21	1.29	-0.02	0.64	0.07	0.82	0.54	1.35	0.5	0.63	1.06
YOR086C	-1.91	-0.91	-1.06	0.18	0.4	0.46	2.02	0.36	2.38	0.75	0.44	1.01	0.42	-0.23	0.24	2.4	0.5	2.18	0.93	0.67	0.77
YOL116W	-0.53	-0.38	-0.17	-0.28	0	0.48	0.23	0.11	0.42	0.07	0.42	0.56	0.07	0.36	-0.26	0.26	0.33	0.4	0.18	0.24	0.43
YOL048C	-2.67	-2.32	-1.7	0.12	0.68	0.84	2.01	1.6	3.31	2.68	2.43	3.37	1.97	2	2.15	2.63	1.5	3.11	1.58	1.87	2.33
YNR056C	-0.03	-0.51	-0.73	0.07	-0.72	-1.16	-0.77	0.22	-0.84	0.58	1.02	-1.39	0.06	0.05	-0.36	-0.44	0.03	-0.57	-0.21	0.22	-0.14
YNL326C	0.1	-0.05	0.01	-0.12	-0.27	-0.2	-0.28	-0.69	-0.69	-0.05	-0.3	-0.99	0.12	-0.48	-0.22	-0.2	-0.44	-0.47	0.16	-0.39	-0.76
YNL176C	-0.17	-0.6	-0.83	-0.02	0.58	0.34	0.03	0.36	0.48	-0.16	0.91	0.81	-0.09	0.48	0.9	0.24	0.41	0.48	0.05	1.11	1.19
YNL093W	-0.85	-0.56	-0.31	-0.12	0.83	0.36	0.02	0.33	2.19	0.08	1.38	3.53	0.73	1.53	2.49	1.51	1.12	2.32	0.66	0.95	1.12
YNL009W	-2.74	-2.09	-2.08	0.15	0.88	0.61	-0.19	-0.05	1.03	-0.3	0.12	0.62	-0.31	0.25	0.46	0.81	0.65	1.49	0.24	0.47	0.9
YMR257C	-0.35	-0.52	-0.45	-0.29	-0.25	-0.01	-0.27	0.01	0.02	0.13	0.55	0.19	0.03	-0.07	-0.42	0.23	0.11	0.01	0.07	0.17	-0.03
YMR175W	-3.91	-4.6	-4.52	1.29	0.42	0.18	3.57	-1.2	4.28	1	0.93	1.29	1.48	0.78	2.05	5.15	0.92	6.28	-0.66	-0.14	0.59
YMR100W	0.06	-0.07	0.02	-0.04	-0.12	0.19	-0.39	-0.31	-0.28	-0.12	-0.09	-0.06	-0.1	-0.62	-0.28	0.04	-0.23	0.1	0.14	0.1	-0.06
YMR028W	0.01	0.18	0.37	0.03	0.12	-0.38	0.27	0.3	0.27	-0.09	-0.05	0.52	0.26	0.51	-0.37	0.32	0.42	0.8	0.49	0.4	0.41
YML082W	1.46	0.58	0.05	0.12	-1.84	-1.94	-0.89	-0.84	-1.67	-1.07	-2.1	-2.84	-1.04	-2.91	-3.12	-0.74	-1.05	-1.98	-0.3	-0.85	-1
YML002W	0.43	-0.11	-0.2	0.29	0.36	0.55	-0.18	-0.09	0.39	0.25	0.55	0.94	0.51	0.63	0.53	0.38	0.03	0.78	0.18	0.47	0.48
YLR388W	1.58	2.04	1.99	-0.06	-1.95	-1.97	-1.04	-1.28	-2.92	-0.65	-3.37	-3.39	-0.99	-2.68	-4.49	-1.68	-1.59	-3.15	-2.23	-2.45	-3.36
YLR236C	0.23	0.24	0.35	-0.01	0.47	-0.29	-0.28	0.89	-1.2	-0.14	0.82	0.21	-0.15	-0.26	1.49	-0.22	0.25	-0.21	0.44	0.57	0.64
YLR082C	-0.13	0.05	0.24	-0.26	0.03	0.06	-0.51	0.09	0.04	-0.28	0.19	0.08	0.35	0.42	-0.07	0.3	0.38	0.6	0.4	0.28	0.26
YKR088C	-0.96	-0.6	0.47	-0.5	0.01	-0.32	-0.23	0.21	0.33	0.35	0.52	0.64	0.17	0.51	0.84	0.04	0.35	0.44	-0.13	0.39	0.06
YKL146W	-0.6	-0.39	-0.71	-0.01	0.55	0.78	0.44	0.55	0.91	0.15	1.1	0.85	-0.04	0.72	1.56	0.3	0.44	0.78	0.24	0.87	0.66
YKL066W	0.02	0.3	0.59	0.02	-0.45	-0.15	0.34	-0.15	0.05	-0.04	-0.6	0.68	-0.59	-1.29	0.28	0.29	0.43	-0.16	0.29	0.44	0.51
YJR159W	0.05	0.14	0.45	-0.06	-0.21	0.59	0.15	-0.29	0.83	0.48	0.7	0.85	0.77	0.74	1.23	0.35	0.53	0.53	0.62	0.59	0.65
YJR084W	-0.24	0.3	0.23	0.17	-0.15	0.14	0.67	-0.02	0.64	0.12	0.19	0.74	0.18	0.5	0.44	0.64	0.25	0.74	0.17	0.09	0.02
YJR002W	2.13	1.41	0.67	0.2	-1.16	-1.45	-1.28	-0.83	-3.04	-1.84	-2.88	-3.44	-1.41	-2.86	-2.67	-1.23	-0.66	-2.85	-0.11	-0.74	-0.85
YJL150W	-0.01	0.29	0.55	-0.05	0.05	0.14	-0.84	1.21	0.23	-0.54	-0.47	0.78	0.71	-0.5	-0.35	-0.07	0.37	-0.29	0.63	0.53	0.3
YJL071W	-0.23	0.35	0.27	0.01	-0.9	-0.99	0.47	-0.61	-0.27	-0.28	-0.18	-1.27	-0.41	-0.36	-1.46	0.34	-0.36	-0.36	-0.14	0.04	-0.26
YHR191C	0.04	0.37	0.55	0.04	-0.23	0.03	0.24	-0.63	-0.08	-0.24	-0.68	-0.26	-0.33	0.05	-0.24	0.5	0.04	0.52	0.07	-0.05	-0.06
YGR295C	-0.9	0.13	0.16	0.42	0.92	0.62	1.21	0.73	1.57	1.26	0.68	0.82	1.05	0.39	1.46	1.18	0.26	1.55	0.96	0.35	0.56
YGR212W	-0.55	-0.31	-0.01	-0.39	-0.17	-0.1	-0.03	-0.1	0.44	-0.18	-0.06	0.08	-0.08	0	-0.32	0.48	0.51	0.32	0.57	0.43	0.36
YGR057C	0.49	0.1	0.34	-0.01	-0.33	-0.59	-0.34	0.31	-0.76	-0.89	-0.15	-0.49	-0.36	0.44	-0.43	-0.11	0.76	0.42	0.12	0.47	0.35
YGL238W	0.92	0.6	0.09	0.17	0.04	-0.23	-0.64	-0.73	-1.11	-0.22	-0.66	-0.9	-0.33	-1.06	-1.02	-0.56	-1.07	-1.32	-0.29	-0.88	-0.97
YGL168W	0.3	0.48	0.56	-0.38	-0.4	0.73	-0.8	-1.83	-1.47	0.04	-1.68	-1.11	-0.75	-2.89	-0.9	-0.4	-0.14	-0.96	0.45	0.43	0.45
YGL084C	-2.28	-0.62	-0.58	-0.01	0.43	0.33	2.42	1.28	2.4	0.88	1.04	0.78	0.41	0.36	1.01	1.8	0.92	1.8	0.27	0.39	0.17
YFR057W	0.1	0.31	0.59	-2.19	-0.45	-1.44	-1.93	-1.92	-1.54	1.21	-1	0.07	-2.12	-0.25	0.28	-0.22	0.32	-0.42	0.5	0.39	0.45
YER156C	2.01	1.44	0.8	-0.22	-1.35	-1.48	-1.46	-0.47	-2.19	-0.94	-1.18	-2.23	-0.76	-1.03	-1.62	-1.51	-0.53	-2.63	-0.05	-0.73	-1.25
YER011W	0.16	0.53	0.17	0.25	0.24	0.63	-0.19	0.53	-0.2	0.53	1.18	0.82	0.22	0.22	0.83	-0.77	-0.34	-0.41	-0.45	-0.92	-1.16
YEL010W	0.17	0.25	0.74	-0.26	-0.62	-1.44	-1.96	0.08	-0.68	0.78	-0.26	-0.83	-2.76	-0.89	-1.3	0	0.33	-0.48	0.2	0	0.45
YDR472W	-0.02	0.06	0.68	-0.43	-1.36	-1.05	-0.91	-0.92	-1.1	-0.57	-1	-0.95	-0.39	-1.08	-1.16	-0.58	-0.62	-0.93	-0.59	-1.01	-1.44
YDR388W	-0.77	0.36	0.03	0.29	0.83	0.75	1.51	0.98	1.49	0.98	0.91	1.15	0.78	0.68	1.16	1.43	1.01	1.76	0.78	0.94	1.11
YDR311W	0.59	0.1	0.12	-0.31	-0.7	0.08	-1.03	-1.11	-1.09	-0.64	-0.38	-0.65	-0.48	-0.53	-0.94	-0.61	-0.45	-0.7	-0.1	-0.28	-0.3
YDR237W	-0.62	-0.51	0.01	-0.24	-0.19	-0.28	-0.05	-0.29	-0.07	0.82	-0.29	-0.42	0.5	-0.05	-0.56	-0.07	0.19	-0.14	0.68	-0.18	-0.11
YDR154C	0.18	-0.73	0.2	1.01	0.9	1.49	2.49	1.08	2.9	2.39	1.54	2.71	1.45	1.4	1.98	2.83	1.25	2.97	1.82	1.84	2.08
YDR071C	-0.26	-0.16	0.4	-0.14	-0.04	-0.34	0.12	-0.38	-0.34	-0.56	-0.67	-0.41	-0.26	0.43	-1.31	0.39	0.32	0.66	0.03	-0.3	-0.16
YDL239C	-0.69	-0.39	-0.15	0.07	0.51	0.36	1.08	2.3	2.03	0.97	2.26	2	0.92	1.85	1.03	1.25	2.1	2.71	0.42	1.04	1.1
YCR101C	-0.14	0.04	0.53	0.28	0.68	-0.19	0.27	0.62	0.83	0.04	0.51	0.44	-0.21	0.93	0.74	1.43	1.35	2.21	0.18	2.06	1.65
YCL010C	-0.11	0.43	0.54	-0.02	-0.25	-0.27	0.03	0.04	-0.36	-0.21	-0.62	-0.72	-0.02	-0.38	-0.53	0.32	-0.07	0.19	-0.09	-0.06	-0.46
YBR230C	-3.97	-3.46	-3.23	0.76	1.11	1.67	1.84	0.65	3.23	2.23	1.3	3.4	1.54	1.56	2.43	2.24	1.19	3.71	1.48	0.93	2.13
YBR147W	-2.54	-2.05	-1.22	0.23	0.93	1.37	2.14	1.7	3.87	1.42	2.41	2.92	1.17	2.13	3.52	2.53	1.4	3.26	1.17	1.22	2.08
YBR067C	-1.07	-3.29	-4.25	0.85	0.96	1.4	0.5	1.22	1.04	0.14	1.04	0.3	-0.14	-0.21	0.35	0.98	1	2.08	0.01	-0.66	-0.56
YBL098W	-1.65	-0.56	-0.32	0.05	-0.02	-0.36	1.06	-0.05	1.03	0.83	-0.92	-0.36	0.22	-0.31	-0.59	1.11	-0.17	0.51	-0.08	-0.84	-1.11
YBL020W	-0.13	0.05	-0.56	-0.25	-0.36	-0.74	0.07	0.42	-0.1	-0.58	0.24	-0.98	-0.71	-0.31	-0.11	-0.25	-0.1	-0.2	-0.4	-0.13	-0.68
[truncated: 4,255 more rows]

## Sheet: Calculated Expression Component
Table S2. Calculated expression components
Gene	TOR component Glycerol	PKA component Glycerol	Coop component Glycerol	TOR component Glucose 20 min	PKA component Glucose 20 min	Coop component Glucose 20 min	TOR component Glucose 90 min	PKA component Glucose 90 min	Coop component Glucose 90 min	TOR component Glucose 150 min	PKA component Glucose 150 min	Coop component Glucose 150 min	(Dot6D/Tod6D) TOR component Glucose 20 min	(Dot6D/Tod6D) PKA component Glucose 20 min	(Dot6D/Tod6D) Coop component Glucose 20 min	(Dot6D/Tod6D) TOR component Glucose 150 min	(Dot6D/Tod6D) PKA component Glucose 150 min	(Dot6D/Tod6D) Coop component Glucose 150 min
Q0050	-2.54	-2.76	3.72	-0.06	-1.55	-0.55	0.92	-0.31	-1.94	-1.46	0.65	-2.13	-0.12	-0.42	-0.88	0.46	-0.16	-0.68
Q0075	-1.73	-1.77	2.73	0.34	-0.76	-0.8	1.76	-0.69	-1.74	-1.1	-0.12	-0.95	0.04	-0.66	-0.66	1.04	-0.35	-1.42
Q0055	-2	-2.38	3.37	0.76	-0.98	-0.82	1.59	-1.09	-1.55	-2.72	-0.58	0.02	-0.34	-0.52	-0.31	0.59	-0.54	-0.63
Q0080	-1.7	-2.74	3.48	0.61	-1.32	-0.45	2.28	-0.57	-1.8	-0.42	-0.5	-0.62	-0.08	-0.48	-0.82	0.74	-0.38	-1.44
Q0060	-2.12	-2.25	2.94	0.71	-0.58	-1.05	1.61	-0.29	-2.36	-2.49			-0.23	-0.57	-0.46	0.52	-0.41	-0.76
Q0070	-0.55	-0.33	0.98	0.72	-0.09	-1.21	1.74	-0.79	-1.33	-1.4	-1.2	0.44	0.15	-0.49	-0.36	0.71	-0.72	-0.69
Q0045	-0.92	-1.82	2.9	-0.28	-1.45	0.41	0.67	-1.88	0.38	0.32	0.59	-1.08	-0.47	-0.69	-0.46	0.56	0.39	-0.54
YHR214W	-0.13	-1.07	1.38	-0.9	-0.93	0.99	-0.5	-0.82	0.58	0.98	1.12	-1.56	-0.15	0.04	-0.54	-0.25	0.03	0.31
YAR066W	-0.03	-1.06	1.23	-0.98	-0.95	0.93	-0.6	-0.99	0.76	0.86	0.78	-1.24	-0.08	0.09	-0.64	-0.39	-0.09	0.44
Q0130	-0.31	-0.31	2.65	-1.5	-1.67	2.84	1.24	-0.88	0.88	1.18	1.09	-0.4	-0.45	-0.28	-0.14	1.17	-0.68	-0.33
YBR054W	0.62	0.3	0.48	-0.61	-0.65	4.5	0.56	0.17	1.33	1.82	2.08	-1.11	1.18	1.26	1.69	0.47	1.05	0.08
YLL061W	-2.19	-1.41	1.2	-3.93	-0.21	1.62	-2.5	0.2	-1.28	-1.3	1.33	-2.5	-0.91	0.19	-0.69	-1.6	-0.23	-0.07
YBR069C	-1.43	0.31	-0.45	-0.72	-1.78	0.24	-2.42	-1.51	0.57	-1.26	-0.02	-1.2	-0.88	-1.94	-0.24	-1.59	-0.45	-0.16
YOL155C	-0.11	0.05	0.84	0.4	1.21	-0.16	0.98	1.93	0.34	0.45	1.71	0.61	0.55	1.03	0.33	0.75	1.29	0.07
YPL277C	-0.25	-0.4	0.6	0.28	-0.42	-0.77	0.56	0.3	-0.78	-0.5	-0.24	0.21	0.1	-0.39	-0.46	0.51	0.04	-0.08
YBR045C	-0.15	-0.98	0.83	0.81	0.09	-0.6	-0.06	0.2	-0.73	-0.47	-0.3	0.12	-0.06	0.53	0.48	-0.01	0.18	0.21
YGR146C	0.8	1.07	-0.92	1.07	0.6	-0.33	1.13	0.54	-1.71	2.02	1.98	-3.17	0.21	-0.12	0.32	0.68	0.2	-1.47
YMR085W	0.98	1.02	-1.28	2.44	1.72	-2.16	1.58	0.97	-0.38	1.05	0.68	0.03	1.54	0.95	0.53	1.57	0.15	0.52
YLR152C	1	0.34	-0.44	2.59	1.84	-1.34	1.46	0.97	0.38	2.42	2.43	-1.77	1.44	2.2	-0.6	0.74	0.48	0.14
YLR346C	1.16	0.84	-0.66	1.82	2.77	-1.61	1.32	0.07	-0.03	0.56	-1.55	1.48	2.01	2.83	-1.33	0.57	0.78	-0.2
YKL086W	1.57	0.43	-0.62	2.91	3.54	-2.55	2.96	1.99	-1.58	1.56	0.23	0.21	0.81	0.98	0.03	2.59	1.1	-0.35
YBR047W	0.62	-0.14	0.25	1.72	2.37	-1.09	2.53	0.59	-1.32	1.18	-1.1	0.35	0.43	1.19	0.79	0.85	0.36	-0.37
YJL144W	0.94	-0.02	-0.06	2.57	3.06	-2.36	2.45	1.46	-1.05	0.73	-1.63	1.84	1.88	1.61	0.15	1.13	0.64	-0.13
YJR104C	0.77	0.82	0.12	0.62	2.23	-0.02	1.69	1.51	-0.52	1.94	1.01	-0.42	0.54	1.25	0.49	0.88	0.56	0.78
YFR003C	0.68	0.3	-0.04	1.15	1.85	-0.12	1.72	1.34	-0.64	0.27	-0.94	1.3	0.74	1.27	0.54	0.74	0.55	0.14
YER143W	0.77	0.2	-0.02	1.02	1.7	0.02	1.31	0.92	-0.4	0.91	0.05	0.42	0.81	1.11	0.55	0.34	0.25	0.56
YKL013C	0.23	-0.12	-0.03	0.36	1.28	0.24	0.94	0.91	-0.37	0.49	0.27	0.2	0.73	1.24	0.3	1	0.22	-0.09
YMR029C	0.88	-0.04	-0.21	0.64	1.07	0.16	1.42	1.18	-1.24	0.27	0.07	0.2	0.95	1.2	0.2	0.09	0.45	-0.01
YJR059W	0.91	0.31	-0.31	0.92	1.63	-0.09	0.64	1.11	0.13	-0.77	-0.31	1.07	0.43	1.32	0.49	0.31	0.35	0.74
YGL047W	0.49	0.21	0.09	0.43	2.18	-0.03	0.84	1.05	0.47	0.55	-0.26	1.43	0.29	1.35	0.42	0.34	0.65	0.29
YGR053C	0.27	0.02	-0.09	2.24	3.12	-2.9	0.1	0.01	0.95	-0.48	-0.41	1.2	0.14	0.08	0.38	-0.04	0.13	0.57
YHR116W	0.2	0.11	0.12	0.83	1.03	-1.13	-0.27	0.52	0.74	-0.24	-0.54	1.44	0.38	0.09	-0.08	-0.04	0.09	0.42
YOL157C	0.53	0.26	-0.46	1.1	1.17	-1.68	0.07	-0.15	0.56	-0.09	-0.61	0.73	0.35	0.44	-0.29	0.13	0.01	0.34
YJL160C	0.51	-0.16	-0.07	0.72	0.82	-0.8	0.4	-0.52	0.6	1.57	1.07	-1.49	-0.2	-0.19	0.38	-0.01	-0.38	0.61
YGL258W-A	0.2	-0.11	-0.18	1.89	1.21	-1.12	0.55	0.29	1.39	0.18	0.58	1.19	-0.06	0.76	0.73	-0.29	0.18	1.11
YMR303C	1.48	1.52	0.1	3.74	4.27	-1.94	0.37	-0.24	0.54	1.19	1.12	-0.65	1.46	4.15	0.36	1.35	0.2	-0.7
YGL259W	0.08	-0.29	0.55	1.24	0.27	0.22	0.58	0.17	1.55	0.76	0.85	0.79	-0.08	0.79	0.79	-0.02	0.34	0.8
YBR296C	-0.4	-0.99	1.02	0.69	0.56	0.01	1.16	0.04	0.49	-0.29	-2.05	2.35	0.41	1.01	-0.69	-0.01	-0.17	0.58
YLR001C	0.93	0.43	-0.44	0.65	0.73	0.64	0.38	-0.2	1.14	-0.27	-0.52	1.08	0.31	0.23	1.17	0.5	0.2	0.72
YHR037W	0.78	0.26	-0.54	0.9	0.02	0.58	1.06	-0.08	1.06	1.33	-0.19	0.73	0.49	-0.27	1.41	-0.03	0.04	1.1
YDR380W	-0.26	0.55	-0.59	1.44	-0.09	-0.23	3.06	-0.47	0.68	2.12	-1	1.49	1.26	0.07	-0.13	1.18	-0.85	0.39
YHR137W	-0.01	0.49	-0.19	0.61	-0.34	0.22	1.82	-0.97	1.72	1.09	-0.72	1.46	0.69	0.2	-0.27	1.25	-0.71	0.2
YPR117W	0.49	0.22	-0.6	0.66	0.07	0.76	0.5	-0.02	-0.08	-0.75	0.11	0.1	0.25	0.01	0.9	0.13	0.06	0.16
YGR023W	1.33	0.29	-1.29	0.93	-0.46	-0.07	0.41	0.06	0.16	0.46	0.58	-0.65	0.44	-0.69	0.28	0.74	-0.26	0.47
YGR230W	0.02	-0.3	0.8	-0.35	0.59	-0.49	-1.34	0.62	-0.13	-0.84	-0.03	0.48	0.61	0.55	-0.63	-0.41	0.31	0.43
YOR180C	-0.09	-0.71	1.03	0.26	0.3	-0.26	-0.44	0.08	0.29	-1.03	0.08	0.78	-0.03	0.45	0.09	-0.31	-0.06	0.59
YBR026C	-0.49	-0.53	0.97	0.03	1.3	0.57	0.69	1.21	0.1	0.35	0.66	0.29	0.57	1.75	0.83	0.33	0.88	0.98
YNL146W	-0.1	-0.07	-0.12	0.65	0.69	-0.61	-0.01	0.76	-0.22	-0.21	0.07	0.23	0.26	0.38	0.12	0.15	0.07	0.4
YML131W	0.06	0.11	-0.26	0.73	0.55	-0.32	0.05	0.94	0.19	-0.87	-0.18	1.14	0.75	0.86	0.46	0.05	0.27	0.52
YKR058W	0.01	-0.45	0.71	0.55	0.55	-0.4	0.15	1.51	0.21	-1.43	-0.12	2.18	-0.09	0.75	0.29	-0.21	0.3	0.64
YFR015C	0.97	0.1	-0.32	1.65	1.41	-2.13	-0.98	2.68	1.62	-2.61	0.46	3.15	-0.14	0.59	0.35	-1.72	0.54	2.28
YOL081W	1.13	0.43	-0.36	1.12	0.38	-0.9	0.77	-0.3	0.19	0.73	0.4	-0.3	0.58	0.27	-0.38	0.23	0.05	-0.31
YPL248C	0.93	0.66	-1.17	1.4	0.02	-1.35	1.43	-0.08	-0.53	0.86	0.41	-0.84	0.61	0.07	-0.25	0.42	0.05	0.13
YDR534C	0.12	0.19	-0.28	-0.2	-0.03	-0.15	-0.52	-0.39	0.51	-0.33	0.83	-0.48	0.01	0.06	-0.12	-0.11	-0.15	0.04
YBR067C	0.55	0.44	0.41	0.54	-0.18	0.68	0.16	-0.74	0.88	0.49	0.56	-0.7	1.1	1.08	-0.1	-0.57	0.1	-0.09
YBR297W	-0.07	0.19	-0.26	0.67	-0.74	-0.4	-0.86	-0.59	1.91	-0.23	-0.18	1.25	0.15	-0.45	-0.27	0.16	-0.09	0.36
YNL125C	-0.24	0.01	-0.09	0.32	-0.73	-0.24	0.12	-0.48	0.6	0.43	0.48	-0.34	0	-0.29	-0.46	-0.22	-0.27	-0.17
YOR084W	0.39	0.19	0	0.36	0.02	-0.02	-0.26	-0.22	0.81	-0.7	-0.25	0.96	0.22	0.14	-0.14	-0.23	0.1	0.4
YBL043W	-0.78	0.86	-0.9	0.27	0.21	0.13	0.41	-0.9	0.41	0.91	0.45	-0.8	-0.15	-0.18	0.91	0.27	-0.12	-0.04
YPL200W	-0.14	-0.45	0.4	0.62	-0.5	-0.67	0.17	-0.86	0.32	1.97	1.2	-2.19	0.05	-0.32	-0.01	-0.02	-0.22	0.46
YOR388C	-0.69	-0.61	1.21	1.62	0.85	-0.52	-0.08	-0.3	0.79	0.54	0.69	0.03	0.86	1.58	0.45	0.79	0.33	-0.28
YPL276W	-0.84	-0.69	1.29	1.59	0.67	-0.49	-0.36	-0.45	0.92	-0.39	0.12	0.77	0.85	1.66	0.55	0.59	0.25	0.09
YPL275W	-0.98	-0.86	1.63	1.28	0.77	-0.22	0.13	-0.07	0.42	0.73	1.14	-0.38	0.96	1.72	0.32	0.89	0.4	-0.47
YOR273C	0.42	0.15	-0.3	0.83	0.03	-0.62	0.01	0.43	1.39	0.11	0.62	1.32	0.45	0.39	-0.46	0.35	-0.05	1.4
YHL024W	1.21	0.2	-0.36	0.26	0.14	-0.32	0.26	0.47	1.04	0.17	1.3	0.5	0.9	1	-1.12	0.24	0.3	0.07
YMR291W	1.09	0.52	-0.63	1.07	0.82	0.12	0.81	0.04	1.6	0.08	0.29	1.17	0.04	0.17	0.99	0.43	0.02	0.65
YER035W	0.76	0.35	-0.14	0.5	0.55	0.36	0.31	0.19	0.92	0.02	0.39	0.64	0.18	0.14	0.64	-0.44	-0.23	1.34
YDL214C	0.65	0.46	-1.2	0.99	0.21	-2.34	0.48	0.42	-0.75	-1.65	0.95	-0.06	0.31	0.04	-0.63	0.15	0.16	0.14
YJR115W	1.42	0.57	-1.32	0.93	-0.11	-1.2	0.29	0.35	-0.64	0.1	0.99	-0.93	0.59	-0.05	-0.73	0.4	0.05	-0.32
YHR139C	0.28	0.58	-0.19	0.75	1.96	-0.52	1.32	-0.3	0.14	1.9	2.59	-2.14	1.03	3.28	0.82	0.55	0.49	-0.02
YPL036W	0.65	0.09	0.39	0.58	3.87	-0.3	0.45	0.19	-0.76	2.38	3.13	-3.38	0.66	3.77	-0.16	1.52	1.04	-1.08
YKR097W	1.22	1.47	-1.61	1.02	1.95	-0.57	1.36	0.15	-0.98	1.61	0.88	-1.13	1.08	1.95	-0.78	0.64	-0.07	-0.29
YGR067C	1.46	0.89	-1.36	0.76	-0.01	-1.02	1.52	0.1	-0.65	1.33	0.64	-0.77	0.24	-0.08	-0.3	0.5	0	0.05
YLR377C	0.45	0.98	-0.68	0.9	0.25	-0.09	1.48	0.55	-0.52	1.84	0.94	-0.66	0.9	0.62	-0.31	1.21	0.23	-0.59
YGR243W	1	1.12	-0.72	0.79	0.56	-0.83	0.59	-0.02	0.56	0.36	0.64	0.28	0.5	0.46	-0.39	0.78	0.61	-0.47
YPL201C	0.56	0.35	-0.17	0.15	0.15	-0.79	-0.22	-0.52	0.27	-0.43	-0.28	0.44	-0.02	-0.45	0.02	-0.03	-0.07	0.43
YNL270C	0.5	0.59	-0.55	0.35	-0.07	-0.25	0.33	-0.68	0.81	0.99	0.89	-0.55	0.32	0.37	-0.43	1.29	0.33	0
YKL217W	1	0.69	0.01	0.52	-0.01	-0.5	0.45	-0.36	0.46	1.27	0.95	-0.63	0.54	0.27	-0.66	0.35	0.1	-0.47
YKL187C	1.09	0.79	-0.73	1.58	0.46	-1.92	-0.24	-0.56	0.71	0.09	0.27	-0.29	0.43	0.62	-0.41	-0.22	-0.08	0.28
YER015W	0	-0.58	0.85	0.94	0.8	-0.87	0.24	-0.02	0.39	0.59	0.37	-0.02	1.67	1.62	-1	0.53	0.14	0.24
YPL147W	0.5	-0.17	0.24	0.87	0.38	-1.44	0.9	0.34	-0.19	0.26	-0.05	0.41	0.53	0.32	-0.51	0.32	0.13	0.17
YIL057C	0.54	0.57	0.14	0.93	0.86	-1.63	0.35	0.13	-0.05	0.36	0.33	-0.09	0.43	-0.02	-0.23	0.45	0.29	-0.48
YHL032C	0.78	0.2	-0.36	0.39	-0.18	-0.5	-0.4	-0.09	0.21	-0.28	0.64	-0.44	0.22	0.09	-0.34	-0.46	-0.01	0.23
YER065C	0.6	0.41	0.06	0.98	1.33	-0.49	0.62	-0.09	0.64	0.86	0.35	0.24	0.64	1.36	-0.14	0.42	0.07	0.04
YJR151C	0.34	0.03	-0.24	0.42	0.59	-0.44	0.29	-0.22	0.59	-0.15	-0.16	0.58	0.33	0.46	0.14	-0.02	-0.05	0.64
YDR009W	0.41	0.35	-0.74	1.03	0.59	-0.97	0.58	-0.01	0.4	0.39	0.18	0.21	0.11	0.18	0.23	-0.06	-0.03	0.57
YPL156C	0.2	0.57	-0.8	1.24	0.38	-1.59	0.72	0.07	-0.01	-0.12	-1.13	0.91	0.33	-0.09	-0.8	0.18	-0.18	-0.28
YBR157C	-0.18	-0.27	0.58	1.09	-0.3	0.53	1.15	0.48	-0.01	-0.27	-0.42	0.97	0.44	-0.65	0.89	-0.47	0.26	0.75
YMR104C	0.66	-0.71	0.87	2.52	0.36	0.33	1.55	0.43	0.52	1.3	0.18	0.84	0.86	-0.18	2.14	1.48	-0.17	0.89
YDR247W	0.8	0.05	-0.35	1.72	0.37	-0.07	0.81	-0.1	0.55	0.64	0.73	-0.2	1.32	0.72	0.03	0.66	-0.02	0.1
YBL029C-A	1.06	0.67	-0.52	0.47	2.52	-0.73	0.59	1.31	-0.52	0.25	-0.05	0.34	0.56	1.81	0.02	0.47	0.47	0.26
YNL223W	-0.15	0.12	0.13	1.07	1.03	-0.28	0.76	0.63	0.21	-0.25	0.05	0.69	0.28	0.61	0.7	0.6	-0.01	0.62
YPL196W	0.41	0.06	-0.24	1.26	1.31	-0.57	0.98	1.27	-0.63	0.16	0.1	0.58	0.47	1.05	0.3	0.42	0.47	-0.05
YNR007C	0.7	0.05	-0.36	1.43	1.24	-0.47	1.17	1.04	-0.37	0.08	0.02	0.8	0.62	0.88	0.69	0.11	0.11	0.85
YOR054C	0.52	0.09	-0.13	1.08	1.41	-0.51	0.67	1.1	-0.38	-0.45	0.11	0.55	0.42	0.94	0.34	0.16	0.27	0.43
YOL032W	0.4	0.03	0.05	1.63	1.72	-0.32	1.08	1.35	-0.8	-0.02	-0.51	0.94	0.67	0.97	0.43	0.35	0.46	0.08
YKL142W	0.33	-0.02	-0.04	0.96	2.35	-0.76	1.58	2.49	-1.01	-0.16	-0.26	1.28	0.81	1.97	0.38	0.85	1.04	0.05
YGR110W	0.32	-0.16	-0.02	1.17	1.19	-0.33	1.05	1.58	-1.17	-0.09	-0.07	0.48	0.79	0.97	0.19	-0.01	0.09	0.7
YMR139W	0.37	-0.19	0.07	1.47	1.55	-0.17	0.67	1.17	0.08	0.03	0.24	0.57	0.33	1.1	0.98	0.15	0.2	0.66
YKL188C	0.91	-0.2	0.38	1.78	0.79	-1.18	1.33	0.81	-0.06	0.47	-0.74	1.55	0.61	0.47	0.14	0.27	-0.11	0.53
YNL092W	0.87	0.36	-0.51	1.57	2.12	-1	1.42	0.96	1.4	0.78	-0.59	2.35	0.37	0.92	0.7	0.86	0.05	1.05
YDL021W	0.65	0.42	-0.09	1.7	4.32	-1.63	1.59	1.9	1.71	-0.88	-1.26	4.32	0.46	2.27	0.16	-0.27	0.55	1.06
YLR251W	0.7	0.46	-0.31	1.26	2.99	-1.37	1.36	1.52	1.22	0.12	-0.32	3.13	0.54	3.18	-0.25	0.75	1.23	1.13
YIL033C	1.06	0.68	-0.37	0.58	1.69	-0.46	0.53	0.89	0.68	1.27	1.48	-0.39	0.39	1.5	-0.06	0.28	0.64	0.9
YPR005C	0.61	0.2	-0.55	0.79	1.2	-0.13	1.4	1.06	-0.34	0.28	-0.28	0.89	0.87	1.23	0.32	1	-0.14	0.62
YGR130C	1.06	0.24	-0.15	0.9	1.94	0.25	1.65	1.67	-0.43	-0.13	-0.11	1	0.77	1.92	0.26	0.73	0.67	0.43
YNL237W	0.46	0.22	-0.16	1.22	1.44	1.17	1.22	0.8	1.66	0.85	0.26	1.7	0.18	1.36	1.25	0.64	0.25	1.14
YIL097W	0.6	0.18	-0.21	0.52	0.88	0.9	0.76	0.55	0.35	-0.22	-1.06	1.83	0.58	0.88	0.61	0.26	0.34	0.38
YBR046C	0.69	-0.12	0.37	1.73	2.56	-0.63	2.19	0.96	0.42	1.6	0.62	0.58	1.02	2.02	0.7	0.84	0.43	0.44
YBR071W	0.41	-0.11	0.14	0.49	1.01	0.05	0.72	0.05	0.42	0.67	0.07	0.28	0.99	0.91	0.41	0.71	-0.28	0.83
YMR041C	1.04	0.22	-0.1	0.77	1.4	0	1.3	0.04	0.26	1.23	0.03	0.31	0.95	1.57	0.13	0.64	0.11	0.25
YPL119C	1.04	0.09	0.17	1.66	1.5	0.4	1.74	0.2	0.6	2.04	0.38	0.09	0.72	1.1	0.79	0.81	0.38	1.11
YJL185C	0.8	-0.04	0.05	0.7	1.48	-0.36	1.27	0.6	0.25	1.49	0.89	-0.07	0.59	1.61	-0.12	0.89	0.32	0.11
YDR074W	1.66	0.56	-0.33	0.62	1.48	1.2	1.14	1.72	0.79	0.27	1.3	0.98	0	1.3	1.41	-0.25	0.62	1.55
YKR067W	1.15	0.45	-0.23	0.97	1.17	0.8	0.53	-0.02	1.37	0.36	0.24	0.52	0.33	0.55	1.02	0.11	0.15	0.89
YPR154W	1.02	0.19	-0.21	0.39	0.13	0.63	0.6	0.01	0.77	0.46	0.12	0.42	1.11	0.44	-0.11	0.52	-0.07	0.39
YKL034W	0.85	0.12	-0.43	0.66	0.88	1.23	0.96	0.47	0.41	1.21	0.88	-0.52	0.36	0.88	1.04	0.71	-0.08	0.46
YJL141C	0.98	0.13	-0.29	0.93	0.4	0.91	0.88	0.53	0.26	0.64	0.7	0.03	0.44	0.68	0.94	0.13	0.3	0.89
YML120C	0.84	0.48	-0.67	1.87	0.87	0.99	0.76	0.6	1.04	0.6	0.61	0.35	0.3	0.63	1.73	0.2	0.08	0.98
YJL155C	0.95	0.19	-0.23	1.26	0.92	0.61	1.34	1.02	0.11	0.55	-0.06	1.01	0.83	0.41	0.95	1.21	0.23	-0.05
YDR358W	1.01	0.12	-0.05	1.19	1.07	1.22	1.38	1.08	0.55	-0.34	-0.67	1.94	0.78	1.53	0.75	0.57	0.68	0.64
YGL227W	0.76	-0.21	0.13	0.85	0.87	0.84	1.08	0.74	0.51	0.19	-0.06	0.83	0.54	1.15	0.56	0.52	0.45	0.7
YKL141W	1.19	0.55	-0.12	1.14	1.57	0.26	1.04	0.45	0.92	1.77	0.8	0	1.3	1.37	0.59	0.59	0.24	0.44
YOR228C	0.93	0.35	-0.18	1.19	1.68	0.37	0.82	0.56	1	1.59	0.89	0.15	0.53	1.61	0.7	0.63	0.34	0.76
YGL006W	1.31	0.54	-0.45	1.11	1.9	0.43	1.13	0.69	1.01	0.82	0.48	0.7	0.63	1.17	1.18	0.21	-0.33	1.12
YBR280C	1.75	0.68	-0.48	1.67	1.61	0.98	1.7	0.62	1.1	1.54	0.54	0.6	0.89	1.71	0.98	1.19	0.33	0.86
YDR436W	1.13	0.6	-0.47	1.09	1.34	0.39	1.16	0.49	0.72	1.31	0.72	-0.01	0.56	1.22	0.67	0.63	0.07	0.85
YDL149W	1.34	0.5	-0.65	1.29	1.73	0.1	1.65	0.32	0.79	0.56	-0.31	1.06	0.63	1.16	0.64	1.11	0.45	0.66
YJL057C	1.17	0.35	-0.29	1.07	1.03	0.6	1.05	0.82	0.51	-0.17	-0.25	1.55	0.47	1.06	0.84	0.5	0.36	0.56
YBL101C	1.16	0.66	-0.69	1.01	0.82	0.58	1.31	0.1	0.57	0.89	0.43	0.12	0.39	0.8	1.16	0.73	-0.12	0.78
YOR142W	0.43	0.07	0.27	0.91	0.97	0.72	0.81	0.4	1.31	0.97	0.49	0.63	0.33	0.93	1.01	0.43	0.01	1.01
YPL006W	0.95	0.12	0.06	0.62	1.43	0.84	1.28	0.2	1.3	1.75	1.2	-0.23	0.67	1.78	0.55	1.02	0.42	0.38
YBR241C	1.01	0.1	0.31	0.89	2.2	0.02	1.39	0.49	1.7	1.68	0.98	0.83	0.85	2.67	0.23	1.81	0.65	0.89
YKL148C	0.77	0.13	-0.06	1.2	2.03	0.39	0.39	0.38	1.58	0.69	0.72	0.3	0.52	1.59	0.71	-0.1	0.12	1.27
YPL109C	0.29	0.07	-0.07	1.03	1.62	0.2	0.89	0.41	0.65	0.59	0.5	0.23	0.3	1.43	0.65	0.41	0.11	0.62
YAL017W	1.13	0.42	-0.28	1.11	1.75	0.99	0.69	0.79	1.01	0.34	0.38	0.95	0.35	1.38	1.42	0.53	0.51	1.13
YMR304W	0.8	0.54	-0.64	0.36	1.2	0.63	1.19	0.6	0.36	0.35	0.28	0.53	0.49	1.04	0.9	0.5	0.13	0.88
YLR219W	0.96	0.49	-0.47	0.32	1.3	0.6	0.85	0.5	-0.08	0.75	0.86	-0.62	0.23	1	0.83	0.71	0.46	0.53
YPL134C	0.85	0.32	-0.34	1	0.71	0.33	1.62	0.13	0.92	2	0.28	0.45	1.51	1.52	-0.65	0.95	0.1	0.48
YDL215C	1.12	0.36	-0.12	1.66	0.88	-0.3	2.04	-0.35	1.26	1.64	-0.73	1.78	1.39	1.03	0.08	1.84	-1.02	1.44
YMR191W	0.39	-0.21	0.44	0.75	0.29	0.25	0.81	0.07	0.78	0.72	-0.2	0.9	1.04	1.16	-0.4	0.4	-0.33	0.33
YOL147C	0.16	0.02	0.28	0.47	1.39	0.51	1.02	-0.55	0.6	2.16	0.48	-0.63	0.65	1.19	0.68	0.42	-0.22	1.28
YDL049C	0.11	-0.19	-0.03	0.23	1.2	1.13	1.77	-0.13	0.08	1.77	0.13	-0.4	0.7	0.99	1.11	0.82	-0.25	0.5
YJR019C	0.71	0.14	-0.02	0.53	1.61	0.67	1.36	0.17	0.73	1.69	0.54	-0.01	0.76	1.67	0.62	1.17	0.3	0.54
YPL262W	0.08	0.03	0.23	0.45	0.64	0.61	0.66	0.25	0.55	0.91	0.59	-0.32	0.46	1.17	0.31	0.38	-0.11	0.44
YJR061W	0.04	-0.41	0.57	0.1	0.94	-0.01	0.79	-0.07	0.36	-0.95	-1.51	1.72	0.48	0.95	0.07	0.4	-0.08	0.36
YIL113W	1.57	0.88	-1.13	1.86	2.7	-0.53	2.7	1.4	0.34	0.72	-0.36	2.32	0.19	1.12	1.09	0.51	0.66	1.17
YER079W	1.03	0.33	-0.33	2.25	2.56	-0.83	2.24	1.4	0.64	0.52	-1.26	2.63	1.21	1.88	0.03	0.92	0.72	0.41
YIR007W	1	0.47	-0.62	1.54	2.05	-0.39	1.23	0.81	0.65	0.12	-0.13	1.27	0.67	1.03	0.2	0.37	0.25	0.57
YBR147W	1.14	0.44	-0.21	1.73	2.17	-0.03	1.5	0.51	0.91	2.35	1.39	-0.22	0.73	1.86	0.67	0.91	0.86	0.31
YIL042C	1	0.24	-0.08	0.9	1.44	0.41	0.96	0.05	0.87	0.45	-0.35	0.85	0.48	1.02	0.59	0.67	0.37	0.23
YHR171W	1.02	0.55	-0.74	1.9	1.55	0.3	1.46	0.51	0.96	0.49	-0.31	1.31	0.64	0.86	1.2	0.43	0.15	1.35
YKR011C	0.96	0.78	-0.79	1.21	1.99	0.29	1.95	1	0.73	-0.68	-1.26	2.87	0.75	1	1.01	0.38	0.56	0.84
YOR227W	1.15	0.36	-0.44	0.85	1.15	-0.42	0.87	0.47	0.67	-0.08	0.01	1.13	0.56	1.15	-0.1	0.08	0.26	1.2
YBR214W	1.47	0.51	-0.65	1.87	1.81	-0.5	1.31	1.15	1.52	-0.45	-0.3	2.58	0.84	2.26	0.18	0.79	0.42	1.42
YCL040W	1.08	0.68	0.3	1.75	3.23	-0.82	1.21	2.21	2.85	-0.18	0.35	3.97	0.37	2.74	0.14	-0.1	1.64	3.11
YDL124W	0.47	0.24	0.27	1.08	2.19	0.77	1.23	2.17	1.51	-1.08	-0.92	3.62	0.42	2.07	1.54	0.11	1.07	1.59
YOR230W	0.67	0.32	-0.06	0.39	1.92	0.44	0.32	0.9	1.48	0.91	0.8	0.43	0.3	2.03	0.52	0.49	0.88	1.7
YNL134C	0.81	0.47	-0.2	0.93	2.84	-0.17	0.92	0.68	1	1.47	0.63	0.54	0.61	2.15	0.35	1.33	0.97	1.99
YBR126C	1.71	0.57	-0.18	1.97	3.34	-0.62	1.49	2.16	0.96	0.67	1.16	1.36	0.79	2.92	0.66	0.25	1.1	2.11
YLR345W	0.61	0.28	-0.06	1.37	2.11	-0.7	0.92	1.33	1.02	-0.63	-0.56	2.37	0.49	1.59	0.66	0.25	0.59	0.92
YHR140W	0.78	0.33	0.17	1.8	3.46	-0.59	1.11	1.56	0.94	0.77	0.69	1.34	1.27	2.59	0.04	0.35	0.66	0.88
YJL164C	0.78	0.28	-0.23	1.62	3.13	-0.92	0.93	1.14	1.84	-0.46	-0.06	2.27	0.3	2.15	0.65	-0.19	0.51	1.76
YJL066C	0.47	0.25	0.28	1.19	2.64	-0.29	0.78	1.27	1.13	0.03	-0.03	1.73	0.9	1.79	0.47	0.13	0.07	1.31
YGR194C	1.19	0.17	-0.08	1.6	2.4	-0.71	1.05	1.56	0.89	0.58	0.66	1.34	0.45	1.59	0.32	-0.04	0.45	1.67
YNL274C	1.06	0.22	-0.01	1.8	3.6	-0.89	1.52	1.82	1.72	1.13	1.23	1.74	0.67	3.12	0.75	0.96	1.45	1.42
YJL163C	1.36	0.53	-0.1	2.24	3.88	-0.9	1.82	2.08	1.35	0.86	0.92	1.64	0.56	2.75	1.05	0.65	1.11	1.24
YPL123C	0.84	0.01	0.4	2.08	3.47	-0.89	1.75	1.74	1.24	0.42	-0.54	2.89	0.82	2.14	1.03	1.29	0.94	0.81
YLR258W	1.47	0.27	-0.13	1.82	2.49	-0.58	1.53	1.99	0.88	0.65	1.07	1.77	0.54	2.24	0.6	0.71	1.21	2.03
YBR212W	0.88	0.22	-0.04	1	1.86	-0.84	0.92	0.81	0	0.33	0.45	0.32	0.78	1.63	-0.13	0.64	0.53	0.33
YDL199C	1.11	-0.23	0.01	2	3.21	-1.22	1.79	1.33	0.65	0.81	0.54	0.93	0.95	2.5	0.09	1.33	0.76	0.45
YER182W	0.38	-0.14	0.25	0.79	1.47	-0.19	0.59	1.29	-0.15	-0.4	-0.33	1.48	0.6	0.95	0.38	0.03	0.46	0.64
YDL110C	0.59	-0.02	0.41	0.75	2.16	-0.79	1.32	2.04	-0.06	-0.73	-0.9	2.77	0.59	1.52	0.3	0.73	1.07	0.35
YGR174C	0.64	0.3	0.14	0.92	2.55	-0.67	1	1.8	-0.23	0.85	0.4	0.88	0.68	1.5	0.01	0.17	0.62	0.59
YBR230C	0.91	0.56	0.2	1.39	2.58	-0.74	1.17	2.1	0.13	0.89	0.87	0.67	1.47	2.52	-0.28	0.65	1.2	0.28
YDR204W	0.46	0.09	0.37	0.96	2.69	-0.31	0.84	1.28	0.54	0.67	0.44	0.88	0.56	2.15	0.5	0.64	0.78	0.76
YMR110C	0.61	0.13	0.23	1.63	2.47	-0.48	0.83	1.14	0.37	0.69	0.84	0.39	0.81	2.39	0.7	0.39	0.45	0.6
YLR270W	0.56	-0.11	0.23	1.58	3.11	-0.61	1.97	2.07	0.07	0.71	0.66	1.09	0.67	2.74	0.62	0.53	0.87	1.61
YNL115C	0.49	-0.29	0.7	1.56	2.37	0.11	1.43	1.32	0.12	0.73	0.83	0.49	0.72	2.34	1.01	0.62	0.47	1.6
YMR152W	0.4	0.02	0.14	0.8	1.9	-0.12	0.81	1.19	0.27	0.22	0.22	0.88	0.32	1.83	0.69	-0.28	0.57	1.05
YOL071W	0.24	-0.02	0.48	1.1	2.16	-0.02	0.73	1.36	0.48	-0.1	-0.71	1.98	0.47	1.29	1.07	0.48	0.52	0.49
YBR169C	1.19	0.35	-0.01	2.01	2.68	0.32	1.41	1.2	1.47	-0.1	-0.04	2.58	0.92	1.91	1.77	1.19	1.19	0.4
YOL048C	0.72	0.16	-0.04	1.3	1.71	0.3	0.69	0.94	1.74	0.18	0.15	1.82	0.48	1.61	1.02	0.75	0.46	1.12
YKL091C	1.47	0.5	-0.13	1.23	2.13	0.27	1.04	1.64	0.77	0.43	0.73	1.32	0.06	1.17	0.76	0.07	0.69	0.87
YPL203W	1.09	0.22	-0.12	1.17	2.07	0.16	0.83	1.17	0.81	0.24	0.53	0.97	0.38	2.03	0.92	0.13	0.6	1.34
YDL027C	0.55	0.06	0.01	0.86	1.4	0.39	0.99	0.9	0.59	-0.39	-0.37	1.63	0.55	1.19	0.79	0.62	0.43	0.72
YBR149W	0.37	0.08	0.11	0.58	2.05	0.55	1.09	1.74	0.76	0.69	0.94	1.04	0.68	2.5	0.75	0.45	1.38	1.13
YPL004C	0.68	0.2	0.55	0.71	2.98	0.38	0.78	2.26	1.03	0.49	1.4	0.86	0.28	3.08	0.94	0.09	1.06	1.74
YFR045W	0.37	0.33	-0.25	0.65	1.82	-0.06	0.3	1.24	0.48	-0.01	0.47	0.72	0.03	0.93	0.64	0.09	0.22	0.52
YOL082W	0.91	0.1	-0.04	1.84	2.67	-0.56	1.83	1.68	0.62	-1.08	-1.22	3.25	0.82	1.7	1.01	0.38	0.76	1.12
YGL037C	0.69	0.09	0.06	1.7	4.75	-2.01	0.72	2.88	1.54	-0.79	-0.04	3.08	0.33	3.52	0.71	0.26	1.79	2.11
YDR516C	1.03	0.34	-0.48	1.85	3.02	-1.09	0.5	1.95	2.19	-0.47	0.33	2.76	0.78	2.4	0.03	-1.42	0.65	3.13
YHR016C	0.7	-0.12	0.3	1.52	2.89	-0.41	0.65	1.51	1.17	0.46	0.59	1.22	0.53	1.68	0.51	0.02	0.54	1.61
YDR513W	1.55	0.92	-0.33	0.8	3.59	0.22	0.88	1.48	0.5	0.97	0.94	0.49	0.44	2.78	0.97	0.76	1.16	0.48
YKL067W	0.43	0.14	0.21	0.54	2.57	0.22	0.59	1.09	0.51	0.66	0.73	0.68	0.88	2	0.27	0.23	0.76	0.51
YER101C	0.83	0.6	-0.32	0.3	2.01	0.12	0.53	0.67	0.06	0.76	0.67	-0.07	0.37	1.8	0.31	0.05	0.31	0.57
YFR049W	0.4	0.33	-0.13	0.47	2.64	-0.02	1.08	0.99	0.3	0.58	0.13	0.71	0.96	2.38	-0.05	0.3	0.13	0.49
YDR148C	0.77	0.36	-0.2	0.87	3.09	-0.3	0.64	1.15	0.33	0.81	0.78	0.03	0.73	2.18	0.39	0.03	0.4	0.77
YKL162C	0.69	0.25	-0.18	0.92	2.04	-0.03	1.03	0.66	0.26	0.28	-0.21	1.1	0.41	1.18	0.45	0.4	0.51	0.27
YKL193C	0.63	0.22	-0.14	0.92	2.4	0.24	1.17	1.4	-0.21	-0.47	-0.6	1.5	0.78	2.04	0.47	0.51	0.53	0.37
YKL168C	0.38	0.17	0.13	0.68	1.46	0.28	0.65	0.58	0.21	0.24	0.27	0.34	0.21	0.89	0.69	-0.02	0.03	0.74
YLL040C	1.18	0.74	-0.55	0.96	2.28	-0.11	1.19	1.02	0.06	-0.2	0.07	0.79	0.48	1.69	0.6	0.55	0.33	0.54
YLL026W	1.09	0.06	0.45	1.8	4.44	-0.7	1.42	2.05	-0.47	0.53	1.28	-0.05	0.7	3.46	1.52	-0.24	1.32	1.34
YNL045W	0.27	0.07	0	0.62	2.14	-0.53	0.5	0.85	-0.01	0.94	1.47	-0.92	-0.03	2.18	0.16	0.15	0.48	0.34
YDR329C	0.46	0.15	-0.08	0.64	1.43	-0.41	0.35	0.77	-0.63	0.47	0.79	-0.47	0.33	0.86	0.52	0.41	0.55	0.1
YMR040W	0.51	0.36	-0.2	0.93	2.52	-0.73	1.29	1.32	-0.93	-2.53	-2.7	3.46	0.38	0.98	0.6	-0.23	0.02	0.71
YOR215C	0.08	-0.18	0.49	0.58	3.03	-0.77	1.11	1.65	-0.72	-0.91	-1.06	1.79	0.65	2.8	0.26	0.55	1.07	-0.06
YDR330W	0.64	0.26	0.04	0.86	1.64	-0.23	0.81	0.92	0.02	-0.02	-0.17	0.98	0.34	0.74	0.51	0.22	0.38	0.71
YDR258C	1.25	0.2	0.03	1.49	3.4	0.28	0.88	0.92	0.37	0.28	0.22	0.6	0.34	2.36	1.29	-0.23	0.58	1.42
YMR160W	0.88	0.35	-0.24	1.6	2.07	0.08	0.82	0.81	0.51	-0.18	-0.34	1.31	0.35	0.95	1	0.41	0.2	0.57
YJR033C	0.78	0.18	-0.09	0.75	1.23	0.33	0.72	0.32	0.47	-0.09	-0.14	0.81	0.19	0.8	0.88	0.06	0.18	0.76
YMR210W	0.66	0.11	-0.32	1.36	1.53	-0.26	0.6	0.78	0.16	0.02	-0.04	0.55	0.04	0.4	0.72	0.16	0.19	0.45
YOL065C	0.44	0.49	-0.27	0.59	2.04	0.18	0.59	0.36	-0.01	0.37	0.25	0.05	0.33	1.46	0.75	0.36	0.21	0.55
YKR076W	0.45	-0.14	0.34	0.97	2.09	-0.96	0.97	0.9	1.19	-0.22	-0.39	2.03	0.32	1.75	0.26	0.58	0.85	0.6
YOL153C	0.26	-0.49	0.03	1.64	1.58	-0.93	0.97	0.9	1.08	-0.16	-0.22	2.58	0.45	2.11	0.23	0.6	0.27	0.81
YFR014C	0.56	0.1	0.13	1.25	2.25	-1.28	-0.22	1.14	0.79	-0.5	0.32	1.28	0.31	1.43	0.01	-0.51	0.55	1.03
YJL132W	0.22	-0.08	0.29	0.92	1.97	-0.43	-0.39	0.76	0.79	-1.32	-0.36	1.39	0.05	1.11	0.26	-0.01	0.12	0.69
YGR205W	0.16	-0.12	0.46	0.71	1.72	-0.63	-0.13	1.09	0.46	0.4	1.6	-0.1	-0.08	0.54	0.32	-0.39	0.28	0.58
YLL041C	0.57	0.04	-0.06	1.24	2.46	-0.54	0.27	0.84	0.96	0.58	0.74	0.33	0.82	2.48	0.22	-0.09	0.52	0.91
YOL084W	0.59	-0.02	0.78	0.96	3.12	-0.62	0.78	1.46	0.61	-2.25	-0.74	3.69	1.22	4.18	-0.82	0.68	0.42	-0.06
YML054C	0.89	0.26	0.16	1.26	2.67	-0.96	0.1	2.51	0.84	-0.97	1.25	2.18	0.95	2.35	-0.39	-0.69	0.41	1.48
YJL137C	0.24	-0.01	0.13	0.85	1.56	-0.76	0.47	0.93	-0.01	-0.05	0.26	0.42	0.45	1.28	-0.23	-0.06	0.36	0.38
YLR273C	0.22	-0.15	0.16	0.72	1.6	-0.76	0.15	0.89	-0.25	-0.56	-0.38	0.95	0.5	1.24	-0.01	-0.05	0.27	0.2
YGL250W	0.71	0.4	-0.77	1.2	2.42	-0.58	1.24	1.08	-0.13	-0.11	-0.42	1.18	0.55	1.64	0.14	0.11	0.15	0.81
YER020W	1.02	0.47	-0.45	1.02	1.91	-0.78	0.67	0.97	0.02	0.22	0.21	0.67	0.78	0.96	0.31	0.3	0.11	0.69
YPL247C	0.99	0.41	-0.87	1.2	2.53	-1.24	0.31	1.68	-0.14	0.3	1.38	-0.14	0.11	2.05	0.08	0.54	0.97	0.51
YHR198C	0.55	0.17	-0.17	0.53	1.51	-0.28	0.21	0.99	0.12	-0.18	0.36	0.64	0.14	1.27	-0.03	-0.45	0.24	0.77
YOL096C	0.51	0.32	-0.41	0.69	2.13	-0.21	0.11	1.36	0.05	-0.1	0.47	0.62	-0.17	0.98	0.85	-0.33	0.53	0.66
YKL085W	0.67	0.82	-1.09	0.93	2.43	-0.88	0.26	1.58	0.16	0.1	0.98	0.24	-0.05	1.29	0.29	-0.53	0.63	0.94
YDR096W	1.03	0.55	-0.75	0.82	2.28	-1.25	0.25	1.54	-0.51	-0.7	1.05	-0.15	0.01	1.49	0.02	-0.31	0.64	0.48
YGL208W	1.29	0.94	-1.13	1.07	1.48	-0.49	0.72	1.01	0.19	0.27	0.28	0.74	0.38	0.58	0.5	0.38	0.43	0.32
YHR080C	0.97	0.46	-0.71	0.75	1.41	-0.33	0.53	0.87	-0.08	-0.92	-0.11	0.65	0.11	0.71	0.48	0.32	0.13	0.46
YDR069C	0.84	0.48	-0.95	0.53	1.32	-0.53	1.02	0.72	-0.19	-0.02	0.28	0.15	-0.2	0.69	0.45	0.2	0.22	0.53
YIL125W	0.99	0.1	-0.67	0.78	1.94	-0.33	0.73	0.47	0.24	0.41	0.72	-0.18	1.08	2.05	-0.29	0.15	0.22	0.61
YDR231C	0.3	0.16	0.29	1.19	1.65	-0.64	0.45	0.98	0.19	0.33	0.39	0.62	0.55	1.1	0.06	0.54	0.49	0.19
YNL173C	-0.09	-0.47	0.95	1.67	2.46	-1.45	0.24	1.84	0.61	-1.25	-1.17	2.83	0.69	1.41	-0.15	-0.03	1.13	0.81
YIL107C	-0.02	-0.67	1.03	1.61	2.05	-1.15	0.44	1.42	0.23	-1.48	-0.95	2.58	0.71	1.36	0.43	0.37	-0.05	0.95
YOL053W	-0.29	-0.25	0.64	0.53	2.33	-0.45	0.49	1.19	-0.27	0.31	0.42	0.5	0.28	0.97	0.44	0.04	0.49	0.43
YFL042C	0.47	-0.17	0.25	0.99	1.14	0.28	0.83	0.65	0.25	0.5	0.29	0.41	0.56	1.14	0.52	0.09	0.16	0.93
YOR152C	0.51	-0.15	0.43	1.05	2.27	0.99	1.36	1.63	-0.13	1.24	1.21	0.06	0.73	2.08	0.73	0.79	0.9	0.97
YDL078C	0.47	0.19	0.17	0.2	1.42	0.49	0.31	0.5	0.54	0.58	0.43	0.32	0.75	1.64	0.37	0.07	0.41	0.49
YKL100C	0.64	-0.05	0.5	0.69	1.55	0.65	0.78	0.88	0.7	1.57	1.43	-0.4	0.53	1.61	0.49	0.49	0.32	0.62
YCL049C	0.13	0.02	0.33	0.36	1.31	0.93	0.69	0.94	0.7	0.64	0.66	0.48	0.12	0.74	0.62	0.26	0.01	0.99
YDL130W-A	0.06	-0.27	0.89	0.59	3.01	0.03	1.79	2.3	0.55	-0.53	-1.61	3.45	0.83	2.04	0.51	1.26	0.94	0.22
YIL087C	0.52	0.14	0.2	0.93	2.27	0.1	1.65	1.45	0.43	2.14	1.59	-0.07	1	2.95	-0.09	1.57	1.12	0.14
YML004C	0.44	0.03	0.69	0.46	1.91	0.47	1.28	1.09	0.13	1.09	0.72	0.3	0.66	2.52	0.35	0.57	0.43	0.24
YBR053C	0.34	-0.15	0.63	1.22	1.96	1.14	1.46	1.47	1.25	0.68	0.06	1.84	0.52	1.95	1.27	0.53	0.61	1.59
YDL072C	0.67	0	0.43	0.7	1.8	1.28	1.4	1.25	0.48	1.59	1.19	0.14	0.55	1.55	1.19	1.39	0.18	1.01
YKL065C	0.34	-0.28	0.66	0.2	1.11	1.38	0.85	1.09	0.2	0.25	-0.24	1.31	0.49	1.02	1.07	0.77	0.37	0.4
YAR027W	-0.06	-0.18	0.48	0.12	1.16	0.99	0.52	0.91	0.25	0.34	0.29	0.89	0.39	1.37	0.87	0.15	0.03	0.8
YBR056W	0.5	-0.47	0.82	0.95	2.51	0.98	0.8	1.36	1.64	0.1	0.06	1.76	0.26	1.89	1.88	0.03	0.33	1.95
YDR100W	0.39	-0.01	0.35	0.07	1.78	1.14	0.64	0.67	0.96	1.28	0.7	0.51	0.33	1.9	0.52	0.53	0.17	1.05
YBR269C	0.41	0.12	0.37	0.4	1.99	1.18	0.6	0.91	0.92	0.75	0.19	0.99	0.58	1.57	1.05	0.79	0.51	0.53
YJL068C	0.28	0.3	-0.02	0.24	1.93	0.9	0.83	0.74	1.27	1.08	0.55	0.63	0.53	2.14	0.77	0.7	0.52	1.1
YML070W	-0.05	-0.09	0.32	0.29	2.17	0.53	0.42	0.82	0.78	0.72	0.65	0.4	0.56	2.5	0.89	0.12	0.62	0.8
YIL124W	0.01	0.08	0.5	0.51	2.36	0.85	0.03	1.07	1.16	0.35	0.7	1.04	0.08	3.06	0.96	-0.01	1.1	1.25
YGL104C	0.73	0.1	0.1	0.56	2.1	0.49	0.39	1.06	1.32	0.78	0.96	0.91	0.1	2.26	0.42	0.17	0.41	1.06
YBR204C	0.28	-0.22	0.58	0.47	1.82	0.44	0.77	0.8	0.76	0.5	0.22	1.1	0.35	1.24	0.76	0.31	0.39	1.11
YDR003W	0.36	0.03	0.3	0.5	1.09	0.74	1.09	0.75	0.35	0.89	0.23	0.87	0.6	1.04	0.78	0.65	-0.13	0.81
YHL030W	0.88	0.13	-0.04	0.1	1.32	0.36	0.79	0.74	0.28	-0.54	-0.4	1.17	0.59	1.2	0.03	-0.41	-0.01	1.09
YOR136W	0.79	0.26	-0.44	1.74	1.63	-0.03	0.79	0.76	1.4	0.76	0.61	0.24	0.87	1.16	0.82	0.03	-0.1	1.21
YNL037C	0.61	0.35	-0.47	1.55	1.83	-0.78	0.53	0.45	1.03	0.46	0.34	0.1	0.81	1.44	0.07	0.05	-0.64	0.88
YCR088W	0.2	0.08	-0.04	0.63	1.67	0.29	0.21	0.6	0.75	-0.08	0.13	0.58	0.08	0.99	0.98	0.48	0.28	0.86
YMR315W	0.78	0.45	-0.5	1.09	2.86	0.62	1.13	1.17	1.12	1.05	0.59	0.99	0.55	1.54	1.6	0.71	0.24	1.21
YBR052C	0.85	0.36	-0.16	1.03	2.15	-0.12	0.6	1.3	1.32	0.33	0.04	1.67	0.67	1.13	1.08	0.39	1	1.04
YMR262W	0.72	0.31	-0.24	0.76	1.32	0.24	0.38	0.88	0.67	-0.02	-0.05	1.27	0.2	1.03	0.67	-0.3	0.23	1.35
YBR183W	0.94	0.95	-1.14	1.54	2.92	0.68	-0.26	1.61	1.4	0.82	1.84	0.41	-0.02	1.52	2.29	0.05	0.66	1.77
YER054C	0.79	0.5	-0.26	2.39	1.96	-3.07	1.4	2.03	-1.41	-2.13	0.96	1.62	0.5	1.04	-0.13	0.11	0.36	0.24
YER067W	1.98	1	-1.03	2.31	1.6	-2.53	1.14	3.56	-0.85	-0.2	1.26	1.68	0.71	0.56	-0.55	-0.35	1.25	0.71
YHR097C	1.09	0.49	-0.75	1.13	2.02	-1.36	0.38	1.88	-0.67	-0.28	0.93	0.32	0.39	1.09	0.57	0.41	0.5	0.61
YPL230W	1.27	0.55	-0.8	1.91	3.12	-1.98	0.91	3.11	-0.21	-1.34	1.06	2.08	0.43	2.08	0.21	0.41	1.26	0.41
YMR105C	1.9	0.56	-0.83	2.57	3.2	-2.85	1.53	4.65	-0.9	-1.87	1.44	3.14	1.08	3.04	-1	0.06	2.62	0.77
YML100W	1.83	0.53	-0.81	2.41	3.59	-2.61	1.01	3.18	0.54	-1.66	0.94	2.76	0.19	2.65	-0.23	-0.36	1.76	2.34
YFR053C	1.18	0.84	-0.59	1.85	2.43	-1.83	0.31	5.4	1.21	-2.59	1.51	4.63	0.62	1.55	-0.47	-2.65	2.3	3.07
YEL041W	0.67	-0.05	0.14	3.15	3.08	-2.24	1.36	0.4	0.74	0.27	-0.39	1.71	1.3	2.13	-0.32	0.49	0.27	0.47
YER103W	0.97	0.57	0.15	2.85	2.23	-0.92	1.15	1.35	-0.08	0.42	0.74	0.86	1.6	1.81	0.14	-0.03	0.54	0.38
YOL126C	0.68	0.25	-0.25	3.09	3.29	-2.77	1.73	0.78	-1.09	1.83	1.66	-1.19	1.16	2.48	-0.12	1.27	0.52	0.35
YLR267W	1.12	0.3	-0.66	2.43	1.98	-3.12	1.06	1.11	-0.28	-0.16	0.09	0.51	1.06	0.97	-0.52	0.45	0.02	0.23
YDR171W	1.18	0.19	0.01	2.9	3.56	-2.94	1.02	2.18	0.17	-0.63	-0.48	2.15	1.18	3.15	-0.61	0.29	1.44	1.14
YLR080W	0.79	0.15	-0.17	2.45	2.55	-1.69	1.43	1.6	0.24	-0.17	-0.77	2.25	0.84	1.65	-0.03	0.54	0.56	0.48
YEL012W	0.12	-0.09	0.02	2.18	2.12	-1.17	1.85	1.35	-0.52	-0.53	-1.66	2.45	1.2	1.11	0.33	0.31	0.4	0.52
YFL011W	0.89	0.64	-0.66	1.8	1.54	-1.61	1.44	0.09	0.5	2.53	1.59	-1	0.76	0.96	-0.36	0.69	-0.05	0.37
YEL070W	1.42	0.63	-0.86	1.48	0.99	-1.37	0.82	0.17	0.37	1.32	0.27	0.02	0.62	1.11	-0.41	0.56	0.24	0
YNR001C	0.98	0.35	-0.21	3.21	1.27	-0.63	2.13	1.52	0.39	1.76	1.14	-0.06	1.7	0.52	0.89	0.76	-0.27	1.28
YIR014W	0.74	0.76	-0.94	1.79	1.95	-1.02	0.9	0.66	0.05	-0.34	-0.18	0.8	0.41	0.62	0.45	0.8	0.24	0.25
YIL045W	1.99	0.87	-1.17	1.6	2.05	-0.57	1.38	0.74	0.07	-0.64	-1.28	1.86	1.07	1.63	-0.06	0.27	0.38	0.43
YDL234C	1.05	0.33	-0.35	1.35	1.01	-0.13	1.22	0.74	-0.12	0.32	-0.22	0.82	0.92	0.37	1.01	0.79	-0.07	0.42
YJR096W	1.37	0.66	-0.12	2.27	3.19	-1	2.29	1.81	-0.3	2.06	1.43	0.03	1.31	2.55	0.75	1.55	1.54	-0.1
YJR036C	1.61	0.51	-0.55	2.08	1.94	-0.94	2.04	1.61	-0.5	0.44	-0.25	1.26	0.69	1.01	0.17	0.54	0.28	0.21
YLR070C	1.63	0.62	-0.55	2.19	3.1	-1.68	1.66	1.94	-0.37	0.91	0.05	0.83	1.18	1.93	-0.67	0.23	0.4	0.56
YBL015W	1.96	0.83	-0.94	2.83	2.67	-2.15	1.98	0.96	0.93	2.03	1.26	-0.16	1.72	0.99	-0.28	0.5	0.34	1.69
YHL021C	2.78	0.89	-0.99	3.94	2.75	-1.8	3.12	1.92	1.58	2.34	1.44	1.64	1.33	1.11	0.44	1.6	0.72	1.98
YHR202W	1.8	0.57	-0.66	1.76	1.23	-0.46	1.97	0.11	0.7	1.64	0.43	0.25	1	0.79	0.38	0.87	-0.14	0.85
YOR186W	0.82	0.85	-0.32	1.7	2.13	-1.69	0.3	0.78	0	0.33	1.05	-0.11	1.35	1.95	-1.07	0.62	0.69	0.04
YAL034C	1.54	0.69	-0.74	1.16	1.64	-1.39	1.26	1	-0.5	0.77	1	-0.56	0.81	1.34	-0.64	0.9	0.67	-0.09
YLR446W	0.92	0.47	-0.57	0.87	2.28	-2.06	1.17	1.09	-0.37	-0.13	0.46	0.68	0.24	1.38	-0.75	0.11	0.41	0.41
YDR059C	0.26	-0.04	0.24	0.03	2.24	0.43	1.29	0.81	0.59	1.69	0.66	0.18	0.82	2.32	0.65	1.37	0.09	0.24
YGR244C	-0.25	-0.35	0.44	0.44	1.41	-0.08	1.08	0.72	0.88	0.23	-0.39	1.66	0.72	2.01	0.09	0.35	0.4	0.94
YOR285W	-0.08	0.32	0.25	0.4	1.95	0.15	0.58	0.89	1.29	0.37	-0.04	1.51	0.83	2.16	-0.02	1.14	1.09	-0.24
YBL064C	0.46	0.41	0.1	0.73	2.59	0.31	1.49	2.42	0.72	0.11	0.42	2.17	0.7	2.41	1	0.89	1.74	0.97
YDL181W	0	0.05	0.05	0.11	0.81	0.06	0.31	0.89	0.68	0.08	0.04	0.77	0.29	0.93	-0.12	0.31	0.43	0.79
YMR056C	0.03	-0.34	0.59	0.82	1.74	-1.01	0.1	-0.25	0.62	0.89	0.48	-0.15	0.59	1.92	-0.49	0.44	0.3	-0.11
YBL075C	0.01	0.51	0.32	0.88	2.83	-1.37	0.35	0.36	-0.33	2.04	2.59	-2.22	1.53	3.79	-1.46	0.21	0.41	-0.39
YBR117C	0.03	-0.17	1.35	0.66	3.5	-0.5	0.73	0.1	0.95	0.62	0.53	0.69	0.46	4.35	0.26	0.88	0.65	0.01
YMR175W	-1.11	-0.24	1.53	0.71	5.48	-1.91	0.29	0.36	0.64	0.57	1.27	0.21	1.13	5.36	-0.21	1.25	0.73	-1.39
YPL223C	-0.87	0.16	1.07	0.86	5.74	-1.26	0.8	0.45	0.76	0.39	0.85	0.67	0.2	5.15	0.96	0.98	0.36	-0.73
YGR088W	0.03	-0.31	1.37	0.95	5.06	-1.21	1.24	1.99	0.42	-1.84	-0.02	3.17	0.79	4.92	0	1.18	1.65	0.04
YMR169C	-0.09	-0.51	1.54	1.16	4.12	-1.14	0.99	2.12	-0.68	0.79	1.19	0.21	0.68	4.63	0.45	0.47	0.53	0.22
YPR127W	0.16	0.16	0.18	0.54	1.93	-0.28	0.29	0.76	0.17	0.61	0.78	-0.11	0.69	2.59	-0.15	0.44	0.39	0.26
YHR160C	0.29	-0.21	0.85	1.27	2.23	-0.99	1.11	1.02	0.33	0.16	0.55	1.16	0.37	1.07	0.05	0.3	0.14	0.26
YMR280C	1.48	0.95	-1	2.15	1.79	-2.39	1.14	0.37	1.07	-0.15	-0.48	1.61	0.66	0.26	-0.29	0.51	0.23	0.26
YCR091W	1.15	0.16	-0.21	1.73	1.25	-2	1.12	0.74	0.66	-0.42	0.15	1.42	0.53	1.15	-0.72	0.69	0.67	0.32
YIL101C	1.91	0.41	-0.45	2.04	2.6	-1.32	0.83	0.94	2.08	-0.33	-0.4	3.2	0.92	1.54	0.41	0.97	0.57	1.07
YNL200C	1.03	0.53	0.03	1.86	2.46	-1.15	1.57	1.31	1.41	1.75	1.74	0.61	0.86	2.72	-0.22	0.96	1.37	1.08
YLR149C	1.64	0.48	-0.35	2.96	3.39	-1.95	2.46	1.18	1.73	0.75	-0.4	3.04	1.34	2.42	0.04	1.53	0.62	1.26
YBR001C	0.6	0.32	-0.55	1.55	1.51	-1.06	0.57	0.82	0.38	0.2	0.29	0.75	0.69	1.22	0.34	0.09	0.27	0.6
YEL011W	1.79	0.15	-0.15	2.8	2.31	-2.22	1.7	2.46	0.96	0.16	0.61	2.73	1.36	2.42	-0.94	0.33	1.49	1.65
YDR018C	0.99	0.14	-0.01	2.29	1.87	-1.95	1.04	1.57	0.31	0.28	0.58	1.28	1	1.31	-0.42	0.31	0.31	0.68
YOR178C	0.95	0.52	-0.41	2	2.72	-1.5	1.32	1.92	0.94	-0.28	0.95	2.18	1.08	2.05	0.28	0.75	0.95	0.41
YGR292W	0.25	-0.29	-0.18	1.09	0.81	-1	1.09	0.88	0.45	0.92	0.7	0.75	0.53	0.08	-0.04	-0.2	0.06	0.66
YBR299W	0.21	-0.23	-0.08	1.34	0.72	-1.09	1.24	1.16	0.36	0.5	0.26	1.46	0.5	0.22	-0.21	-0.1	0.04	0.62
YNL202W	0.21	0.15	0.14	1.26	1.98	-1.14	1.7	0.57	0.13	1.2	0.46	0.62	1.16	2.13	-1.02	0.41	0.17	0.07
YLR284C	0.18	-0.07	0.43	1.39	2.16	-2.18	0.85	0.93	-0.33	-0.13	-0.5	1.37	0.76	1.02	-0.35	-0.03	-0.07	0.53
YPL113C	-0.13	-0.1	0.51	1.64	1.85	-1.78	0.69	0.44	0.66	-0.05	0.09	1.07	0.22	0.64	0.06	-0.35	0.21	0.61
YAL054C	0.82	-0.05	0.55	2.12	2.49	-2	0.89	0.22	0.53	1.81	1.24	-0.63	1.87	3.43	-1.68	1.07	0.37	-0.11
YPR026W	0.68	0.22	-0.3	1.34	2.13	-1.42	0.51	0.69	0.92	-0.88	0	1.7	0.47	1.43	0.3	0.43	0.64	0.55
YDR216W	1.36	0.48	-0.54	1.88	1.45	-1.54	0.64	0.67	0.52	0.31	1.52	-0.04	1.05	1.32	-0.58	0.36	0.85	0.08
YKL093W	0.78	0.29	-0.53	1.2	1.46	-1.74	0.12	1.26	-0.17	-0.49	1.01	0.28	0.33	1.58	-0.33	-0.01	0.38	0.29
YMR081C	0.81	0.91	-1.01	1.68	1.81	-1.55	0.81	1.33	0.09	0.61	1.02	0.41	0.73	0.98	-0.24	-0.29	0.14	0.39
YDR223W	1.06	0.61	-0.27	0.71	1.12	-1	0.52	0.31	-0.35	-0.34	0.33	0.13	0.54	0.89	-0.25	-0.03	-0.11	0.38
YLR174W	0.66	0.53	-0.38	1.45	2.2	-1.64	0.56	0.71	-0.62	-0.17	0.65	-0.29	0.88	1.99	-0.64	0.12	0.18	0.25
YIL155C	0.58	0.14	-0.17	1.46	2.77	-1.62	0.93	0.99	-0.23	-0.2	1.16	0.17	1.07	2.91	-0.56	0.53	0.7	-0.1
YJL045W	0.31	0.48	-0.53	1.04	2.3	-1.28	1.08	0.53	-0.12	1.81	1.71	-1.04	0.59	1.67	0.34	0.36	0.27	0.22
YDL223C	0.32	0.11	0.28	0.77	3.11	-1.26	0.98	0.42	-0.02	-0.4	0.26	1.04	0.86	3.97	-0.48	0.93	0.65	-0.25
YBR050C	1.08	0.78	-0.49	0.98	0.3	-0.87	0.91	0.51	-0.37	0.34	-0.31	0.7	0.59	0.15	-0.09	0.07	0.13	0.34
YMR206W	0.93	0.75	-0.7	1.37	0.62	-1.55	1.32	0.48	-0.54	0.46	0.63	0.02	0.46	0.12	-0.19	0.41	0.33	-0.16
YKR009C	1.09	0.68	-0.36	1.59	1.21	-1.73	1.69	0.58	-0.09	0.24	-0.77	1.8	1.09	1.02	-0.66	0.92	0.22	0.29
YCR010C	2.17	0.91	-0.59	2.68	2.19	-2.52	1.38	0.43	-0.57	1.19	0.84	-0.39	2.01	3.24	-2.12	0.59	0.18	-0.52
YNL195C	1.06	0.28	0.03	2.25	2.08	-2.53	1.53	0.78	-0.73	1.08	1.04	-0.49	1.44	2.5	-1.21	0.88	0.32	-0.17
YDL194W	0.14	-0.12	-0.03	1.31	0.66	-1.58	0.45	0.2	-0.17	0.93	0.98	-0.96	0.17	0.13	-0.3	0.21	0.27	0.26
YNL194C	1.76	0.23	-0.17	2.93	2.62	-2.66	3.16	2.2	-1.02	1.5	1.25	0.84	1.51	3.07	-1.26	1.2	1.03	-0.26
YDL085W	1.3	0.5	-0.14	1.81	2.96	-2.09	3.14	2.17	-1.46	1.37	1.64	0.37	1.59	2.89	-1.12	1.78	1.51	-0.85
YML042W	1.49	0.4	-0.52	2.33	1.6	-2.47	2.07	1.7	-1.47	1.44	1.18	-0.6	1.71	1.71	-1.49	1.1	0.75	-0.47
YLR327C	0.99	0.37	-0.28	1.3	1.16	-1.73	1.48	2.75	-1.02	-0.94	0.06	2.28	1.17	1.13	-1.06	0.3	1.27	-0.47
YFR017C	1.48	0.53	-0.37	1.37	0.94	-1.44	1.4	1.83	-0.23	0.34	0.93	1.1	0.9	0.97	-0.87	0.48	1.23	0.09
YNR002C	0.1	0.06	-0.19	1.23	1.5	-0.95	1.67	1.97	-0.24	1.67	1.95	0.29	0.84	2	-0.75	0.71	1.05	-0.04
YLR173W	0.31	0.04	-0.25	0.73	0.74	-0.33	0.62	0.19	0.14	0.86	0.22	-0.28	0.22	0.5	0.47	0.89	0.04	0.71
YPR006C	0.5	-0.01	0.16	1.15	1.23	-1.35	1.17	0.6	-0.09	1.13	0.01	0.32	1.11	1.24	-0.78	0.74	0.38	0.13
YLR312C	1.22	0.57	-0.4	2.58	2.55	-2.05	1.97	0.83	0.22	0.07	-0.76	1.88	1.55	2.12	-0.78	0	0.53	1.3
YDR256C	0.6	0.1	0.39	1.16	0.97	-1.75	1	0.71	-0.67	1.59	1.51	-1.31	0.98	1.06	-1.44	0.93	0.41	-0.4
YJR095W	0.4	0.39	-0.5	1.88	2.11	-1.9	2.05	0.89	-1.29	1.06	0.82	-0.83	0.94	1.52	-0.64	0.66	0.26	-0.08
YNL014W	-0.27	-0.33	1	1.68	2.35	-1.69	1.35	0.64	-0.64	0.73	0.57	-0.09	0.78	1.99	-0.1	1.17	0.7	-0.44
YMR107W	1	-0.01	0.84	2.62	3.08	-3.16	1.92	1.59	-0.89	2.2	2.04	-0.97	3.08	3.44	-1.55	2.3	1.87	-2.05
YIL160C	0.55	0.45	-0.04	1.6	3.14	-1.82	1.88	1.83	-1.3	2.03	2.09	-1.38	1.19	2.99	-0.65	1.01	0.79	-0.72
YNL009W	0.46	-0.27	0.42	1.22	1.08	-1.27	0.92	0.5	-0.8	0.77	0.21	-0.52	0.68	0.84	-0.03	0.66	0.43	-0.19
YGL205W	0.69	-0.08	0.28	1.71	1.03	-1.49	2.45	0.68	-0.27	1.57	-0.28	0.68	0.61	0.63	-0.45	0.97	0.23	-0.1
YIR016W	0.07	0.27	0.28	1.02	1.22	-1.29	0.18	1.12	0.28	0.24	1.32	0.17	0.06	0.94	-0.27	0.03	0.41	0.54
YBR132C	-0.04	-0.51	0.44	1.2	1.45	-0.9	0.88	0.6	1.16	1.39	1.74	-0.39	0.74	1.04	-0.19	0.87	0.43	0.69
YGL146C	-0.75	-0.16	0.49	0.92	0.79	-0.68	0.96	0.68	0.3	1.18	0.99	-0.13	0.24	0.69	0.12	0.01	0.11	0.48
YMR174C	-0.45	0.09	0.79	0.49	1.62	-0.63	1.26	1.09	-0.39	-0.28	-0.49	1.75	0.74	2.07	1.09	0.78	0.78	-0.3
YDR533C	0.01	0.07	0.69	0.51	1.83	-0.11	0.68	0.96	0.63	0.85	0.97	0.54	0.05	1.88	1.15	1.15	1.09	0.02
YFL014W	-0.21	0.23	1.41	0.47	4.82	-0.82	1.69	3.06	-0.4	-2.8	-0.01	4.35	0.41	4.08	1.54	1.55	1.59	-1.43
YDR034W-B	0.45	0.12	0.64	0.49	2.15	-0.69	1.12	1.23	-0.26	0.5	1.25	0.15	0.02	1.74	0.37	1.21	1.03	-1.25
YGR070W	0.39	-0.18	0.34	0.95	1.33	-0.62	0.88	1.19	0.25	-0.32	0.06	1.6	0.25	1.99	0.19	0.1	0.6	0.61
YPR160W	2.05	0.61	-0.38	1.89	3.45	-1.57	2.66	4.71	0.12	-0.61	1	4.35	1.3	3.56	-0.79	0.98	3.23	1.53
YMR090W	0.3	0.23	0.43	0.97	2.48	-1.19	1.17	2.46	0.31	-0.58	0.13	2.93	0.86	2.55	0.05	1.14	2.01	-0.09
YGR248W	1.34	0.68	0.16	2.21	5.05	-2.09	1.4	3.72	0.55	-0.41	1.03	3.26	0.78	3.79	-0.14	1.22	2.76	-0.43
YMR196W	1.24	0.15	0.36	2.17	3.24	-1.85	1.8	2.73	0.4	0.35	1.24	2.04	1.74	3.28	-1.04	1.08	1.75	0.55
YMR250W	0.43	-0.25	0.75	1.82	4.26	-1.3	1.95	3.28	0.7	-0.13	0.92	2.97	0.55	4.3	0.41	1.68	2.46	0.11
YDL204W	0.95	0.57	0.09	2.57	5.93	-3.42	2.37	3.82	-1.24	1.02	3.24	0.15	0.64	4.99	-0.36	2.12	2.26	-1.23
YOR173W	1.16	0.22	0.34	2.3	3.97	-2.32	2.83	3.82	-1.38	0.62	1.98	1.65	0.78	3.54	-0.27	1.71	2.45	-0.67
YPL186C	0.33	-0.01	0.63	1.15	3.84	-1.42	1.97	2.85	-0.96	0.55	1.71	0.66	0.98	3.55	-0.34	0.84	0.92	-0.19
YIL136W	0.26	-0.27	0.95	1.82	3.87	-1.9	2.04	3.14	-0.93	0.03	0.84	2	1.24	3.68	-0.13	1.07	1.42	-0.15
YML128C	0.11	-0.31	1.34	2	5.48	-1.87	2.69	4.09	-0.93	-0.11	1.73	2.45	0.65	4.87	0.71	2.35	2.83	-1.13
YLR178C	1.02	0.33	0.45	0.99	4.05	-0.95	2.18	3.57	-0.58	0.22	1.08	2.2	0.83	3.92	-0.13	2.3	3.08	-0.52
YGR008C	0.9	0.42	0.24	1.46	3.7	-1.56	1.87	2.86	-0.52	-0.79	-0.31	2.88	1.08	2.59	0.01	0.86	1.89	0.38
YHR008C	0.6	0.46	0.05	0.98	2.27	-0.33	1.39	1.87	-0.32	1.44	1.51	-0.39	0.48	2.18	0.5	1.22	1.06	0.5
YJL161W	1.18	0.32	-0.09	1.42	3.04	-0.77	2.65	3.21	-0.54	-0.38	-0.53	3.52	0.8	1.96	0.56	0.95	0.67	0.72
YOR120W	0.59	0.19	0.45	1.32	3.5	-1.05	1.84	2.29	-0.17	1.57	2.22	0.55	0.98	2.89	0.08	1.09	1.39	1.26
YJR156C	0.21	0.15	-0.06	0.91	2.01	-0.75	1.06	0.28	0.5	0.74	0.54	0.42	0.75	2.29	-0.11	0.61	0.49	0.08
YDL244W	0.25	-0.06	0.15	1.03	2	-0.86	1.41	0.52	0.28	1.33	0.35	0.41	0.61	1.67	-0.16	0.29	0.13	0.36
YDL218W	-0.11	0.08	0.56	1.94	3.76	-0.97	2.5	0.63	0.26	3.04	1.7	-1.06	0.81	3.76	-0.1	1.09	0.33	0.29
YPL280W	0.88	0.36	-0.01	1.04	2.34	-0.89	2.77	1.55	-0.83	1.05	0.63	0.73	0.94	2.21	0.38	1.53	1.23	-0.56
YOL083W	0.81	0.44	-0.14	0.73	2.73	-0.61	2.15	1.59	-0.15	0.89	0.21	1.4	0.75	2.57	0.25	0.96	0.82	0.27
YHR096C	1.56	0.41	0.06	1.59	4.04	-1.19	3.23	2.52	-1.28	1.88	1.65	0.37	1.02	4.61	-0.36	2.36	2.31	-0.6
YGR256W	0.16	-0.16	1.09	1.4	3.32	-0.88	2.69	2.11	-1.1	3.08	2.82	-1.38	0.72	3.49	0.62	1.88	1.32	-0.74
YGR043C	-0.03	-0.43	1.02	0.61	3.48	-0.34	2.19	1.86	-1.04	1.48	0.84	0.27	0.37	3.4	1.04	1.36	0.98	-0.44
YBR072W	0.95	1.12	0.04	1.11	6.11	-1.27	2.75	2.07	-1.34	0.51	0.6	0.86	0.86	5.38	0.05	1.86	1.44	-1.52
YDL222C	1.31	-0.1	0.49	0.81	1.96	-0.15	1.86	1.49	-0.52	1.17	2.31	-0.18	1.09	3.83	-1.17	2.45	2.02	-1.37
YPL222W	0.36	0.14	0.36	1.34	2.26	-1.23	1.89	1.05	-0.49	1.09	0.43	0.56	0.74	2.22	-0.17	0.59	0.52	0.64
YIL055C	0.14	0.03	0.35	0.48	1.46	-0.07	0.95	1.25	-0.35	-1.35	-0.56	1.6	0.07	0.9	0.54	0.29	0.23	0.42
YMR322C	0.83	0.19	0.06	0.82	2.02	-0.5	2.62	1.67	-0.99	0.8	0.19	1.26	0.67	2.09	0.45	1.46	1.3	-0.6
YNL332W	-0.01	-0.03	0.02	0.63	1.45	-0.25	1.22	0.56	-0.13	0.59	0.21	0.59	0.93	2.33	-0.28	0.78	0.4	0.19
YFL058W	-0.09	-0.05	0.1	0.73	1.93	-0.71	1.33	0.85	-0.25	0.95	0.3	0.39	0.95	2.34	-0.28	0.83	0.23	0.27
YNR034W-A	0.88	0.68	0.36	1.25	2.97	-1.55	2.4	3.56	-1.99	0.7	2.54	0.58	2.01	3.45	-1.73	1.45	1.94	-1.43
YMR323W	0.7	0.03	0.29	1.84	2.08	-2.23	2.55	2.15	-1.54	2.77	3.38	-1.74	1.55	2.14	-1.06	1.79	1.29	-0.61
YPR184W	1.92	0.46	-0.38	2.08	2.77	-2.83	2.51	3.17	-1.9	0.73	2.33	0.25	1.2	2.9	-1.43	1.41	2.42	-0.32
YAL061W	1.57	0.77	-0.5	3.79	3.16	-2.37	2.63	3.46	-1.45	2.24	3.33	-0.51	1.71	2.33	0.15	1.48	1.49	-0.9
YPR151C	0.85	0.2	0.24	1.58	2.35	-0.89	1.87	2.84	-1.84	-0.57	-0.83	2.32	1.56	1.54	-0.22	0.8	0.71	-0.21
YJR094C	0.93	-0.23	0.57	1.09	1.4	-1.01	1.43	1.89	-1.94	0.05	0.31	-0.06	1.11	1.01	-0.02	0.17	-0.14	0.24
YKL171W	0.86	0.58	-0.71	1.13	0.96	-0.67	1.41	0.53	-0.42	0.5	0.33	-0.29	0.44	0.36	0.04	0.44	0.06	0.09
YPL054W	2.24	0.67	-1.21	2.56	2.28	-3.05	3.95	2.71	-1.85	0.7	-0.76	1.61	1.89	1.72	-1.29	1.75	1.03	-0.17
YEL057C	1.41	0.32	-0.38	0.87	1.07	-1.58	0.94	0.85	-0.97	1.22	1.19	-1.34	0.8	1.03	-0.72	0.2	0.13	0.17
YNR073C	0.71	0.24	-0.51	1.86	1	-1.71	1.77	1.24	-1.03	1.05	1.4	-0.95	0.51	0.93	-0.33	0.29	0.13	0.22
YGR236C	1.72	0.66	-0.13	2.64	2.47	-3.33	2.37	2.02	-2.18	2.27	2.19	-2.39	2.12	2.68	-1.8	0.49	0.23	-0.09
YJL089W	0.83	-0.06	0.24	1.3	0.41	-1.42	1.43	0.59	-0.67	0.8	1.33	-0.43	1.35	1.24	-1.05	0.53	0.11	0.03
YPR030W	1.49	0.17	-0.39	2.69	1.4	-1.77	2.54	1.71	-0.64	1.08	0.68	0.51	1.44	0.77	0.15	1.46	0.47	0.28
YJL103C	0.62	0.2	-0.36	1.55	1.14	-0.58	1.48	0.67	0.21	1.44	0.6	0.2	1.02	1.18	-0.07	0.89	0.05	0.25
YBR186W	0.74	0.01	-0.46	1.49	0.68	-0.75	1.46	0.52	-0.18	0.9	0.78	0.35	0.45	0.57	-0.11	0.16	0.08	0.31
YMR181C	0.78	-0.35	0.2	1.64	0.42	-0.66	1.82	0.92	-0.71	1.54	1.46	-0.55	1.09	1.03	-0.13	1.68	0.6	-0.17
YPR015C	0.92	0.42	-0.39	0.62	1.05	-1.24	1.38	0.56	-0.26	0.51	0.03	0.46	0.53	0.9	-0.38	0.75	0.58	-0.11
YBR076W	0.91	0.16	0.3	0.57	1.2	-0.95	1.09	0.49	-0.65	0.87	0.53	-0.55	0.51	0.69	0.08	0.34	0.25	0.12
YGL156W	0.48	0.15	0.59	1.77	3.28	-0.64	2.13	0.1	2.17	-0.38	-1.28	3.6	0.7	2.55	1.26	1.5	0.92	1.02
YPL017C	0.45	-0.23	0.45	0.83	0.79	-0.52	1.03	0.9	0.28	0.66	0.65	1.37	0.59	1.39	-0.16	0.46	0.79	0.93
YOR374W	0.59	0.62	0.91	2	1.01	-0.28	2.21	1.53	-0.59	0.58	1.31	0.62	1.7	1.17	0.69	1.01	1.39	-0.23
YER121W	0.76	0.13	0.46	-0.12	-0.03	0.18	0.52	1.12	-0.21	0.23	0.23	0.71	0.61	0.41	-0.22	0.91	0.29	-0.45
YFL030W	0.86	0.21	0.05	0.23	1.63	1.39	2.09	1.22	0.12	2.02	1.52	-0.28	1.03	2.15	0.16	0.78	0.87	-0.19
YER150W	0.87	0.64	-0.45	0.04	0.8	1.09	1.48	1.79	-1.17	1.38	2.07	-1.05	1.11	0.94	0.97	0.35	1.25	0.01
YDR085C	0.57	-0.15	0.41	0.79	0.94	0.4	1.2	1.56	-0.15	-0.42	-0.8	1.89	0.41	0.67	0.92	0.88	0.43	0.01
YDR070C	0.6	-0.02	1.04	0.33	2.7	-0.4	3.3	2.8	-1.99	0.39	-0.43	1.5	0.92	2.93	0.55	1.51	1.36	-0.88
YDR453C	0.47	-0.12	0.31	0.85	1.18	-0.91	1.4	1.68	-1.28	2.71	2.03	-1.62	0.69	1.16	0.04	2.34	2.38	-1.08
YKL026C	0.31	0.03	0.49	0.23	1.49	-0.35	1.73	1.91	-1.1	0.61	0.93	0.58	0.36	2.39	0.09	0.36	0.68	-0.04
YNL015W	0.67	0.29	-0.07	-0.19	0.84	0.07	3.06	2.19	-0.89	-0.34	-1.66	3	1.16	1.57	-0.22	1.95	1.66	-0.09
YKR049C	-0.19	0.31	0.28	0.03	0.99	-0.5	1.64	1.45	-0.5	1.15	0.58	0.43	0.35	1.2	-0.05	0.92	1.15	0.28
YGL121C	0.06	-0.16	0.4	0.34	1.17	-0.28	2.84	1.61	-0.64	-0.81	-1.94	3.69	0.56	1.48	0.38	2.15	1.47	-0.32
YER153C	1	0.04	0.01	1.58	0.44	1.25	2.67	1.46	-0.91	2.07	1.04	-0.39	0.67	1.4	0.97	2.69	0.64	0.3
YKL163W	1.02	0.08	0.37	1.17	1.06	1.82	3.85	1.99	-0.59	1.19	-0.23	2.15	0.81	1.59	0.91	3.15	0.62	0.24
YCR083W	0.69	0.62	-0.26	0.25	0.97	0.28	2.19	1.08	-0.98	1.96	0.74	-0.55	0.63	1.11	0.5	1.47	0.95	0.25
YDL024C	0.53	0	-0.58	0.53	0.53	-0.01	1.96	0.74	-0.24	0.74	-0.09	0.7	0.43	0.77	0.42	0.67	0.48	-0.01
YML118W	0.83	0.83	-0.95	1.39	0.73	-0.36	1.67	-0.15	0.5	0.91	-0.6	0.92	0.39	-0.13	0.94	0.48	-0.25	0.64
YOR328W	1.36	1.57	-0.63	1.17	1.27	-1.06	1.38	-0.13	-0.1	1.43	0.29	-0.31	0.88	2	-0.67	0.35	-1.1	1.18
YPL171C	1.78	0.74	-0.92	0.76	1.12	-0.45	1.94	0.33	-0.36	2.17	-1.33	0.42	0.93	0.83	-0.11	0.81	0.22	0.12
YNL117W	1.22	0.59	-0.52	2.23	2.7	-1.3	4.35	0.21	0.53	2.69	-1.54	2.54	1.27	1.57	0.53	2.74	0.52	-0.43
YPR001W	1.89	0.46	-0.85	2.24	1.28	-1.36	2.97	-0.5	0.75	2.41	-0.2	0.47	2.81	2.66	-1.47	1.83	-0.42	0.42
YPR002W	0.54	-0.33	0.21	2.81	1.66	-2.28	3.65	0.27	-0.11	3.13	-0.57	0.02	2.48	1.86	-0.88	2.31	-0.87	0.78
YNL012W	0.19	-0.03	0.32	0.4	0.65	0.09	1.12	0.42	0.36	1.42	0.69	0.19	0.8	0.97	0.03	0.78	0.26	0.03
YNL335W	0.15	-0.34	0.49	1.44	0.57	-0.75	1.4	0.14	0.41	1.27	-0.26	0.83	0.54	0.07	0.39	0.78	0.18	0.18
YFL061W	0.25	-0.3	0.48	1.04	0.41	-0.38	1.31	0.11	0.6	1.02	-0.05	0.7	0.71	0.16	0.21	0.84	0.11	0.15
YCL033C	-0.02	0.24	0.01	0.29	1.62	0.09	1.08	0.79	0.14	1.03	-0.09	0.3	0.35	1.36	0.8	1.19	0.78	0.11
YNL333W	0.33	0.23	-0.33	0.3	1.44	0.21	1.78	0.28	0.29	1.15	-0.72	0.98	0.69	0.92	0.46	1.07	-0.2	0.84
YFL059W	0.44	0.24	-0.54	0.35	1.41	0.22	1.8	0.35	0.08	1.26	-0.55	0.69	0.4	0.81	0.61	0.97	-0.19	0.76
YKL107W	0.37	0	0.83	2.68	3.96	-2.65	3.24	1.99	-1.55	1.49	-0.05	0.92	1.52	3.26	-0.66	1.07	0.47	0.1
YMR271C	0.95	-0.04	0.2	1.66	3.07	-1.68	3.18	1.79	-1.28	2.36	0.92	-0.2	1.36	2.97	-0.37	2.45	1.28	-0.31
YLR164W	1.47	0.11	0.82	2.23	4.3	-1.14	4.56	2.57	-1.43	5.35	2.6	-1.69	1.33	3.98	0.08	2.7	1.53	-1
YMR053C	0.9	0.03	0.18	1.33	2.27	-0.62	1.98	1.42	-0.47	0.25	0.13	0.98	0.75	0.94	0.53	0.76	0.12	0.4
YOR391C	0.65	-0.09	0.71	1.49	2.44	-0.78	2.94	1.97	-1.15	1.59	0.31	0.76	1.82	2.28	-0.69	1.46	1.09	-0.47
YMR118C	0.61	0.86	-0.23	1.73	2.85	-1.48	3.22	1.75	-1.36	2.54	1.25	-0.52	0.84	3.08	0.28	2.89	1.74	-1.7
YKL221W	0.33	0.33	-0.32	1.78	2.3	-1.41	2.11	1.34	-0.69	2.48	1.75	-0.72	0.73	1.76	-0.15	1.01	0.73	-0.11
YNL093W	0.48	-0.47	0.35	2.17	1.86	-1.84	3.45	2.15	-2.07	1.76	0.96	-0.23	0.81	1.2	0.31	0.46	0.17	0.49
YPR193C	1.05	0.49	-0.42	1.01	1.33	-0.64	2.67	1.58	-1.42	1.24	-0.28	0.65	0.69	1.25	0.21	1.4	0.46	-0.12
YGR087C	0.52	1.1	-1.2	1.28	2.3	-0.92	4.1	1.21	-1.22	4.09	1.64	-1.31	1.53	2.39	0.08	0.86	0.32	0.19
YMR170C	1.11	0.49	-0.28	2.88	2.98	-0.84	3.71	0.83	0.86	3.2	-0.14	1.31	1.46	1.43	2.28	3.35	0.69	0.77
YBR285W	1.29	0.01	0.54	3.22	3.01	-2.42	2.32	1.13	0.09	0.2	-2.18	3.45	2.52	3.53	-1.75	0.82	0.79	-0.34
YDL169C	1.22	0.05	0.06	2.92	1.88	-2.07	3	1.41	0.19	1	-1.74	3.26	1.81	1.71	-0.9	1.16	0.81	0.04
YOR289W	0.67	-0.02	0.65	1.26	2.77	-0.16	2.12	1.45	1	-0.12	-1.01	3.13	1.32	2.08	0.66	1.68	0.96	0.01
YGR044C	0.84	0.1	0.23	1.73	2.04	-0.12	1.98	1.31	0.09	1.9	0.58	0.35	1.11	1.55	1.27	1.41	0.48	0.96
YOR386W	0.87	-0.56	0.53	1.53	2.03	-0.59	2.22	1.2	0.41	1.27	0.08	1.32	0.65	1.21	0.48	0.89	0.87	0.25
YIR039C	0.85	-0.22	0.28	1.88	1.8	-0.67	2.35	1.67	0.09	1.72	0.95	0.73	0.8	1.83	0.22	1.51	0.68	0.56
YKL151C	0.4	-0.32	0.85	1.76	2.66	-0.74	2.17	2.12	-0.31	1.61	0.8	0.6	1.11	2.59	0.01	1.12	1.52	1.04
YLR356W	0.42	-0.13	0.62	0.27	1.73	1.27	1.46	0.71	1.52	1.63	0.66	0.8	0.76	2.59	0.86	1.63	0.66	0.87
YIR036C	0.12	-0.13	0.4	-0.19	1.15	0.99	1	0.67	0.69	1.22	0.7	0.17	0.18	1.84	0.63	0.84	0.62	0.93
YMR297W	0.57	0.1	0.42	0.33	1.43	0.86	0.99	0.73	1.31	1.82	1.16	0.18	0.6	2.12	0.64	1.06	0.69	1.23
YHR138C	0.28	0	0.63	0.03	0.96	1.48	2.21	1.34	0.42	0.73	-1.16	2.23	0.95	1.15	0.99	1.91	1.02	0.17
YDR178W	0.68	0.27	0.47	-0.2	0.71	1.83	1.55	1.06	0.95	1.98	1.28	0.01	1.19	1.8	-0.05	0.96	0.4	0.84
YOR347C	0.3	-0.56	0.8	1.48	1.32	0.24	1.48	0.89	1.8	1.02	0.62	1.41	0.58	1.38	0.49	0.66	0.45	1.68
YEL060C	0.89	-0.26	0.4	1.09	0.6	0.81	2.22	0.61	1.54	0.83	-0.32	1.98	1.78	1	0.33	1.36	0.24	1.07
YHR209W	0.84	-0.47	0.88	1	1.3	0.93	2.75	1.21	0.38	0.55	-1.19	3.03	0.39	1.14	1.16	1.38	0.28	0.45
YBL078C	1.56	0.4	-0.18	1.36	1.77	0.81	3.26	1.28	0.32	0.01	-2.38	3.76	1.58	1.37	0.99	1.83	0.33	0.18
YER142C	0.46	-0.16	0.5	1.09	1.58	-0.28	2.79	0.58	-0.15	0.84	-1.3	2.23	1.28	1.26	0.04	0.31	0.42	0.62
YNL239W	0.39	0.04	0.3	0.54	1.31	0.33	2.08	0.15	0.32	1.82	-0.14	0.2	1	1.4	0.36	1.68	0.29	0.63
YJR008W	0.65	0.11	0.2	1.08	1.8	0.58	1.57	0.43	1.04	0.84	-0.38	1.65	0.51	1.34	1.35	0.79	0.36	0.91
YHR113W	0.45	0.09	0.26	0.87	1.33	0.36	1.64	0.53	1.01	1.85	0.62	0.46	0.29	1.01	0.87	0.68	-0.04	1.29
YLL039C	0.96	0.11	0.54	1.16	0.92	1.01	2.22	0.45	2.13	0.38	-1.1	3.4	1.11	0.56	1.12	0.98	0.28	1.75
YPL166W	0.25	-0.65	0.67	1.04	0.06	0.79	0.88	0.09	1.14	0.37	-0.49	1.5	0.57	0.94	0.82	0.36	0.08	1.02
YGR019W	1.22	0.39	-0.14	2.09	1.29	2.09	2.65	-0.22	2.99	1.93	-0.86	2.9	1.49	0.95	2.58	1.05	-0.05	2.24
YNL305C	1.04	0.13	0.23	0.82	0.91	1.72	1.33	0.68	1.23	1.95	0.95	0.49	0.78	1.26	1.28	1.21	0.26	1.1
YNL159C	0.34	-0.15	0.36	0.76	0.62	1.31	0.96	0.35	0.71	0.81	0.21	0.71	0.38	0.67	1.34	0.61	0	0.84
YGR149W	0.75	-0.46	0.57	1.61	0.52	1.84	1.48	0.61	1.49	2	0.75	0.54	0.89	0.61	1.88	1.54	-0.16	1.39
YPL087W	0.73	-0.3	0.24	1.32	0.69	2.28	1.05	0.53	2.06	1.58	0.35	1.34	0.7	0.51	2.16	0.75	-0.06	1.8
YBR139W	1.55	0.38	-0.23	1.78	1.4	2.01	1.69	0.52	1.9	1.35	0.1	1.33	0.78	1.59	2.06	1.2	0.1	1.72
YBR085C-A	-0.02	-0.29	1.06	-0.22	0.54	1.82	1.3	0.33	1.74	0.83	-0.45	2.45	1.24	1.71	1.34	1.08	0.65	0.78
YCL038C	0.11	-0.38	0.63	0.63	0.02	1.95	1.01	-0.34	1.89	1.3	0.39	0.99	1.01	0.95	0.3	0.75	-0.08	0.75
YDR122W	1.33	0.79	-1.07	1.14	0.95	0.42	0.86	0.26	0.58	0.02	-0.01	0.66	0.37	0.55	1.13	0.39	0.15	0.94
YNL242W	1.32	0.57	-0.96	1.76	0.71	0.24	1.15	0.43	0.64	0.08	-0.16	0.88	0.56	-0.11	1.24	0.71	0.02	0.56
YPL219W	1.17	0.94	-1.27	0.98	0.94	1.27	1.3	-0.47	1.11	1.01	0.18	0.2	0.21	0.36	1.1	0.44	-0.36	0.81
YOR113W	1.14	0.65	-1.28	0.47	0.64	0.28	0.56	-0.13	0.29	0.71	1	-1.05	0.29	0.5	0.28	0.32	-0.15	0.25
YDL113C	0.89	0.37	-0.54	0.91	0.13	0.95	0.88	0.59	0.16	0.17	-0.94	0.84	0.55	0.29	0.98	0.26	-0.05	0.84
YJR091C	1.19	0.48	-0.89	0.48	0.38	0.98	0.9	0.31	-0.11	0.56	0.66	-0.64	0.59	0.14	0.88	0.43	0.11	0.32
YCR011C	1.07	0.16	0.09	0.76	2.06	0.65	0.73	0.34	0.93	0.81	0.29	0.51	0.53	1.46	0.89	0.31	0.25	0.58
YHR159W	0.77	0.1	0.09	0.97	0.88	0.92	0.53	-0.04	0.73	0.03	-0.44	0.82	0.45	0.52	0.7	0.04	0.2	0.66
YCR069W	0.52	0.05	0.19	0.74	1.14	0.71	0.67	0.17	0.78	0.67	0.41	0.23	0.62	1.23	0.67	0.44	-0.14	0.55
YOR292C	0.78	0.25	-0.29	0.76	0.89	0.63	1.05	0.62	0.42	1.3	0.78	0.2	0.71	1.14	0.33	0.07	0.12	0.96
YDR099W	0.87	0.28	-0.29	-0.04	0.86	0.94	0.73	0.36	0.35	0.6	0.38	0.09	0.78	1.39	0.47	0.38	0.37	0.55
YMR261C	1.56	0.8	-1.14	1.08	1.94	0.82	0.88	0.84	0.58	0.21	0.75	0.27	0.19	1.39	1.36	-0.17	0.15	1.72
YOR176W	1.12	0.43	-0.7	0.53	1.52	0.56	0.96	0.31	0.39	0.91	1.02	-0.37	0.49	1.24	0.85	0.13	-0.12	1.04
YCR030C	0.93	0.57	-0.43	0.16	1.94	1.21	0.54	0.48	0.84	0.59	0.79	0.06	0.09	1.64	0.91	0.03	0.13	1.01
YML013W	0.52	-0.28	0.22	0.24	0.89	1.48	0.95	0.05	0.26	1.01	0.29	-0.22	0.62	1.1	0.91	0.62	-0.08	0.83
YGL180W	1.12	0.06	-0.07	1.16	1.32	0.7	1.56	0.08	0.05	1.7	1.26	-1.29	0.8	1.33	0.44	0.55	-0.13	0.34
YPR172W	0.67	0.48	-0.3	0.01	1.77	1	1.01	1.1	-0.02	1.15	0.9	-0.21	0.61	1.79	0.81	0.77	0.41	0.58
YKL129C	0.85	0.13	0.1	0.82	0.91	1.53	1.18	0.82	0.24	-0.15	-0.32	0.86	0.5	0.48	1.47	0.85	0.1	0.26
YMR086W	0.72	0.09	0.11	0.61	1.37	0.99	1.55	0.57	0.04	0.4	-0.32	0.74	0.46	0.64	1.23	0.74	0.14	0.68
YKL210W	0.3	0.13	0.01	0.04	1.51	1.03	1.33	0.48	-0.1	0.97	0.49	-0.31	0.49	1.6	0.71	0.52	-0.01	0.73
YBR097W	0.2	-0.16	0.15	0.37	1.47	1.28	0.89	0.45	-0.28	0.5	0.38	-0.15	0.47	1.46	0.83	0.26	-0.04	0.39
YLR454W	0.65	-0.17	0.41	0.29	1.85	0.56	0.99	0.73	-0.18	-0.13	0.06	0.49	0.44	1.82	0.61	0.26	0.22	1.01
YMR031C	0.71	-0.53	0.59	0.78	1.62	0.69	0.75	1.74	-0.81	-0.59	0.05	0.75	0.42	1.35	0.82	-0.1	0.69	0.57
YOR220W	0.66	0.18	-0.04	0.78	0.66	0.7	1.57	1.28	-0.09	0.76	0.02	1.03	0.92	0.47	0.78	0.6	0.1	0.26
YGR141W	0.71	0.04	-0.39	0.61	0.97	0.72	1.46	0.44	-0.37	1.34	0.68	-0.65	0.5	0.54	0.8	0.35	-0.03	0.88
YOL087C	0.38	0.2	-0.37	0.39	0.58	1.19	0.74	0.77	-0.04	0.06	0.21	0.18	-0.12	0.76	1.16	0.3	-0.01	0.67
YDL174C	0.73	0.4	-0.28	0.52	0.56	0.01	0	1	0.21	0.51	1.11	-0.44	0.45	0.4	0.27	-0.45	-0.38	0.74
YCR021C	2.6	1.28	-0.83	3.28	3.95	0.57	1.48	0.55	0.19	3.27	2.92	-1.95	2.08	2.55	1.4	2.87	1.96	-0.87
YCR004C	0.42	0.09	0.19	-0.24	0.54	0.73	0.2	0.77	0.89	0.15	0.56	0.6	0.44	1.37	0.2	-0.23	0.44	0.89
YPL154C	0.93	0.45	-0.42	0.11	0.61	0.73	1.28	0.88	1.8	1.75	1.21	0.29	0.56	1.81	0.77	1.35	0.63	1.28
YIR038C	-0.08	-0.05	0.63	0.7	0.47	-0.06	1.14	0.88	2.05	1.23	0.7	1.17	0.47	1.36	0.34	1.19	0.99	1.23
YOR185C	0.28	0.26	0.25	0.62	1.71	-0.19	1.91	1.81	1.54	-0.4	-0.68	3.75	0.65	2.03	0.74	1.48	1.66	0.98
YDR032C	0.36	0.23	0.29	0.23	1.05	0.6	0.64	1.22	1	0.88	0.91	0.68	0.55	1.65	0.53	0.86	0.78	0.99
YJL052W	1.47	1.29	-0.65	0.34	2.78	1.23	2.76	1.85	1.51	-0.3	-0.42	3.83	0.8	2.3	0.83	1.22	2.15	0.49
YPR098C	0.55	0.13	0.2	0.26	0.93	0.48	1.39	0.62	1.09	2.31	1.24	-0.42	0.63	1.86	0.04	1.74	0.8	0.39
YIR037W	-0.06	0.18	0.28	-0.01	0.68	0.29	0.65	1.34	0.25	0.81	0.79	0.07	0.3	1.25	0.32	0.87	0.83	0.25
YMR173W	-0.18	-0.15	0.8	-0.58	2.13	1.06	1.07	2.21	0.48	-1.51	-0.76	2.42	0.42	2.08	1.35	0.14	1.59	0.74
YNL160W	0.5	0.21	0.54	0.06	-0.01	2.23	0.42	1.64	1.2	1.64	3.02	-0.96	0.89	1.56	1.27	-0.11	1.27	0.54
YER096W	-0.36	0.01	0.61	-0.3	1.62	-0.31	0.55	0.64	-0.69	1.23	1.55	-0.93	-0.47	1.41	0.44	1.14	0.92	-0.38
YKL050C	0.29	-0.04	0.56	1.09	1.59	-1.26	1.17	0.39	-1.01	0.82	0.96	-0.81	0.88	2.13	-0.9	0.22	-0.14	0.42
YGR201C	0.28	0.23	0.39	0.77	1.06	-0.55	0.56	0.74	-0.33	2.03	1.89	-1.51	0.7	1.69	-0.22	1.15	1.11	-0.67
YOL052C-A	0.36	0.54	2.01	2.26	8.08	-1.85	4.02	5.49	-1.61	-0.12	1.61	3.59	0.87	5.39	1.6	2.37	3.02	1.17
YOR040W	-0.02	-0.54	0.89	-0.38	2.71	-1.01	1.55	0.77	-0.48	1	0.11	0.51	0.67	0.95	-0.09	1.34	1.22	-0.06
YGR237C	0.7	0.29	-0.48	1.46	0.46	-0.13	0.83	0.78	-0.32	-0.79	-0.4	0.96	0.18	0.21	0.9	0.11	0.21	0.5
YDR435C	0.35	0.29	-0.17	0.66	0.14	1.59	0.77	0.32	0.55	0.76	-0.02	0.51	0.01	0.35	1.18	0.08	-0.29	1.2
YKL126W	0.69	0.14	-0.47	0.29	0.35	1.37	0.87	0.32	0.23	0.47	-0.01	0.25	0.6	0.27	1.46	0.18	-0.17	0.7
YDL126C	0.82	0.35	-0.04	0.07	1.63	1.47	0.92	0.11	0.86	0.98	0.41	0.16	0.51	1.3	1.51	0.29	0.23	1.12
YDL029W	0.1	-0.4	0.4	-0.17	0.86	1.63	0.41	0.5	0.34	0.47	0.1	0.44	0.23	1.03	1.16	0.1	0.01	0.88
YLR370C	0.61	-0.07	0.23	0.43	0.82	0.79	0.38	0.41	0.46	0.71	0.03	0.35	0.69	0.77	0.65	0.9	0.21	0.45
YBR234C	0.14	-0.09	0.36	-0.08	1.22	1.46	0.5	0.47	0.98	1.12	0.63	0.33	0.19	1.44	0.98	-0.18	0.1	1.06
YNL138W	0.28	-0.27	0.46	0.15	1.13	1.15	0.16	0.31	1	-0.12	-0.13	0.86	0.33	1.35	1.07	0.41	0.13	0.83
YFR024C	#N/A	#N/A	#N/A	#N/A	#N/A	#N/A	#N/A	#N/A	#N/A	#N/A	#N/A	#N/A	#N/A	#N/A	#N/A	#N/A	#N/A	#N/A
YDR284C	0.32	-0.25	0.36	0.82	1.64	1.57	0.65	0.48	0.95	0.71	-0.13	1.21	0.55	1.27	1.33	0.81	0.11	0.72
YGL161C	0.34	-0.41	0.39	0.56	0.72	0.97	0.49	0.31	0.42	0.82	0.17	0.34	0.46	0.92	1.07	0.48	0.09	0.53
YJL001W	0.28	0.05	0.44	-0.07	1.73	1.38	1.04	0.36	0.35	1.15	0.25	0.22	0.76	1.58	1.07	0.51	0.28	0.71
YFR024C-A	0.34	-0.35	0.54	0.32	1.52	0.83	0.75	0.59	0.44	1.02	0.43	0.19	0.64	1.49	0.36	0.13	-0.14	1.25
YGR232W	0.25	0.03	0.25	-0.29	1.27	1.57	0.55	0.6	0.63	0.82	0.21	0.37	0.28	0.91	1.17	0.08	-0.09	0.88
YHR004C	0.17	0.09	0.06	0	0.95	1.73	0.68	0.05	0.91	0.06	-0.19	1.06	-0.23	0.3	1.83	0.08	0.05	0.73
YOL129W	0.35	-0.26	0.45	0.07	0.73	1.86	0.55	0.47	1.12	1.34	0.64	0.45	0.7	1.41	1.1	0.68	0.16	0.7
YER080W	0.06	-0.53	0.69	0.17	1.1	0.7	0.45	0.42	0.03	-0.41	-0.41	0.61	0.67	1.13	0.65	0.26	0.18	0.6
YER136W	0.28	-0.34	0.26	0.28	0.6	0.82	0.53	0.25	0.16	0.34	0.06	0.29	0.75	1.24	0.42	-0.26	-0.03	0.84
YGR080W	-0.12	-0.28	0.22	0.18	1.03	0.68	0.42	0.85	0	0.06	-0.05	0.59	0.46	1.19	0.58	-0.03	0.12	0.83
YOR088W	#N/A	#N/A	#N/A	#N/A	#N/A	#N/A	#N/A	#N/A	#N/A	#N/A	#N/A	#N/A	#N/A	#N/A	#N/A	#N/A	#N/A	#N/A
YGL084C	0.34	-0.1	0.09	-0.02	1.12	1.3	-0.1	-0.26	1.14	0.6	0.65	-0.24	0	0.88	0.92	-0.1	-0.22	0.49
YKR003W	0.23	0.39	-0.46	-0.3	0.9	1.79	0.09	0.08	1.2	-0.7	-0.56	1.2	-0.16	0.79	1.49	-0.15	-0.17	0.88
YGL187C	0.49	0.06	0.26	-0.62	1.08	2.15	-0.31	0.05	1.13	0.48	0.25	0.45	0.45	1.65	0.87	-0.64	0.17	0.97
YEL024W	0.28	-0.12	0.44	-0.26	0.82	1.54	-0.57	0.35	0.99	0.56	0.8	0	0.38	1.35	0.49	-0.62	0.14	0.39
YLL023C	0.27	-0.01	0.26	-0.37	1.34	0.84	-0.25	0.43	0.93	0.78	1.73	-0.69	0.24	1.94	0.06	0.46	0.6	0.87
YOL122C	0.14	-0.04	-0.17	0	1.32	1.42	-0.01	0.16	1.16	0.75	0.69	0.23	-0.05	1.2	1.13	0.43	-0.18	0.84
YJL070C	0.36	0.03	0.15	0.74	1.01	1.37	0.35	0.27	1.53	-0.73	-0.22	1.5	0.12	0.57	1.51	0.22	0.2	1.01
YHR001W-A	0.48	0.27	-0.15	-0.02	1.13	1.21	0.55	0.49	0.37	0.52	0.23	0.23	0.79	1.64	0.46	0.34	0.26	0.38
YNL321W	0.97	-0.09	-0.02	0.04	0.56	1.61	0.76	0.36	0.69	0.68	1.09	-0.19	0.43	1.03	0.55	0.26	0.17	0.5
YBR039W	0.03	-0.15	0.39	-0.42	1.33	1.26	0.44	0.4	0.36	0.02	-0.09	0.47	0.47	1.16	0.9	-0.09	0.2	0.53
YBR003W	0.15	0.1	0.07	0.01	0.65	1.52	-0.07	0.92	0.51	-0.39	0.29	0.61	-0.15	0.83	1.06	-0.43	-0.12	1.08
YGL229C	0.94	0.25	-0.25	0.57	0.94	0.7	-0.08	0.31	1.34	-0.62	0.01	1.12	-0.22	0.02	0.67	-0.4	-0.06	0.84
YNL241C	0.94	0.17	-0.15	0.21	0.76	0.61	-0.08	0.75	1.25	-0.16	0.32	0.7	-0.13	0.78	0.45	0.18	0.4	1.23
YKL035W	1.22	0.29	0.01	0.46	1.49	0.73	0.5	1.37	1.05	0.61	1.61	0.88	0.35	1.53	0.45	-0.78	0.97	1.47
YGL059W	0.19	-0.04	-0.19	0.83	2.27	-0.58	0.23	-0.13	-0.1	-0.24	-0.24	0.01	0.13	1.34	0.61	0.32	0.31	-0.2
YDL019C	1.69	1.01	-1.12	0.95	2.12	-0.8	0.14	0.4	0.58	-0.42	0.29	0.29	0.16	1.36	0.31	-0.13	0.12	0.85
YOR288C	0.38	0.24	-0.12	0.46	2.27	-0.59	-0.03	0.46	0.65	-0.71	-0.26	1.28	0.51	1.55	-0.19	-0.72	-0.07	0.97
YCL057W	0.61	0.33	-0.24	0.87	2.11	-0.4	0.48	0.24	0.85	0.29	0.13	0.47	0.24	1.52	0.63	-0.11	-0.05	0.89
YER044C	0.93	0.49	-0.49	0.85	1.59	-0.51	-0.07	0.25	1.08	0.91	0.42	0.54	0.44	1.23	-0.28	-0.25	0.11	0.4
YDR379C-A	0.54	0.45	-0.2	0.24	1.81	0.34	0.4	0.44	2.22	-0.78	-0.94	2.84	0.46	1.83	0.36	1.06	0.64	0.38
YLR304C	0.91	0.63	-0.18	1.2	3.24	-0.07	0.44	0.07	2.4	1.16	0.71	0.25	0.57	2.52	0.71	0.39	-0.26	1.96
YER053C	0.72	0.64	-0.4	1.68	2.83	-0.42	-0.53	2.2	1.18	-0.28	1.91	0.63	-0.27	2.26	1.13	-0.25	1.2	1.23
YBR128C	0.17	0.96	-0.99	0.63	2.27	-0.5	-0.89	0.95	0.58	-1.52	0.39	0.92	-0.43	0.37	0.72	-0.05	0.16	0.38
YHR011W	0.44	0.48	-0.41	0.81	2.13	-1.55	-0.3	0.84	0.22	-1.37	-0.2	1.17	-0.13	0.34	0.34	-0.24	0.14	0.46
YOR086C	0.28	0.06	0.12	0.36	2.02	0	0.26	0.57	0.18	-0.18	0.47	-0.05	-0.22	1.68	0.72	-0.16	0.1	0.83
YIR017C	0.47	0.28	0.05	-0.24	2.12	-0.28	0.22	0.75	0.18	-0.76	-0.74	1.3	-0.07	1.18	0.29	0.47	0.29	-0.02
YHR104W	0.48	0.06	0.54	1.2	3.38	-0.43	0.93	2.52	0.11	-0.14	1.32	1	0.72	2.79	0.68	0.09	1.17	1.12
YPR149W	1.27	1.12	-0.13	0.06	3.37	0.31	0.19	2.29	-0.44	1.48	2.9	-1.44	0.59	4.02	0.14	0.13	1.23	0.48
YGR086C	0.54	0.05	0.37	0.01	2.33	0.11	0.28	1.66	-0.18	-0.06	0.87	0.25	0.46	2.22	0.55	-0.22	0.58	1.29
YJL005W	0.72	0.11	0.02	0.18	2.32	0.12	0.51	1.09	0.07	0.07	0.93	0.04	-0.27	1.84	0.68	0.06	0.69	0.6
YNR034W	0.59	0.16	-0.18	0.1	2.1	-0.21	0.06	1.14	-0.25	0.27	1.48	-0.76	0.49	1.98	-0.43	-0.45	0.29	0.35
YDL022W	1.06	0.51	-0.63	-0.57	3.93	1.41	0.38	3.76	-0.17	-0.91	2.06	0.2	-0.36	2.77	1.47	-0.95	0.62	2.02
YKL096W	0.68	0.13	-0.15	-0.29	2.4	0.97	-0.06	3.26	0.02	-0.01	2.35	0.25	-1.06	1.78	0.98	0.2	0.76	0.01
YOR161C	0.93	-0.11	0.36	0.09	3.35	-0.15	0.24	3.3	-0.35	0.44	3.01	-0.59	0.23	3.35	-0.23	0.36	2.09	0.82
YHR087W	1.12	1.15	-0.86	-0.21	5.65	-0.18	1.1	4.3	0.35	-2.52	0.83	3.96	-0.48	3.48	0.94	0.08	2.4	2.26
YKL150W	0.43	0.16	0.21	-0.25	2.59	0.71	0.35	1.7	0.27	0.04	0.94	0.88	0.43	2.21	0.56	-0.34	1.18	0.9
YOL151W	0.57	1.13	-0.15	-0.7	3.8	1.65	0.98	2.55	-0.57	-0.26	0.76	0.73	0.24	3.62	1.41	0.62	1.58	1.24
YBR111C	0.1	0.17	0.32	-0.23	2	0.28	-0.01	0.77	0.58	0.07	-0.08	0.8	0.14	1.72	0.94	0.65	0.91	0.19
YLR151C	0.52	-0.42	0.41	0.56	1.01	-0.33	0.21	0.73	0.69	-1.69	-1.09	2.71	0.36	0.54	0.23	0.1	0.23	0.38
YDL142C	0.21	0.04	-0.04	0.18	1.08	1.07	0.25	0.37	0.49	0.3	0.02	0.64	0.29	0.91	0.62	0.34	-0.04	0.19
YCR073W-A	0.57	0.08	0.03	0.37	0.76	0.68	0.14	0.37	0.66	0.54	0.23	0.58	0.32	0.83	0.55	0.27	0.3	1.02
YNL214W	0.08	0.3	-0.21	0.03	1.27	0.57	0.33	0.3	0.3	0.23	-0.18	0.76	0.34	0.69	0.49	-0.23	0.08	0.61
YCR075C	0.27	0.31	-0.24	0.14	2.31	0.6	0.11	0.45	0.96	0.46	0.23	0.74	-0.25	1.48	0.77	-0.53	0.27	1
YDR031W	0.48	0.31	-0.61	-0.02	1.6	0.33	-0.06	0.68	0.31	-0.29	-0.84	1.33	-0.07	1	0.77	0.22	0.48	0.46
YGR183C	0.41	0.01	-0.13	0.34	0.45	0.25	0.03	0.3	0.41	0.38	-0.13	0.54	0.62	0.52	0.22	0.76	0.41	0.05
YLL001W	0.56	0.21	-0.32	0.17	0.67	0.38	0.08	0.27	0.74	-0.58	-0.42	1	0.1	0.26	0.65	-0.56	-0.09	0.81
YHL044W	0.31	0.31	-0.28	0.56	1.55	0.23	-0.5	0.1	1.03	-0.6	0.57	0.66	0.37	1.63	0.62	-0.18	0.06	0.39
YJR080C	-0.14	-0.26	0.12	0.12	1.47	-0.47	-0.41	0.68	0.45	-0.55	0.05	0.66	-0.24	0.61	0.45	-0.71	-0.08	1.05
YJR122W	0.17	0.17	-0.16	0.47	1.38	-0.48	-0.29	0.64	0.22	-0.88	0.26	0.45	-0.07	0.36	0.47	-0.48	0.02	0.84
YPL003W	0.1	-0.07	0.11	0.59	1.25	0.25	-0.31	1.07	0.78	-1.16	-0.15	1.54	-0.16	0.79	0.71	-0.55	0.51	0.78
YJL180C	-0.23	-0.11	0.3	0.08	1.52	0.31	-0.61	0.85	0.76	-1.26	-0.28	1.51	0.04	0.72	0.56	-0.3	0.16	0.72
YGR112W	0.45	0.49	-0.65	0.31	1.65	-0.27	-0.09	0.42	0.53	-0.41	0.32	0.48	-0.53	0.54	0.95	-0.21	0.28	0.68
YAL005C	0.7	0.58	-0.49	1.05	4.35	-1.04	0.28	1.38	1.4	-0.09	1.28	0.59	0.59	3.7	-0.23	-1.39	1.15	1.77
YLR201C	0.4	0.13	-0.05	0.74	1.62	-0.62	-0.1	0.41	0.72	-0.18	0.24	0.86	0.38	1.52	0.08	-0.06	0.23	0.44
YLR290C	0.33	0.27	-0.26	0.27	1.97	-0.19	-0.31	0.2	0.74	-0.66	-0.36	0.95	0.06	1.52	0.71	0.34	0.53	0.1
YOR125C	0.06	0.22	-0.15	0.27	2.4	-0.07	-0.22	0.44	0.86	-0.28	-0.21	1.29	0.12	1.18	0.43	-0.29	0.39	0.83
YPR047W	0.86	0.3	-0.46	0.88	2.1	0.38	0.12	0.98	1.35	-0.59	-0.23	1.83	0.03	0.42	1.14	-0.33	-0.16	1.35
YBR037C	0.76	0.35	-0.43	0.91	1.84	-0.38	-0.23	1	0.86	0.01	0.69	0.61	0.1	0.71	0.31	-0.75	0.09	0.95
YER170W	0.31	-0.14	0.24	0.53	1.08	-0.06	-0.17	0.22	0.89	-0.44	-0.39	1.38	0.2	0.09	0.35	-0.53	-0.13	0.72
YIL157C	0.44	0.12	0.02	0.69	1.09	-0.2	0	0.44	0.81	0.44	-0.02	0.94	0.51	0.97	-0.02	-0.3	-0.05	0.92
YGR255C	0.39	-0.05	0.11	0.78	1.34	0.12	0.49	0.74	0.44	0.01	0.11	0.81	0.67	1.2	0.26	-0.28	0.04	1.19
YJR044C	0.26	0.07	-0.09	-0.3	1.51	0.94	0.4	0.5	0.47	0.83	0.78	-0.1	0.32	1.86	0.54	0.48	0.11	0.7
YDR368W	-0.09	0.04	0.25	-0.17	1.55	0.91	-0.11	0.58	0.82	0.09	0.29	0.39	0.21	1.63	1.4	0.22	0.32	0.83
YDR470C	0.43	0.26	-0.38	0.11	1.41	0.58	-0.05	0.58	0.29	-0.49	0.36	0.31	-0.22	1.12	0.61	-0.4	-0.02	0.58
YFL018C	0.3	0.11	0.11	0.13	1.48	0.63	0.29	0.44	0.63	0.32	0.24	0.41	0.34	1.38	0.58	-0.2	0.31	0.56
YPR155C	0.36	0.1	0.17	0.33	2.17	0.05	0.07	0.53	0.51	0.02	0.3	0.59	0.16	1.67	0.4	-0.16	0.18	0.57
YPR191W	0.2	0.04	-0.03	0.33	1.95	0.52	0.06	0.83	0.18	0	0.61	-0.08	0.15	1.66	0.79	-0.17	0.09	0.75
YBR229C	-0.01	-0.37	0.26	0.56	1.85	0.07	0.3	0.42	0.03	0.27	0.52	-0.41	0.27	1.9	0.47	0.23	0.12	0.73
YBL045C	-0.01	-0.4	0.11	0.8	1.34	-0.3	-0.1	0.57	0.36	0.02	0.62	-0.15	0.28	1.26	0.22	-0.14	0.18	0.6
YGR026W	0.14	-0.17	-0.1	-0.09	1.92	0.05	-0.1	0.54	0.35	0.32	0.95	-0.29	0.28	2.17	0.03	-0.06	0.28	0.45
YKL194C	0.4	0.08	-0.35	0.57	1.28	-0.13	-0.79	0.56	1.04	-0.95	-0.04	1.03	-0.45	-0.1	1.07	-0.8	0.04	1.26
YPL132W	0.28	0.36	-0.41	0.16	1.16	-0.06	-0.87	0.54	0.58	-0.67	0.27	0.48	-0.18	0.3	0.43	-0.74	0.14	0.81
YOL073C	-0.17	-0.32	0.01	-0.02	0.99	0.25	-0.46	0.87	0.42	-0.05	0.5	0.14	-0.31	0.97	0.41	0	0.16	0.78
YMR157C	-0.09	-0.33	0.02	0.07	0.63	0.11	-0.55	0.42	0.6	-0.17	0.44	0.19	-0.1	0.18	0.45	-0.53	-0.24	0.72
YGR231C	0.02	-0.52	0.85	0.57	1.61	-0.22	-0.06	0.65	0.7	-0.05	0.07	0.84	0.51	1.26	0.33	-0.2	0.3	1.24
YNL098C	0.22	-0.3	0.47	0.33	2.14	-0.02	0.31	1.35	0.27	-0.56	-0.13	1.02	0.08	1.49	0.43	-0.99	0.28	1.73
YKL195W	0.31	-0.46	0.67	0.41	1.49	0.43	-0.29	1.21	0.42	-1.34	-1.04	2.06	0.35	0.86	0.71	-0.39	0.21	0.89
YML110C	-0.51	-0.69	1.04	-0.35	2.32	0.83	-0.09	1.1	0.86	0.17	0.44	0.79	0.1	2.25	0.89	-0.2	0.61	0.87
YMR284W	-0.06	-0.76	0.36	0.46	0.68	-0.06	0.52	0.51	0.21	-0.81	-1.37	2.01	0.55	0.78	0.36	0.05	0.03	0.74
YJR125C	0.36	0.14	-0.55	0.35	0.86	0.18	0.69	1.18	-0.59	0.22	0.28	0.06	0.3	0.78	0.65	0.14	0.29	0.58
YDR536W	0.15	0.34	-0.39	-1.93	0.83	2.62	1.22	-0.05	0.23	0.12	0.29	0.12	-1.01	1.39	1.79	0.47	0.12	0.12
YMR034C	-0.17	-0.03	0.32	0.25	0.06	1.07	0.41	-0.21	0.41	1.34	0.45	-0.5	0.24	-0.18	0.97	0.26	-0.33	0.42
YOL101C	-0.23	-0.23	0.9	-0.92	1.09	1.66	0.58	-0.19	0.88	0.56	0.18	0.63	0	0.97	-0.33	-0.12	0.11	0.12
YDL123W	0.07	-0.34	0.56	-0.65	-0.12	2.2	0.51	0.07	0.53	1.31	0.56	-0.21	0.28	0.87	0.49	0.79	-0.03	0.74
YDR525W-A	0.7	0.03	0.22	-0.33	0.29	1.83	1.26	-0.06	1	2.04	1.26	-0.71	0.84	1.2	0.16	1.49	0.05	0.34
YJL020C	0.56	-0.22	0.47	0.03	0.21	1.89	0.52	-0.3	0.86	-0.02	0	0.18	0.13	0.62	1.16	0.44	0.06	0.63
YMR140W	0.9	0.08	-0.03	0.2	-0.1	1.8	0.82	-0.23	0.59	0.9	0.48	-0.17	0.11	0.24	1.22	0.27	0	0.93
YDR255C	0.11	-0.13	0.26	0.11	0.41	1.65	1.18	0.26	0.84	0.55	0.28	0.52	0.19	0.38	1.26	0.44	-0.22	1
YLR241W	0.68	0.13	-0.11	0.33	0.78	1.57	1.28	0.15	0.79	1.53	0.74	-0.17	0.56	1.01	0.88	0.92	-0.21	0.74
YCR061W	0.74	0.34	-0.49	-0.17	0.14	0.84	0.91	0.82	0.45	0.35	1.32	0.05	0.54	0.69	-0.31	0.43	0.24	0.7
YGR052W	1.11	0.73	-0.53	0.43	1.54	1.86	0.51	2.07	-0.07	0.19	2.74	-0.8	0.73	1.03	1.31	0.28	0	0.67
YGR127W	0.49	0.35	-0.2	0.01	-0.21	1.13	-0.13	0.65	0.43	-0.85	0.48	0.76	0.23	-0.03	0.87	-0.05	-0.07	0.79
YLR297W	0.35	0.24	-0.01	-0.48	-0.13	2.33	-0.79	0.25	1.16	-0.34	0.72	0.42	0.09	0.47	1.31	-0.27	0.25	0.59
YDR529C	0.35	0.43	-0.22	-0.63	0.59	1.3	0.3	0.7	-0.2	-0.09	-0.61	0.8	0.46	0.97	0.64	0.57	0.51	-0.33
YJL206C	0.65	0.5	-0.65	0.6	0.3	-0.07	2.54	-0.31	-1.1	1.19	0.14	-0.48	0.81	0.28	0.25	1.05	0.17	0.16
YGL249W	0.48	0.28	-0.55	0.74	0.19	-0.89	2.18	0.23	-1.04	-0.25	-0.84	1.4	0.16	-0.01	0.27	0.07	0.08	0.45
YLL019C	0.68	0.02	-0.02	0.47	0.15	-0.06	0.85	-0.36	1.01	0.35	0.12	0.46	0.51	0.48	-0.09	0.42	-0.1	0.75
YBR294W	1.47	-0.24	-0.65	1.09	-1	-0.81	1.67	-0.26	0.46	-2.39	-4.87	4.62	-0.13	-0.7	0.53	0.51	-0.21	0.17
YER024W	1.76	0.59	-0.69	2.54	-0.87	0.29	3.49	-0.08	-0.29	3.33	0.46	-1.03	3.03	-0.11	-0.14	2.52	-0.33	-0.55
YJL153C	1.08	0.47	-0.31	1.27	0.58	0.72	3.99	-0.28	1.01	2.43	-2.35	3.06	0.96	1.28	0.2	2.08	0.02	1.54
YJR078W	0.03	-0.18	0.02	0.47	0.3	0.8	1.48	0.01	0.7	1.86	0.11	0.07	0.46	0.47	1.09	0.96	-0.18	0.44
YBL049W	0.76	-0.34	0.5	1	-0.09	1.88	3.94	0.3	0.41	2.18	-1.2	2.35	1.47	1.22	1.06	1.77	0.24	1.02
YBR222C	0.27	0.01	0.18	0.35	0.37	0.86	1.18	-0.08	0.56	1.94	0.79	-0.58	0.03	0.15	1.15	1.36	-0.04	-0.16
YBL048W	0.79	0.07	0.17	1.01	0.36	1.67	3.27	0.17	0.97	2.06	-0.12	1.47	1.51	1.17	1.05	1.81	0.34	0.69
YGR032W	1.23	0.37	-0.94	1.11	-0.67	0.72	2.48	-0.43	0.21	2.25	0.16	-0.4	1.43	-0.14	-0.16	1.46	-0.48	0.08
YOR100C	1.16	0.11	-0.19	1.45	-0.86	0.53	3.09	-0.49	0.69	3.31	0.4	0.05	1.74	-0.01	-0.13	1.33	-0.48	0.4
YGR143W	1.12	0.23	-0.28	0.97	-0.08	0.55	1.02	0.09	0.23	1.6	1.44	-1.22	0.04	0.32	0.51	0.66	-0.15	0.11
YGR250C	0.82	0.92	-1.03	0.64	-0.45	1.36	1.45	0.09	0.07	1.09	0.46	-0.32	0.7	-0.14	0.96	0.71	-0.13	-0.04
YMR306W	0.25	-0.29	0.51	0.77	0.46	-0.07	2.26	-0.05	0.32	2.91	1	-0.56	0.93	1.27	-0.5	1.66	0.17	-0.38
YGR268C	1.06	0.36	-0.23	0.98	0.29	0.21	1.97	0.47	0.2	1.78	0.11	0.22	0.89	0.21	0.53	1.77	-0.1	0.24
YDR391C	0.64	0.12	0.07	1.11	1.1	0.34	2.9	1.64	0.12	2.72	1.05	0.64	1.22	1.03	0.55	1.43	0.58	0.5
YKR091W	1.26	-0.06	0.01	1.42	0.26	1.44	2.86	1.05	0.2	1.43	-0.95	1.95	1	0.5	1.04	2.5	-0.1	-0.21
YHL042W	0.52	0.14	-0.17	0.55	0.1	0.88	1.87	0.17	0.55	2	-0.35	0.74	0.73	0.41	0.75	1.05	-0.15	0.46
YIL088C	0.69	-0.49	0.43	0.99	0.48	1.36	1.78	-0.21	1.24	2.23	0.16	0.5	0.83	0.77	1.2	1.33	-0.31	1.07
YGL196W	0.58	-0.3	0.28	1.08	-0.68	2.38	2.26	-0.81	1.68	2.56	-0.4	0.98	0.75	-0.29	2.54	1.09	-0.54	1.26
YJL172W	1.64	0.56	-0.68	1.05	-0.53	2.04	3.92	-1.29	2.01	4.03	-0.29	0.7	1.43	-0.7	2.39	3.5	-0.84	0.96
YJR148W	1.73	1	-0.96	1.43	-0.41	1.11	3	-0.9	1.44	3.11	-0.95	1.24	1.43	-0.39	1.75	3.35	-0.15	0.67
YMR189W	0.85	0.11	-0.06	-0.25	-0.12	2.09	3.41	-1.13	2.41	3.45	-0.26	1.09	-0.05	0.1	1.74	2.6	-0.4	1.07
YGL062W	0.37	0	0.4	2.56	-1.57	1.92	3.61	-0.4	1.13	2.3	-0.88	0.88	2.14	-0.52	2.54	2.56	-1	0.75
YDL238C	0.56	-0.2	0.36	2.57	-0.31	1.41	4.05	0.21	0.86	3.31	-0.55	1.34	1.81	0.14	1.31	2.07	-0.18	0.91
YAL062W	2.38	-0.21	-0.07	2.78	-0.71	0.48	2.8	-1.4	2.04	3.53	-0.05	0.73	3.65	-0.2	0.8	2.91	0.45	-0.31
YLR142W	2.62	0.97	-1.23	3.12	-0.2	-0.45	4.96	-0.5	0.7	4.58	-0.38	1.11	2.24	-0.17	0.67	2.56	0.64	0
YKL103C	1.76	0.89	-0.59	1.84	3.25	-0.26	2.73	0.78	2.63	2.34	0.63	1.58	0.95	2.33	0.63	2.54	0.65	1.7
YDR001C	1.56	0.64	-0.48	1.35	0.25	0.5	1.39	0.64	1.66	0.65	0.15	1.73	0.38	-0.06	1.03	0.97	0.46	1.51
YBR006W	1.33	0.45	-0.07	4.25	1.24	0.79	2.08	-0.71	2.2	2.68	0.44	0.54	1.9	0.84	2.65	1.74	0.35	1.02
YDR055W	0.68	-0.17	0.64	1.15	0.4	1.89	1.41	1.08	0.47	1.49	0.37	0.85	0.65	0.74	1.36	1.9	0.16	0.65
YDR077W	1.14	0.06	1.63	1.83	0.55	1.8	1.25	1.3	1.44	1.65	1.66	0.47	0.65	1.64	1.02	1.42	0.27	1.27
YNL055C	0.79	0.27	1.04	1.03	1.18	0.87	1.6	1.27	1.58	2.61	0.98	0.33	0.74	1.35	0.53	1.07	0.56	1.56
YMR251W-A	0.83	0.22	1.81	1.29	1.98	0.83	2.62	2.5	1.71	1.93	1.62	1.78	1.13	1.67	1.11	1.67	1.1	1.62
YER119C	1.12	-0.23	0.36	1.61	0.41	1.03	0.88	0.12	2.14	1.35	0.2	1.33	1.27	1.06	0.36	1.25	0.21	1.29
YOR348C	2.48	0.22	-0.3	2.65	-0.64	0.78	2.21	1.47	0.7	0.9	-0.17	2.16	2.25	-0.1	0.15	1.31	0.62	1.26
YPL014W	1.35	0.87	-1.22	3.02	0.89	0.5	1.07	0.5	1.03	0.74	0.65	0.51	1.45	0.29	1.31	-0.07	0.36	0.96
YIL099W	0.98	0.63	-0.56	1.56	1.03	-1.8	0.45	-0.23	1.24	0.44	0.54	0.85	0.5	0.55	-0.17	0.6	0.16	0.37
YBR033W	-0.15	-0.29	0.39	0.73	0.42	-0.62	0.53	0.43	0.66	-0.46	-0.27	1.5	0.5	0.1	0.03	0.43	-0.06	0.28
YBR203W	-0.42	0.16	-0.16	0.31	-0.18	-0.74	-0.47	-0.59	1.18	0.61	0.68	-0.35	-0.73	-0.28	0.11	0.08	-0.01	0.26
YJL116C	-1.76	-0.2	0.43	0.42	-0.25	-0.24	0.41	-0.79	0.48	1.2	1.35	-0.95	0.2	-0.08	0.1	-0.38	0.15	-0.58
YJL079C	0.13	-0.87	0.91	0.51	-0.64	0.55	-0.91	-0.19	1.72	-1.4	-0.09	1.59	0.26	0.61	-0.64	-0.55	0.38	0.35
YDR384C	-0.38	-0.21	0.76	0.25	-0.33	-0.68	-1.51	-0.94	0.31	-0.36	0.62	-1.42	0.62	0.49	-1.92	-1.62	-0.18	-0.37
YMR147W	-1.01	-0.87	1.11	-0.71	-0.48	-0.23	-1.98	-0.71	0.84	-0.71	0.97	-0.79	-0.47	0	-0.71	-0.84	-0.15	-0.13
YGL080W	0.05	0.38	-0.13	-0.26	0.46	0.24	-0.59	-0.1	0.11	-0.69	-0.43	0.53	0.22	0.4	0.4	-0.27	0.08	-0.04
YMR006C	-0.62	-0.48	0.36	-1.07	0.86	0.98	-0.41	-1.23	1.56	0.41	0.41	-0.23	-0.39	0.75	-0.28	-0.59	-0.12	0.76
YLR042C	-0.69	0.12	-0.34	0.17	1.21	-0.48	-0.36	-0.54	0.37	-0.91	-0.53	0.51	0.18	1.12	0.15	0.22	-0.19	-0.62
YNL208W	0.17	0.61	-0.73	-0.09	0.81	-0.27	0.28	0.82	0.53	0.63	0.69	-0.06	0.58	0.85	-0.2	0.66	0.21	0.31
YNL144C	0.44	0.7	-1.37	0.75	-0.52	-2.1	-1.07	0.71	0.09	-0.92	0.43	-0.06	-0.33	-0.71	0.47	-0.13	-0.01	0.52
YDL079C	0.89	0.77	-1.6	0.78	0.21	-1.27	-1.26	0.41	0.51	-1.07	0.78	-0.06	0.01	-0.26	0.03	-0.46	0.13	0.43
YKL109W	-0.9	0.69	-0.85	-0.39	-0.33	-0.28	-1.15	0.02	0.65	-1.62	0.03	0.59	-0.93	-0.01	0.31	-0.86	0.1	0.32
YHR033W	0.57	0.45	-0.43	-0.35	1.85	-0.74	-1.63	0.45	-0.08	-1.51	1.63	-1.15	-0.02	2.16	-0.73	-1.09	0.41	-0.36
YAR068W	0.25	-0.53	0.1	-0.34	-0.23	-0.43	-0.56	0.14	0.03	0.58	1.77	-1.31	0.31	0.69	-1.01	0	0.31	-0.31
YDR342C	0.51	-0.15	-0.34	1.29	3.49	-1.57	-3.5	2.69	3.98	-0.39	4.81	0.59	-0.9	2.78	0.47	-3.4	0.74	3.69
YDR343C	0.64	-0.4	-0.16	1.15	2.78	-1.35	-3.05	2.41	3.38	-0.43	4.38	0.48	-0.73	2.64	0.27	-2.9	0.71	3.2
YAL060W	1.09	0.23	-0.31	0.41	-0.27	1.23	0.96	-0.02	2.84	1.92	0.74	1.31	0.52	-0.06	0.7	-0.18	0.12	2.42
YLR438W	1.05	0.05	-0.22	0.57	-2.15	2.19	1.41	-1.14	4	-1.03	-2.17	4.84	1.19	-0.62	-0.01	1.25	-0.48	0.63
YMR008C	0.64	-0.08	0.09	0.14	-0.5	2.2	1.12	-0.58	1.38	1.59	0.17	0.19	0.76	-0.15	0.62	0.9	-0.38	0.88
YDR019C	0.3	0.29	-0.17	-1.34	1.8	2.11	2.15	-0.6	1.85	1.4	-1.29	2.69	-0.56	1.69	1.44	1.44	0.35	0.84
YMR120C	-0.12	-0.68	0.7	-0.93	3.36	1.4	2	-0.93	2.85	2.05	-0.78	1.82	-0.83	2.53	1.06	2.03	0.31	1.21
YGR254W	0.84	0.48	0.79	0.08	4	2.18	0.21	0.68	3.2	1.28	1.55	0.9	0.34	3.24	0.74	-0.01	0.96	1.5
YGR284C	-0.15	-0.5	0.68	-0.06	1.04	1.51	-0.07	-0.3	1.18	0.79	0.17	0.38	0.57	1.82	0.46	0.05	0.11	0.73
YDR107C	-0.6	-0.98	0.96	0.17	0.33	1.62	0.36	-0.28	1.47	1.14	0.54	-0.1	0.52	0.82	0.88	0.67	0.03	0.4
YER039C-A	-0.91	-1.17	1.59	-0.1	0.56	2.42	0.37	-0.04	2	0.92	-0.05	1.33	0.55	1.77	0.52	0.46	0.28	0.83
YOR087W	-0.49	-0.93	1.08	-0.46	0.21	1.98	-0.46	-0.57	1.31	0.75	0.55	-0.1	0.01	0.83	0.72	-0.52	-0.37	0.82
YMR253C	0.04	-0.67	0.88	1.26	0.22	1.66	0.24	-0.6	1.79	0.85	-0.22	0.75	0.53	0.72	1.38	0.41	-0.12	0.95
YDR411C	-0.2	-0.5	0.75	0.16	0.85	1.07	-0.39	0.18	1.03	-0.62	-0.21	1.24	0.12	1.15	0.38	-0.26	0.09	1.17
YPL092W	-0.19	-0.15	0.19	1.23	0.06	0.37	0.83	-2.14	1.94	1.71	-0.67	0.17	1.21	1.08	0.07	1.16	-0.43	0.13
YHR136C	1.07	0.76	-0.93	2.03	2.48	-4.76	0.59	1.89	-2.17	-0.29	0.94	-0.63	-0.11	-0.47	0.25	-0.02	-0.11	0.55
YJL106W	1.01	-0.02	-0.44	1.09	-0.27	-1.18	0.33	0.44	-0.35	-0.58	-0.8	0.85	0.22	-0.11	-0.19	0.2	0.04	0.07
YFL052W	0.59	-0.81	-0.26	2.47	0.21	-2.98	0.57	1.56	-0.31	0.17	1.08	0.49	-0.1	-0.62	0.26	-0.27	0.3	0.74
YDR218C	0.21	-0.22	-0.21	1.17	1.72	-2.9	0.86	1.98	-2.12	-0.05	1.99	-0.95	0.34	0.16	0.18	0.01	0.09	0.34
YIL054W	0.22	0.45	-0.73	0.48	0.16	-0.22	2.14	0.12	-0.59	2.9	2.35	-2.31	0.13	-0.12	0.16	0.28	0	0.43
YDR374C	0.62	0.48	-0.87	0.62	0.19	-0.48	2.44	0.73	-1.05	1.71	-0.1	-0.08	1.1	0.77	-0.49	0.85	0.05	-0.08
YOR134W	0.92	-0.29	0.37	3.25	-0.08	-0.19	2.72	1.64	-0.93	2.55	1.76	-0.64	1.93	0.61	0.68	1.55	-0.19	0.39
YGR066C	-0.2	-1.44	1.28	2.62	2.12	-2.07	3.01	1.96	-1.57	1.31	0.16	0.07	1.54	2.01	-0.36	0.95	0.68	0.06
YNR064C	0.89	-0.34	-0.66	1.63	0.51	-0.89	1.53	-0.47	0.09	3.29	2.24	-2.2	0.84	0.04	0.28	1	-0.6	0.61
YML083C	1.74	0.43	-2.19	1.92	1.04	-1.84	1.53	1.28	-0.81	1.4	-0.49	-0.92	-0.16	-0.5	0.5	0.22	0.07	0.36
YOR036W	0.36	-0.36	0.15	0.52	0.27	1.26	2.27	0.98	-0.58	0.34	-0.84	1.55	1.19	0.58	0.97	0.67	0.16	0.37
YJL036W	0.55	-0.06	0.1	0.67	0.17	1.52	1.03	0.75	-0.25	-0.4	-0.78	1.34	0.68	0.55	0.78	0.17	0.28	0.46
YOL107W	-0.26	-0.58	0.8	0.55	0	2.08	1.72	0.73	0.16	2.27	0.68	-0.19	0.75	0.31	1.16	2.06	-0.32	0.61
YMR251W	0.84	1.18	-1.42	0.52	-0.08	-0.29	0.94	-0.86	-0.27	0.72	0.81	-0.84	0.08	0.05	0.16	-0.03	0.04	0.51
YNL318C	0.68	0.63	-0.98	1.5	1.45	-1.81	0.8	-1.15	1.01	1.81	1.19	-2.81	0.17	0.08	0.22	0.06	-0.13	0.61
YBR201W	0.29	-0.23	-0.67	1.73	1.21	-1.98	-0.45	0.53	-0.14	-1.21	-0.65	0.56	-0.09	0.26	0.67	-0.2	0.14	0.46
YJL123C	-0.89	-0.75	0.32	0.18	0.37	-1.32	-0.05	1.38	-2.14	-1.03	0.64	-0.93	0.02	0.34	-0.17	-0.17	0.33	-0.06
YOR027W	0.73	0.61	-0.63	0.09	2	-0.54	0.29	0.77	-0.81	-0.74	-0.22	0.11	0.78	1.92	-0.51	-0.89	0.45	0.22
YNL007C	0.3	-0.05	0.07	-0.18	1.69	0.7	-0.27	0.41	-0.49	-0.68	0.11	0.03	0.59	1.86	0.25	-0.81	0.44	0.3
YDL132W	0.1	-0.06	0.08	0.22	1.22	0.57	0.11	0.65	-0.63	-0.69	-0.36	0.38	0.2	1.06	0.64	-0.29	0.25	0.47
YPR103W	0.22	0.01	0.14	0.06	1.18	0.76	0.08	0.58	0.13	0.07	0.1	0.48	0.42	1.29	0.7	-0.6	0.13	0.81
YBL058W	0.03	-0.22	0.36	0.19	1.22	0.53	0.37	1.03	-0.34	-0.13	0.06	0.51	0.21	0.96	0.81	-0.53	0.36	1.19
YPL240C	1.14	0.53	-0.44	1.36	2.11	0.93	0.46	0.75	0.07	-0.48	0.04	0.41	0.89	1.7	1.63	-0.75	0.95	0.84
YER177W	-0.09	0.1	0.12	-0.18	2.31	0.39	0.16	1.25	0.31	0.36	0.45	0.55	-0.19	1.82	0.53	-0.49	0.4	0.86
YPR185W	0.02	-0.22	-0.22	1.13	1.13	-0.82	0.81	0.74	-0.74	-0.62	-0.15	0.28	0.49	1.14	0.26	0.27	0.18	0.33
YPL061W	0.2	0.43	-0.81	-0.41	0.61	0.46	-1.83	2.02	-0.08	-1.83	1.24	-0.55	0.54	0.24	-0.1	-2.66	0.14	0.99
YBL098W	-0.41	-0.34	0.39	-0.03	1.08	-0.02	-1.19	0.56	0.27	-0.81	-0.28	0.5	-0.6	0.68	0.43	-1.03	-0.27	0.19
YOR065W	-0.85	-0.84	0.74	-0.45	0.96	0.7	-1.17	1.19	-0.13	-1.19	0.59	0.29	-0.02	1.29	0.66	-1.07	0.27	0.4
YML030W	-0.22	-0.44	0.91	-0.37	2.08	0.06	0.01	1.24	-0.33	-0.64	-0.44	1.05	0.31	1.33	0.06	-0.36	0.28	0.46
YGR247W	0.01	-0.24	0.46	-0.02	1.59	0.95	0.65	0.65	-0.87	2.04	1.45	-1.56	0.41	1.09	0.46	0.26	0.54	0.47
YNL036W	-0.7	0.14	0.14	-0.22	0.32	0.46	2.08	-0.16	0.18	-2.44	-3.78	4.25	0.93	0.9	2.87	0.1	0	-0.8
YNL196C	0.24	-0.37	-0.43	0.57	-1.2	-0.86	0.16	1.42	-0.51	0.82	2.07	-2.03	-0.35	-0.81	0.7	-0.1	-0.12	0.56
YHR185C	-0.28	-0.26	-0.9	-0.63	-0.91	0.13	0.77	0.88	-1.85	0.03	1.98	-2.73	-0.22	-0.7	0.49	-0.02	0.38	-0.01
YPL265W	1.87	0.26	-0.09	5.17	-2.76	2.53	3.72	-0.1	0.29	4.83	2.04	-2.32	5.62	-1	0.53	3.17	-0.6	-0.25
YLR299W	2.36	0.12	-0.16	2.82	0.16	0.87	2.19	-0.08	1.48	1.87	-0.29	1.27	2.4	-0.36	1.5	1.79	-0.11	1.56
YDL210W	3.35	0.67	-0.78	5.21	-1.21	1.9	4.86	0.36	0.08	5.15	0.3	0.01	5.35	0.34	0.54	1.79	-0.23	0.66
YKR093W	1.98	-0.74	0.05	3.54	-2.11	0.89	3.73	-1.67	1.16	3.66	-0.43	-0.24	3.25	-1.07	0.1	2.27	-1.11	0.53
YPL111W	2.45	1.3	-1.48	2.67	-2.16	1.17	2.67	-1.5	0.7	1.89	-1.31	0.56	1.65	-2.01	0.93	0.03	-1.04	0.25
YKR039W	6	0.56	-0.79	5.91	-1.52	2.13	3.16	-1.78	2.48	2.49	-0.93	1.21	5.82	0.37	-0.37	1.29	-0.42	0.97
YNL142W	7.16	0.07	-0.55	6.24	-1.77	2.02	4.8	-3	3.16	5.27	-1.94	1.22	6.19	0.13	-0.48	3.79	-0.69	0.27
YBR208C	5.42	0.07	-0.05	4.82	-1.29	1.96	3.68	-0.45	0.35	2.06	-1.9	1.95	4.56	-0.37	0.57	0.75	-0.78	1.23
YOR375C	2.58	-0.07	-1.05	2.87	-2.09	0.42	1.31	-0.75	1	1.49	-0.62	0.43	3.33	-1.79	-0.71	0.43	-0.98	1.01
YPR194C	3.27	0.74	-1.57	5.58	0.09	-0.9	6.53	-0.76	1.19	7	0.44	-0.14	2.86	-0.27	0.23	3.77	-0.79	1.24
YMR195W	0.99	0.72	-0.66	2.1	-0.22	1.28	2.36	0.45	0.71	1.17	-0.97	1.52	2.44	-0.03	0.38	1.47	0.34	-0.11
YPR035W	2.66	-0.46	0.42	2.38	-0.22	1.64	3.53	-0.18	-0.11	3	-0.2	0.04	1.66	-0.15	1.3	1.94	-0.34	0.57
YLR136C	0.33	0.27	-0.07	-0.02	0.73	0.65	1.8	0.51	-0.53	0.38	-1.47	0.82	0.44	-0.01	-0.66	0.28	-0.36	-0.29
YHR018C	0.54	-0.54	0.94	0.77	0.33	1.27	1.57	-0.49	0.86	2.03	-0.09	0.07	1.23	0.4	1	1.12	-0.18	0.16
YBR145W	0.79	0.33	-0.45	1.02	1.3	0.51	1.95	-1.41	1.49	3	-0.06	-0.46	0.63	0.94	-0.02	0.37	-0.67	0.44
YLR109W	0.07	-0.06	1.02	0.85	2.37	1.66	1.83	1.99	1.22	-0.16	-0.66	2.74	0.5	1.91	2.61	1.04	0.95	1.25
YEL065W	2.22	0.22	-1.17	1.6	-0.37	-0.62	1.7	0.28	-1.77	1.4	-1.13	-1.11	0.56	-0.93	-1.07	-0.63	-0.01	-0.66
YPR138C	3.06	-0.26	-0.2	1.42	-2.61	2.31	-0.16	-2.32	1.78	0.18	-0.66	0.04	1.92	-0.91	0.03	-0.14	-0.65	-0.05
YFL051C	2.89	2.9	-3.64	-0.7	-8.31	2.63	2.35	-2.62	0.99	2.86	-1.52	0.05	-2.23	-3.34	3.34	0.25	-0.62	-0.28
YER062C	-1.16	-0.19	0.23	-0.66	-0.68	2.27	0.63	1.29	2.06	-1.46	-0.96	3.63	0.01	-1.31	2.11	-0.06	0.26	1.81
YLR013W	-0.78	-0.83	0.17	#VALUE!	1.18	#VALUE!	-0.87	-0.69	0.52	0.4	#VALUE!	#VALUE!	-0.43	-0.9	0.9	-0.6	-0.39	0.99
YOR306C	0.03	-0.14	-0.2	0.27	-2.33	1.19	0.43	-1.65	0.89	3.04	0.94	-1.9	-0.41	-2.13	0.86	1.41	-0.53	-1.11
YLR237W	-0.41	-0.52	0.1	-0.25	-1.12	-0.38	0.76	-1.21	0.1	2.51	0.71	-2.83	-0.63	-1.25	-0.84	0.19	-0.03	0.17
YML007C-A	0.46	-0.2	0.15	-0.36	-1.47	0.12	0.99	-0.09	-0.03	1.84	0.96	-1.26	0.39	-0.67	-0.84	1.06	0.15	-0.1
YBR105C	0.52	0.13	-0.86	0.21	-0.94	-2.08	0.96	-0.45	0.73	0.65	-0.63	0.67	0.34	-0.56	-1.36	0.69	-0.08	0.19
YMR244W	0.77	0.8	-1.54	2.07	-3.14	-2.44	0.04	-0.63	0.09	1.67	0.53	-1.5	-0.01	-3.84	-0.64	0.14	-0.28	0.04
YOR338W	0.5	-0.08	-0.81	1.78	-2.33	-1.86	1.73	-1.45	-0.38	2.36	0.18	-1.36	1.13	-1.8	-0.79	0.78	-0.62	-0.13
YHR126C	0.08	0.5	-0.44	0.51	-1.17	-1.23	0.62	0.05	-0.56	0.62	0.6	-0.6	0.33	-2.55	-0.31	0.28	0.06	-0.12
YAL063C	-0.01	-0.56	0.47	-1.28	-2.42	-0.84	-0.57	-1.88	1.04	0.43	0.07	0.15	0.11	-0.81	-1.74	0.33	-0.05	-0.08
YML123C	-0.84	-0.55	0.04	3.09	-0.31	-4.82	-0.4	-1.49	1.91	-2.25	-3.23	3.63	0.21	-0.52	-0.86	0.15	-0.15	-0.08
Q0120	-1.54	0.19	0.79	1.81	1.31	-3.69	1.77	1.01	-3.21	-1.2	0.28	-0.59	-0.33	-0.79	0.43	0.14	-0.09	0.23
YOL144W	1.21	0.53	-1.26	0.76	1.01	-2.45	0.98	0.58	-2.71	-0.56	0.36	-1.32	-0.86	-1.02	-0.19	0.08	0.06	-0.26
YJL218W	0.13	0.46	-1.21	1.31	0.87	-2.2	0.35	0.41	-0.13	-0.05	-0.82	0.92	0.41	-0.08	0.1	-0.09	-0.05	0.46
YBR291C	-0.73	0.17	-0.3	0.28	0.25	-2.61	0.3	0.04	-0.38	0.45	0.02	-0.39	-0.04	0.08	-1.52	0.49	-0.05	-0.8
YCL036W	-1.12	0.8	-1.1	-1.59	0.8	-1.43	-0.11	0.29	-2.89	-0.58	0.72	-2.86	-1.94	0.11	-0.35	-0.47	0.58	-0.3
YGR192C	0.83	0.9	1.32	0.12	1.72	2.07	-1.15	-0.56	3.62	1.14	1.21	0.94	-0.22	3.06	0.64	-0.51	-0.26	3.19
YCR012W	0.78	0.54	1.14	-0.56	3.51	1.77	-0.28	0.24	2.5	1.35	1.45	0.62	-0.07	3.92	0.04	-0.41	-0.09	2.42
YKL152C	0.26	0.4	0.33	-0.77	2.58	0.8	-0.93	0.64	1.36	0.08	0.18	1.06	-0.53	2.5	-0.02	-0.85	0.03	1.61
YDR050C	0.12	0.27	0.57	0.12	1.65	0.78	-0.13	0.51	1.34	-0.07	-0.08	1.45	-0.19	1.23	0.45	-0.92	-0.34	1.55
YJR009C	0.58	0.45	-0.54	-0.52	2.08	1.69	-0.57	-0.56	2.51	0.68	0.76	0.4	-0.08	1.77	0.53	-1.49	-0.46	2.09
YAL038W	0.78	0.74	-0.07	0.25	0.47	0.66	-0.27	-0.24	1.99	1.06	0.69	0.02	-0.61	0.46	0.53	-0.38	-0.24	1.66
YLR044C	0.93	0.46	-0.22	0.06	-0.71	1.32	-0.56	-0.56	2.29	-0.57	-0.04	1.61	-0.48	0.19	0.34	-0.19	-0.42	1.79
YHR174W	0.98	0.53	0.17	-0.42	0.9	1.56	-1.24	-0.55	3.23	0.05	1.16	0.98	-0.89	1.5	0.06	-0.78	-0.39	2.9
YOL086C	1.26	0.79	-0.04	-0.08	1.18	1.55	-0.3	0.48	2.4	1	0.89	1.29	-1.4	0.73	0.57	-0.88	-0.28	2.27
YLR108C	1.45	0.52	-0.42	-0.27	0.06	3.32	1.3	0.2	0.12	0.07	-1.01	0.99	0.57	0.43	1.76	0.05	0.13	0.06
YGL157W	-0.08	-0.01	0.04	-0.71	1.38	1.99	1.2	0.24	0.47	0.14	-0.54	1.19	0.14	1.04	1.91	0.44	-0.02	0.97
YHR092C	0.25	0.27	-0.64	0	-1.07	0.12	-2.6	0.76	2.64	0.1	2.05	-0.34	-0.57	-0.57	0.07	-2.62	0.67	2.2
YMR058W	1.27	1.88	-2.8	-0.94	-1.32	0.35	-0.17	-0.07	-1.17	0.45	0.37	-2.62	-1.08	-1.91	-0.53	-1.01	-0.81	-0.51
YER145C	-0.6	0.12	-0.73	-1.03	-0.66	0.28	-1.15	-0.35	-0.58	-0.26	-0.23	-1.12	-0.83	-1.08	-0.85	-0.96	-0.32	0.06
YOL158C	0.2	0.05	-0.18	-0.32	0.65	-0.44	-0.54	0.22	-0.02	0.08	-0.51	-0.11	-0.42	0.3	-1.15	-0.84	-0.44	-0.35
YLR130C	0.03	0.9	-1.18	-0.83	-0.1	0.41	-0.41	-0.58	0.39	0.43	0.59	-0.85	-0.6	0.09	0	-0.44	-0.53	0.64
YMR062C	-0.04	-0.26	0.21	-0.08	0.18	0.04	-0.1	-0.93	0.58	-0.03	-0.74	0.08	0.05	-0.03	0.22	0.08	-0.47	-0.2
YCL030C	-0.31	-0.65	0.41	-1.13	0.29	0.88	0.21	-1.19	1.25	1.15	-0.12	-0.34	-0.54	0.27	-0.09	0.08	-0.51	0.28
YDL198C	-0.03	-0.41	0.18	-0.09	-0.53	0.69	0.49	-1.06	1.73	1.81	-0.03	-0.02	-0.07	-0.76	0.14	-0.27	-1.34	0.78
YOL058W	1.18	-0.99	0.56	2.59	-1.25	0.59	0.86	-0.85	0.5	1.05	-0.58	-0.16	1.63	-1.28	0.36	-0.97	-1.2	0.72
YPR145W	1.7	0	-0.25	2.23	-2.11	0.43	0.91	-2.03	1	0.71	-1.37	0.26	2.12	-1.97	0.1	0.36	-1	0.23
YGL255W	0.22	0.25	-0.73	0.36	-3.83	1.42	1.84	-2.92	0.84	2.19	-0.75	-1.09	-0.33	-1.53	0.5	-0.03	-1.34	2.16
YGR272C	-1.93	-0.83	0.03	-1.5	-2.78	0.09	-1.36	-0.94	-1.69	-1.47	0.89	-2.23	-0.69	-1.65	-0.12	0.03	0.01	-0.02
YLR343W	-0.19	-0.17	-0.35	0.35	0.09	-2.69	-2.07	-0.07	-0.56	-2.37	1.05	-0.84	-0.59	-0.49	-1.12	-0.46	0.25	-0.33
YNL204C	0.37	-0.53	-0.28	-0.23	0.13	-2.56	-0.87	0.16	-1.46	-1.14	0.22	-0.74	-0.36	-0.15	-1.33	-0.41	-0.07	0.2
YOR242C	-0.32	-0.33	-0.45	-0.59	-0.05	-2.13	-0.9	-0.28	-1.35	-1.55	-0.39	-0.66	-0.53	-0.5	-0.51	-0.22	0.01	0.25
YKL125W	-1.01	0.32	-0.48	-1.28	-0.42	-1.17	-1.96	0.19	-1.84	-2.1	0.45	-1.63	-1.43	-0.56	-0.62	-1.14	0.28	-0.24
YLR106C	0.02	-0.37	-0.52	-0.06	-2.08	-0.75	-0.09	0.34	-2.9	-1.74	-0.58	-1.35	-1.02	-2.73	0.35	-0.44	-0.07	-0.66
YGR055W	-2.9	-0.35	0.44	-3.23	0.21	1.21	-4.9	-1.39	1.49	-4.02	0.51	-0.69	-2.52	0	0.07	-3.45	-0.49	-0.13
YBR021W	-2.3	-0.54	0.33	-2.54	-0.88	0.38	-2.69	-0.62	0.19	-1.41	1	-1.74	-2.58	-1.17	0.02	-1.38	-0.04	-1.08
YML082W	-2.06	-0.1	0.22	-0.78	-0.83	-0.06	-1.77	-0.74	-0.33	-2.08	-0.21	-0.83	-1.24	-0.93	0.19	-0.7	-0.15	-0.15
YER110C	-1.29	-0.43	-0.32	-0.66	-2.42	0.4	-1.84	-1.71	-1.03	-1.38	-0.61	-2.3	-1.23	-2.18	0.34	-0.87	-0.76	-0.12
YKL014C	-3.02	-1.19	0.25	-1.67	-2.13	-0.37	-1.94	-0.21	-2.34	-3.6	-0.58	-1.35	-1.93	-2.46	0.45	-0.97	-0.36	-0.42
YLR068W	-0.92	1.02	-1.28	-2.08	-2.69	0.76	-1.41	-0.89	-1.53	-0.84	0.28	-1.79	-1.03	-1.96	0.21	0.17	0.08	-0.19
YNL002C	-1.28	0.61	-0.65	-1.67	-2.78	0.86	-2.02	-0.89	-1.31	-0.69	0.63	-2.32	-1.74	-2.83	1.03	-0.96	-0.08	-0.46
YNL110C	-1.84	0.15	-0.56	-2.21	-3.53	1.26	-1.6	-0.95	-2	-2.09	-1.17	-0.86	-1.53	-2.66	0.82	0.16	0.13	-0.5
YPL146C	-0.84	0.42	-0.72	-1.85	-3.37	0.82	-1.43	-0.31	-1.62	-1.19	-0.25	-1.15	-0.99	-2.11	-0.07	-0.02	0	-0.41
YGR271C-A	-0.83	0.37	-1.06	-2.29	-3.48	1.34	-1.64	-0.46	-2.02	-1.69	-0.34	-0.77	-0.88	-1.66	0	0.1	0.08	-0.18
YPR143W	-1.57	1.07	-1.16	-1.65	-2.74	0.39	-1.5	-0.57	-1.48	-2.9	-2.06	0.5	-0.85	-2	0.04	-0.17	0.01	0.03
YLR051C	-1.38	-0.18	-0.18	-1.85	-2.72	0.79	-1.67	-1.4	-0.66	-1.67	-1.24	-0.27	-0.6	-1.4	0.1	0	0.13	-0.22
YLR336C	-1.15	0.21	-0.43	-1.17	-1.57	-0.03	-1.63	-0.97	-0.82	-1.22	0.1	-1.57	-1.05	-1.54	0.16	-0.98	-0.36	0.13
YHR085W	-1.47	0.83	-1.18	-1.48	-1.39	-0.3	-2.01	-1.25	-1.47	-2.14	-0.49	-1.64	-1.13	-1.26	-0.22	-0.49	-0.24	0.01
YDR161W	-1.67	0.22	-0.54	-1.47	-1.87	-0.02	-2.93	-1.34	-1.27	-2.35	-0.73	-1.65	-1.23	-1.82	0.28	-0.83	-0.08	-0.16
YNR054C	-1.53	0.35	-0.64	-1.53	-1.56	-0.17	-2.63	-0.84	-1.03	-2.94	-1.05	-0.52	-1.3	-1.45	0.36	-0.45	-0.09	0.15
YBL004W	-1.93	-0.5	-0.37	-1.29	-2.37	-0.17	-2.08	-0.69	-1.91	-2.17	0.27	-2.66	-2.1	-2.97	0.76	-1.34	-0.25	-0.2
YJL148W	-2.35	0.55	-0.65	-2.58	-2.65	0.75	-3.34	-1.02	-1.12	-2.59	0.12	-1.82	-2.44	-2.58	0.93	-1.28	0.04	-0.59
YOL041C	-1.96	0.61	-0.77	-2.25	-2.59	0.89	-2.88	-0.84	-0.9	-3.16	-0.93	-0.39	-1.71	-2.41	0.78	-0.86	0.01	-0.12
YHR196W	-3.05	0.2	-0.38	-2.85	-2.41	0.8	-3.39	-0.47	-1.36	-3.15	-0.03	-1.66	-2.52	-2.14	0.65	-1.23	-0.18	-0.42
YIL064W	-1.24	-0.05	-0.11	-0.97	-1.3	-0.24	-2.08	-0.84	-1.54	-1.28	-0.27	-1.83	-1.18	-1.98	0.33	-1.19	-0.12	0.05
YPR144C	-2.25	0.06	-0.43	-1.49	-1.91	0.16	-2.19	-1.15	-1.23	-1.77	-0.29	-2	-2.27	-2.61	1.08	-1.34	-0.12	-0.3
YMR310C	-1.89	-0.24	-0.11	-1.38	-1.85	-0.02	-2.41	-0.8	-1.37	-1.92	0.03	-1.96	-1.85	-2.34	0.48	-1.01	-0.3	-0.39
YDL213C	-1.63	-0.25	-0.02	-1.26	-2.21	0.07	-1.53	-0.91	-1.6	-0.53	-0.01	-1.85	-0.55	-1.85	0.24	0.09	0.2	-0.39
YDL051W	-1.48	-0.15	-0.2	-1.21	-2.31	0.45	-2.14	-1.25	-1.12	-2	-1.07	-0.98	-1.39	-2.54	0.73	-1.12	-0.49	-0.23
YLR003C	-1.54	-0.23	-0.08	-1.68	-2.3	0.43	-2.32	-0.91	-1.03	-1.38	-0.31	-1.51	-1.02	-1.75	0.15	-0.53	-0.09	-0.54
YER127W	-3.7	-0.73	0.82	-2.27	-2.21	0.21	-2.53	-0.68	-2.02	-1.37	0.71	-2.53	-1.3	-1.71	0.2	-0.27	-0.01	-0.17
YGL111W	-1.46	-0.45	0.42	-1.85	-2.12	0.62	-2.46	-0.39	-1.21	-1.06	1	-2.5	-1.76	-2.39	1.05	-0.8	-0.18	0.06
YKR079C	-2	-0.63	0.2	-1.54	-1.43	0.09	-2.59	-0.57	-0.67	-2.84	-0.1	-1.1	-1.89	-1.46	0.39	-0.88	-0.19	0.23
YLR222C	-3.62	-1.32	0.88	-2.11	-2.56	0.71	-3.52	-0.87	-1.37	-4.62	-0.18	-1.74	-2.85	-3.11	1.46	-1.6	-0.48	0.05
YAL019W	-2.41	-0.54	0.2	-1.4	-1.79	-0.06	-1.85	-0.85	-0.88	-3.35	-1.44	0.2	-1.54	-1.64	0.3	-0.87	-0.24	-0.11
YNL119W	-2.48	-0.84	0.69	-1.71	-1.63	0.14	-2.36	-1.03	-0.71	-1.73	0.15	-1.63	-1.55	-1.24	0.2	-0.62	-0.05	-0.02
YOL077C	-3.27	-0.37	0.46	-2.2	-3.08	1.34	-3.06	-0.49	-1.9	-1.48	1.49	-3.83	-2.9	-3.77	2.19	-1.51	-0.48	-0.14
YPL012W	-3.04	-0.98	0.84	-1.83	-2.38	0.82	-2.63	-1.88	-1.27	-0.85	1.17	-4.44	-2.33	-2.82	1.26	-1.14	-0.39	0.07
YLR196W	-3.17	-1.06	0.35	-1.68	-2.68	0.4	-3.39	-1.38	-1.6	-3.11	0.11	-2.85	-2.22	-3.24	1.22	-1.08	-0.68	-0.18
YMR131C	-2.61	-0.86	0.51	-1.8	-2.73	1.02	-2.81	-1.38	-1.12	-2.21	0.37	-2.67	-2.25	-3.28	1.69	-1.14	-0.37	0.19
YPL126W	-2.72	-0.8	0.4	-1.89	-2.41	0.51	-2.66	-1.31	-1.29	-2.26	0.21	-2.82	-2.16	-2.53	0.71	-1.18	-0.37	0.14
YHR148W	-2.72	-0.97	0.56	-2.03	-2.56	0.61	-3.01	-0.98	-1.56	-3.43	-1.2	-0.66	-1.81	-2.29	0.57	-0.68	-0.09	-0.17
YLL034C	-3.49	-1.47	1.32	-1.65	-2.44	0.65	-2.99	-1.54	-0.67	-2.71	-0.45	-1.61	-2.19	-2.8	1.12	-0.99	-0.44	0.13
YHR170W	-3.67	-1.04	0.58	-1.9	-3.19	0.9	-3.47	-1.63	-1.05	-3.38	-0.71	-1.81	-2.27	-3.33	1.13	-1.62	-0.66	0.33
YKL021C	-2.54	-0.51	0.4	-1.61	-2.14	0.63	-2.4	-0.77	-0.71	-1.57	0.06	-1.28	-1.55	-2.03	0.81	-0.98	-0.2	0.18
YPL093W	-3.45	-1.02	0.97	-2.17	-3.21	1.35	-3.1	-1.21	-1.09	-2.06	0.97	-3.13	-3.17	-4.05	2.06	-1.88	-0.75	0.07
YJR041C	-2.41	0.08	-0.27	-1.51	-1.99	0.75	-1.77	-0.8	-0.91	-1.63	-0.09	-1.3	-1.96	-2.39	1.05	-0.64	-0.3	0.01
YOR001W	-2.19	-0.48	0.38	-1.26	-1.79	0.67	-1.84	-0.73	-0.84	-2.03	-0.3	-0.98	-1.41	-1.66	0.79	-0.9	-0.17	0.08
YMR229C	-2.61	-0.24	-0.31	-1.36	-3.04	0.71	-2.64	-1.05	-1.63	-2.64	0.14	-2.51	-2.47	-3.72	1.63	-1.68	-0.71	-0.11
YNL061W	-2.28	-0.63	0.17	-1.67	-2.84	0.95	-2.95	-0.71	-1.71	-3.43	-0.11	-2.35	-2.31	-3.46	1.61	-1.13	-0.38	-0.19
YOR341W	-1.99	-0.55	-0.02	-1.36	-2.69	0.82	-2.84	-1.06	-1.18	-2.64	0.06	-2.26	-2.67	-3.31	1.45	-2.19	-0.77	-0.15
YGL078C	-2.67	-0.07	-0.38	-1.38	-2.79	0.82	-3.22	-0.92	-1.22	-2.96	0.88	-2.89	-2.05	-3.15	1.49	-1.32	-0.33	-0.63
YBR247C	-2.44	0.07	-0.67	-1.39	-2.74	0.31	-3.09	-0.96	-1.45	-1.92	0.63	-2.93	-2.29	-3.21	1.21	-1.19	-0.28	-0.3
YMR049C	-2.61	0.11	-0.64	-1.52	-2.55	0.49	-2.9	-1.14	-1.63	-2.35	0.86	-3.49	-2.7	-3.59	1.58	-1.73	-0.72	-0.13
YJL069C	-2.1	0.01	-0.43	-1.55	-1.9	-0.05	-2.75	-0.96	-1.18	-1.89	0.57	-2.7	-2.07	-2.32	0.59	-1	-0.47	-0.1
YDL060W	-2.26	0.32	-0.75	-1.41	-1.84	0.05	-3.02	-1	-1.27	-2.55	0.24	-2.39	-2.24	-2.81	1.12	-1.26	-0.23	-0.22
YLR401C	-1.93	-0.08	-0.32	-1.44	-1.55	0.19	-2.44	-0.71	-0.98	-2.67	-0.21	-1.38	-2.01	-2.25	0.75	-1.47	-0.41	-0.13
YPL266W	-2.55	-0.57	0.16	-1.5	-2.72	0.52	-2.74	-1.38	-1.02	-1.55	0.71	-2.83	-1.95	-3.11	1.19	-0.97	-0.2	-0.04
YNL182C	-3.05	-0.79	-0.08	-1.91	-2.72	0.31	-2.83	-1.12	-1.51	-2.47	-0.43	-1.96	-1.87	-2.56	0.55	-1.23	-0.15	0.12
YKL009W	-2.97	0.29	-0.75	-2.26	-2.87	0.34	-3.4	-1.05	-1.68	-1.97	0.64	-3.03	-2.32	-3.07	0.75	-1.32	-0.09	-0.88
YDR412W	-2.72	-0.76	0.52	-1.98	-2.26	0.07	-2.5	-0.92	-1.25	-1.51	-0.11	-1.65	-1.35	-1.88	0.2	-0.4	-0.06	-0.19
YLR002C	-2.51	-0.4	0.05	-1.66	-1.96	0.28	-2.65	-0.8	-1.35	-2.72	-0.74	-1.38	-2.1	-2.47	0.93	-0.97	-0.28	-0.12
YGL120C	-2.64	-0.3	-0.4	-1.39	-2.4	0.47	-2.46	-0.65	-1.68	-2.92	-0.35	-1.81	-2.4	-3.03	1.52	-1.37	-0.35	0.13
YGR128C	-2.57	-0.43	0.19	-1.82	-2.3	0.67	-2.62	-0.52	-1.68	-3.47	-0.35	-1.46	-2.64	-2.95	1.35	-1.37	-0.37	-0.26
YOR340C	-3.22	-0.64	0.2	-2.2	-2.63	0.72	-3.25	-0.78	-1.73	-1.54	1.9	-4.05	-2.32	-2.79	1.16	-1.67	-0.35	-0.02
YDR165W	-2.28	-0.33	-0.18	-2	-2.02	0.56	-2.75	-0.3	-1.54	-2.74	0.25	-1.97	-2.35	-2.09	0.78	-1.72	-0.38	0.13
YDR496C	-2.72	-0.14	-0.37	-2.2	-2.91	0.72	-2.89	-0.85	-2.11	-3.72	-1.27	-1.49	-2.35	-2.68	0.84	-1.21	-0.25	-0.42
YOL124C	-2.28	-0.52	-0.05	-1.97	-2.93	0.43	-2.67	-0.52	-2.09	-3.07	-0.54	-1.97	-1.74	-2.96	0.62	-1.23	-0.18	-0.03
YBL039C	-3.55	-1.11	-0.05	-2.1	-3.3	0.59	-3.24	-0.83	-2.7	-2.2	0.56	-4.25	-3.29	-4.24	1.85	-3.11	-0.86	-0.3
YPR010C	-3.28	-0.83	0.57	-1.57	-2.77	1	-3.42	-1.31	-0.89	-2.76	0.29	-2.54	-2.87	-3.49	1.79	-2.76	-0.73	-0.17
YER126C	-2.88	-0.59	0.12	-1.91	-2.86	0.94	-3.2	-1.47	-0.96	-2.28	0.6	-2.8	-2.33	-3.24	1.61	-1.23	-0.49	-0.28
YJL109C	-2.5	-0.04	-0.46	-1.38	-2.39	0.72	-2.6	-1.2	-0.71	-1.92	0.1	-2.05	-2.37	-3.13	1.34	-1.68	-0.55	-0.05
YNL248C	-3.44	-0.05	-0.27	-2.11	-2.94	1.28	-4.2	-1.07	-0.92	-2.68	1.27	-3.2	-2.91	-3.79	2.18	-1.96	-0.47	-0.1
YOR206W	-3.16	-0.04	-0.46	-2.02	-3.08	1.08	-3.14	-1.1	-1.37	-4.74	-1.51	-0.77	-2.68	-3.02	1.23	-1.41	-0.58	-0.09
YLR129W	-3.16	-0.11	-0.17	-2.25	-2.68	1.01	-3.03	-0.6	-1.13	-2.95	0.28	-1.89	-2.54	-2.57	1	-1.3	-0.52	-0.04
YMR093W	-2.83	-0.44	0.53	-2.29	-2.07	0.5	-3.78	-1.03	-0.47	-2.71	0.71	-2.23	-2.94	-2.94	1.35	-1.84	-0.34	-0.14
YLR409C	-2.99	-0.45	0.26	-2.04	-2.42	0.6	-3.67	-1.29	-0.65	-3.28	-0.01	-1.69	-2.58	-2.85	1.04	-1.57	-0.31	-0.08
YDR324C	-3.48	-0.5	0.21	-2.43	-2.8	1.09	-3.57	-1.09	-1.17	-3.41	-0.21	-1.7	-2.54	-2.71	1.25	-1.76	-0.41	0.02
YHR052W	-2.75	0.31	-0.46	-2.08	-3.01	0.92	-3.67	-1.47	-0.51	-3.04	-0.14	-1.51	-2.62	-3.46	1.49	-1.41	-0.29	-0.67
YLL011W	-3.13	0.29	-0.54	-2.4	-2.69	0.52	-3.31	-1.27	-0.91	-1.83	0.82	-2.81	-2.24	-2.35	0.45	-1.16	-0.43	-0.1
YPR137W	-2.24	0.06	-0.16	-1.91	-1.83	0.24	-2.9	-0.99	-0.58	-2.71	0.13	-1.42	-2.28	-1.96	0.47	-1.49	-0.38	-0.22
YJR070C	-2.63	-0.2	-0.17	-1.72	-2.64	0.71	-3.68	-1.56	-0.37	-3.01	0.52	-2.46	-2.58	-3.36	1.31	-2.26	-0.65	-0.23
YNL151C	-2.32	-0.61	0.37	-1.92	-1.89	0.38	-3.11	-1.07	-0.81	-1.93	0.16	-1.69	-1.3	-1.64	0.35	-0.94	-0.21	-0.13
YBR079C	-2.27	-0.51	0.3	-1.24	-1.85	0.55	-2.06	-0.71	-0.47	-2.84	-0.56	-0.53	-2.1	-2.22	1.21	-1.76	-0.61	-0.12
YDR449C	-3.94	-1.56	1.13	-2.23	-2.25	0.51	-3.03	-0.8	-1.2	-2.66	0.61	-2.13	-1.54	-1.54	0.09	-0.67	-0.09	-0.12
YHR169W	-1.82	-0.62	0.67	-1.32	-1.47	-0.25	-2.42	-0.91	-1.25	-2.05	-0.33	-1.77	-1.07	-1.43	-0.08	-0.78	-0.11	0.01
YFL002C	-2.34	-0.55	0.61	-1.68	-1.23	0.32	-2.08	-0.6	-0.65	-1.89	-0.08	-1.16	-1.04	-1.14	0.35	-0.92	-0.42	0.34
YNL207W	-2.68	-0.85	0.76	-1.39	-1.36	-0.1	-1.75	-0.91	-0.94	-1.92	-0.36	-1.1	-1.29	-1.43	0.14	-0.95	-0.28	0.25
YCL037C	-2.51	0.37	-0.39	-1.72	-1.71	0.11	-2.18	-0.52	-1.45	-2.05	1.3	-2.78	-2.33	-1.86	0.28	-1.36	-0.16	-1.1
YIL103W	-2	0.38	-0.85	-1.56	-1.39	-0.19	-2.25	0	-1.72	-2.14	0.07	-1.45	-1.72	-1.42	0.11	-1.37	-0.44	0.21
YOL010W	-1.59	-0.17	-0.23	-1.8	-1.21	-0.46	-2.67	-0.31	-1.56	-1.94	0.83	-2.53	-2.17	-1.53	0.36	-1.57	-0.31	0.18
YCR057C	-3.59	0.15	-1.11	-2.04	-2.22	-0.39	-3.22	-0.29	-2.22	-4.37	-0.44	-1.93	-2.79	-2.71	0.63	-1.82	-0.55	-0.02
YPL183C	-2.33	0.11	-0.62	-1.37	-0.88	-0.42	-2.06	-0.15	-1.5	-2.13	0.2	-1.64	-2.01	-1.3	0.09	-1.44	-0.26	-0.37
YNL062C	-2.01	0.53	-0.8	-1.8	-1.29	-0.22	-2.15	0.09	-2	-1.88	0.73	-2.54	-2.26	-1.74	0.52	-1.53	-0.23	0.11
YCR072C	-2.43	0.03	-0.59	-1.75	-1.69	-0.14	-2.49	-0.76	-1.81	-1.52	0.53	-3.16	-2.57	-2.64	0.64	-1.43	-0.47	-0.16
YDL167C	-1.89	0.47	-0.35	-1.75	-1.54	0.56	-2.04	-0.29	-1.48	-0.44	1.6	-3.21	-2.19	-1.86	0.8	-0.77	0.05	-0.72
YKR099W	-0.96	0.11	-0.21	-0.79	-1.04	-0.46	-1.01	-1.12	-0.67	-1.26	-0.96	-0.68	-0.56	-1.07	-0.14	0.32	0.21	-0.6
YEL055C	-1.18	-0.04	-0.31	-0.94	-1.54	0.16	-1.07	-0.89	-0.4	-1.35	-0.56	-0.75	-1.15	-1.6	0.39	-1.15	-0.36	-0.03
YAL059W	-2.89	-0.02	-0.26	-1.92	-3.17	0.52	-2.78	-1.12	-1.55	-1.56	0.34	-2.7	-2.15	-3.41	0.92	-1.34	-0.16	-0.69
YBR034C	-1.96	-0.36	0.19	-1.2	-1.57	-0.09	-2.09	-1.05	-0.58	-0.93	0.21	-1.78	-1.4	-1.46	0.1	-0.84	-0.48	-0.18
YLL035W	-1.54	-0.42	0.21	-0.97	-1.17	-0.29	-1.25	-1.08	-0.8	-1.01	-0.19	-1.21	-0.87	-1.39	0.12	-0.39	-0.43	0.1
YOL022C	-1.54	-0.36	0.26	-0.7	-1.41	0.29	-1.59	-1.29	-0.73	-0.87	-0.8	-1.08	-0.53	-1.47	0.54	-0.31	-0.13	0.09
YNL022C	-1.54	-0.45	0.02	-0.77	-1.35	0.03	-1.23	-1.31	-0.63	-0.89	-0.67	-1.02	-0.44	-1.05	-0.19	-0.84	-0.48	0.24
YKR056W	-1.39	-0.8	0.22	-0.94	-1.58	-0.38	-1.97	-1.81	-0.72	-0.8	-0.38	-2.21	-0.65	-1.52	-0.15	-0.38	-0.33	0.07
YJL098W	-1.03	-0.36	0.1	-1.21	-1.44	-0.04	-1.16	-1.08	-1.02	-0.86	0.09	-1.79	-0.8	-0.99	-0.14	-0.4	-0.07	0.26
YJR055W	-1.13	-0.16	0.14	-1.24	-1.22	-0.14	-1	-1.07	-0.81	-0.39	-0.48	-0.78	-0.56	-0.8	-0.18	-0.43	-0.2	0.38
YNL141W	-1.69	-0.96	-0.36	-1.41	-4.19	0.72	-1.77	-1.45	-2.3	-0.84	0.04	-3.9	-2	-4.96	1.15	-2.6	-0.79	-0.1
YNR012W	-1.42	-0.25	-0.07	-0.69	-1.43	-0.26	-0.97	-0.96	-1.05	0.18	0.24	-2.18	-0.86	-1.73	0.14	-0.98	-0.4	0.36
YOR145C	-1.14	0.23	-0.56	-0.95	-2.07	-0.15	-1.44	-1	-1.4	-0.5	0.08	-2.2	-1.05	-2.34	0.39	-0.63	-0.21	-0.43
YNL124W	-0.88	-0.04	-0.73	-0.73	-2	-0.81	-1.08	-0.59	-1.42	-0.72	0.15	-2.02	-0.38	-1.26	-1.17	-0.61	-0.16	-0.17
YKR092C	-1.82	-0.69	0.47	-2.61	-3.02	0.99	-1.96	-1.25	-0.9	-0.73	-0.58	-1.44	-2.47	-2.59	0.51	-1.67	-0.84	0.12
YDR399W	-1.56	-0.42	0.17	-1.3	-2.01	0.59	-0.94	-1.19	-0.86	0.25	-0.11	-1.65	-0.47	-1.34	-0.57	-0.49	-0.16	0
YPL239W	-1.74	-0.16	0.2	-1.05	-1.65	0.62	-1.13	-0.94	-1.2	-1.54	-1.71	-0.09	-0.43	-1.18	0.27	-0.05	-0.16	-0.37
YBL028C	-2.81	-1.23	0.75	-2.36	-2.79	0.16	-2.56	-1.36	-1.81	-0.74	0.55	-3.16	-1.48	-1.85	-0.22	-0.41	-0.08	-1.08
YDR299W	-2.47	-0.64	0.36	-2.21	-2.11	0.44	-1.8	-0.11	-2.33	-0.73	0.78	-2.77	-1.81	-2.01	0.43	-0.69	0.06	-0.06
YNR003C	-1.95	-0.83	0.9	-1.12	-1.7	0.22	-1.81	-0.48	-1.43	-1.27	-0.41	-1.21	-0.87	-1.7	0.29	-0.45	0.2	-0.44
YMR290C	-2.44	-1.19	0.6	-1.82	-2.66	0.73	-2.17	-0.38	-2.31	-1.86	-0.26	-2.64	-2.44	-3.38	1.27	-2.14	-0.51	0.08
YDR087C	-2.47	-1.01	1.05	-1.8	-2.13	0.58	-1.77	-0.36	-2.32	-1.61	0.06	-2.01	-1.61	-1.94	0.55	-0.93	-0.17	-0.07
YLR009W	-3.4	-1.26	1.18	-2.4	-3.31	0.91	-2.44	-0.22	-2.53	-3.76	-1.27	-0.9	-2.59	-3.3	1.12	-1.34	-0.41	-0.52
YJL122W	-1.79	-0.32	0.19	-1.06	-1.96	-0.02	-1.11	-0.34	-2.02	-0.61	0.17	-2.4	-1.43	-2.57	0.39	-0.62	-0.2	-0.58
YPR169W	-1.19	-0.4	0.32	-1.18	-1.88	0.1	-1.05	-0.32	-1.42	-1.23	-0.49	-0.82	-1.05	-1.48	0.23	-1.27	-0.47	-0.21
YMR239C	-1.94	-0.71	0.54	-1.27	-1.56	-0.01	-0.55	0.05	-2.18	-0.18	0.3	-1.99	-0.9	-1.34	0.24	-0.25	0.09	0.12
YMR128W	-2.51	-1.26	0.7	-1.5	-2.22	0.67	-1.5	-0.81	-1.92	-1.58	-0.23	-2.13	-1.76	-2.57	1.05	-0.47	-0.12	-0.12
YAL025C	-2.7	0.27	-0.82	-2.61	-2.76	0.66	-2.49	-0.41	-1.84	-2.98	-1.02	-1.02	-1.82	-2.1	0.37	-0.6	0.03	-0.15
YKL099C	-2.27	-0.24	-0.14	-2.11	-2.32	0.51	-1.85	-0.73	-1.68	-1.2	0.45	-2.26	-1.33	-1.75	0.33	0.02	0.03	-0.17
YKR081C	-2.42	-0.14	0.03	-2.26	-3.04	0.88	-2	-0.09	-2.79	-0.89	1.21	-3.5	-2.18	-3.09	1.2	-0.79	-0.09	-0.49
YKL191W	-0.86	-0.26	-0.07	-0.92	-1.86	0.48	-1.36	-0.88	-1.7	-0.11	0.79	-3.47	-1.09	-1.89	0.4	-0.54	-0.27	0.33
YIL096C	-1.68	-0.77	0.32	-1.7	-2.31	0.35	-1.5	-0.74	-2.45	-0.55	0.41	-3.22	-1.02	-1.77	0.26	-0.39	0.11	-0.2
YBR142W	-2.15	0.18	-0.69	-1.53	-2.69	0.38	-2.49	-0.68	-1.83	-2.26	0.17	-2.59	-1.9	-2.6	0.88	-1.06	-0.23	-0.02
YNL175C	-1.99	0.2	-0.53	-1.94	-2.76	0.88	-2.91	-0.82	-1.76	-1.53	0.88	-3.15	-2.24	-3.15	1.42	-0.97	-0.21	-0.17
YKR024C	-2.12	-0.14	-0.35	-1.88	-2.31	0.05	-2.23	-0.79	-1.9	-2.08	-0.07	-2.25	-1.88	-2.3	0.37	-0.65	-0.24	-0.21
YGR159C	-2.93	-0.6	-0.05	-1.81	-3.74	1.66	-2.5	-0.84	-2.22	-1.24	0.89	-4.2	-2.72	-4.29	1.83	-3.17	-0.8	0
YDL031W	-1.94	-0.24	-0.14	-1.77	-2.75	0.66	-1.39	-0.7	-1.75	-1.46	-0.5	-1.92	-1.36	-2.35	0.66	-0.11	0.14	-0.51
YPR112C	-2.12	-0.12	-0.26	-2.26	-3.14	1.05	-1.87	-0.79	-2.27	-0.47	2.23	-5	-2.16	-3.18	1.16	-1.04	-0.28	-0.02
YJL050W	-2.67	-0.11	-0.49	-1.99	-2.83	0.9	-1.7	-0.56	-2.41	-1.42	0.44	-3.31	-2.18	-2.83	0.94	-1.37	-0.39	-0.1
YGR103W	-2.85	-0.87	0.18	-2.29	-3.61	1.2	-2.67	-1	-2.7	-1.84	0.96	-4.55	-2.68	-3.63	1.52	-1.98	-0.54	-0.05
YER006W	-1.73	-0.59	0.15	-1.16	-2.44	0.93	-1.94	-0.5	-2.21	-1.33	0.64	-3.45	-1.92	-2.95	1.61	-0.59	-0.38	-0.14
YPL043W	-2.69	0.2	-0.24	-2.08	-2.8	0.84	-2.16	-0.16	-2.38	-3.1	-0.7	-1.59	-2.08	-2.82	1	-0.79	-0.19	-0.45
YPL217C	-1.52	0.11	-0.25	-1.44	-2.45	0.73	-1.03	-0.32	-2.14	-0.63	0.92	-2.74	-1.85	-2.74	1.27	-0.93	-0.33	0.19
YOR294W	-1.52	0.38	-0.13	-1.63	-2.74	0.53	-1.09	-0.23	-2.92	0.96	2.03	-4.57	-1.61	-3.11	0.96	-0.82	-0.26	-0.47
YDR365C	-2.44	-0.06	-0.64	-2.06	-2.83	0.7	-1.78	0.21	-3.11	-2.55	-0.99	-2.18	-1.39	-2.01	0.37	-0.67	-0.31	-0.01
YDL148C	-2.66	-0.5	0.24	-2.15	-2.6	0.76	-2.11	0	-2.67	-2.42	1.44	-3.86	-2.13	-2.18	0.66	-1.19	-0.08	-0.04
YDR060W	-2.66	-0.39	0.48	-1.95	-2.7	0.85	-1.54	0.34	-2.65	-1.85	0.13	-2.5	-2.28	-2.8	1.05	-1.1	-0.32	-0.39
YHR197W	-2.86	-1.01	0.78	-2.02	-1.97	0.44	-2.26	-0.06	-2.25	-1.62	0.82	-2.99	-2.23	-2.08	0.55	-1.34	-0.31	0.02
YLL008W	-2.19	-1.32	1.05	-2.33	-2.8	0.92	-1.49	-0.11	-2.72	-1.14	1.16	-3.72	-2.14	-2.28	0.64	-1.15	-0.3	0.13
YOR272W	-2.55	-1.09	0.63	-1.66	-2.54	0.66	-2.06	-0.49	-2.68	-1.04	0.89	-4.06	-2.3	-3.06	1.22	-0.99	-0.46	-0.02
YDR120C	-1.38	-0.42	0.43	-1.33	-1.63	-0.11	-1.5	-0.13	-2.04	-0.95	0.35	-2.54	-1.54	-2	0.42	-0.8	-0.23	-0.02
YOR056C	-1.53	-0.36	0.2	-1.38	-1.56	0.13	-1.28	-0.2	-1.79	-1.58	-0.48	-1.23	-1.33	-1.8	0.4	-0.78	-0.13	-0.04
YHR040W	-1.14	-0.12	-0.15	-1.22	-1.03	-0.25	-1.05	-0.16	-1.7	0.29	1.24	-3.02	-0.96	-1.02	0.05	-0.38	0.04	0.3
YIR026C	-1.86	-0.4	-0.26	-1.18	-2.32	-0.08	-1.88	-0.33	-2.67	-1.75	0.32	-3.02	-1.6	-2.57	0.59	-0.73	-0.24	0.01
YBR267W	-1.76	-0.01	0.06	-1.74	-2.1	0.29	-1.95	-0.38	-2.17	-0.32	1.1	-3.34	-1.67	-2.37	0.47	-0.49	-0.08	-0.58
YDR398W	-1.46	-0.29	0.21	-1.83	-1.78	0.11	-2.08	-0.36	-1.88	-1.03	0.64	-2.77	-1.74	-2.23	0.49	-0.99	-0.21	0.17
YCR047C	-1.47	0.12	-0.29	-1.42	-1.81	-0.22	-2	-0.81	-1.55	-0.9	0.32	-2.24	-1.26	-2.03	-0.07	-0.99	-0.21	-0.35
YLR074C	-1.43	0.09	-0.31	-1.55	-2.45	0.16	-1.71	-0.68	-2	-0.74	0.9	-3.31	-1.18	-2.43	0.4	-0.32	0.32	-0.84
YJR002W	-1.65	-0.29	0.49	-1.76	-2.21	0.93	-1.6	-0.56	-1.28	-1.26	0.19	-1.6	-1.62	-2.19	0.96	-0.74	-0.11	0
YHR088W	-2.22	-0.79	0.04	-1.56	-2.35	0.51	-1	-0.41	-2.73	-1.84	-0.75	-2.01	-1.04	-2.37	0.61	-0.32	-0.98	0.76
YNR053C	-1.46	-0.9	0.8	-1.41	-1.23	-0.17	-1.48	-0.27	-1.83	-0.95	1.01	-2.96	-2.58	-2.39	1.18	-1.57	-0.35	-0.52
YIL127C	-1.77	-0.04	-0.38	-1.68	-2.17	0.07	-1.91	-0.59	-1.53	-2.18	0.05	-1.77	-1.2	-1.65	0.11	-0.33	-0.14	0.23
YLR276C	-2.64	-1.77	1.47	-2.24	-2.37	0.62	-2.29	-0.67	-1.79	-1.74	-0.04	-2.43	-2.01	-2.04	0.62	-0.98	-0.06	-0.19
YNL132W	-3.48	-1.71	1.22	-1.79	-3.21	1.12	-2.67	-0.94	-1.9	-1.95	1.04	-3.92	-2.45	-3.54	1.4	-1.51	-0.84	0.14
YDL201W	-1.5	-0.62	1.15	-1.47	-1.95	0.55	-1.44	0.48	-1.94	-0.62	1.18	-2.4	-1.65	-2.22	0.84	-0.97	-0.07	-0.46
YNL162W-A	-0.35	-0.52	-0.98	-2.03	-2.04	-0.33	-1.52	-1.12	-1.46	1.07	0.7	-3.66	-0.78	-1.09	-0.15	-0.15	-0.16	0.19
YLR073C	-1.12	-0.77	0.36	-2.01	-1.47	-0.21	-1.04	-0.57	-1.87	-0.06	0.57	-2.68	-2.08	-1.61	-0.07	-0.9	-0.08	-0.51
YDR021W	-0.94	0.91	-1.31	-1.79	-2.13	0.27	-0.8	-0.18	-2.08	-1.07	-0.28	-1.72	-1.05	-1.57	0.11	-0.12	0.07	-0.14
YHR066W	-1.9	0.69	-1.39	-2.84	-2.77	0.8	-2.07	0.29	-3.1	-0.88	1.74	-4.07	-1.9	-1.79	0.21	-0.75	-0.07	-0.07
YNL075W	-0.73	0.65	-0.37	-1.49	-1.97	0.36	-1.32	0.09	-2.26	0.22	1.86	-3.68	-1.77	-2.54	1.02	-0.29	0.19	-0.66
YOR004W	-1.31	0.77	-1.26	-1.58	-1.73	-0.48	-1.24	-0.48	-3.09	-0.64	-0.09	-3.23	-1.54	-1.86	-0.03	-0.65	-0.12	-0.68
YBR155W	-1.02	-0.09	-0.32	-1.42	-1.39	-0.03	-1.26	0.09	-2.43	-1.88	-0.89	-0.76	-0.66	-1	-0.03	-0.43	-0.02	0.15
YBR141C	-0.95	0.09	-0.37	-1.18	-1.16	-0.17	-0.18	0.15	-3	-1.27	-0.14	-1.58	-0.97	-1.21	-0.01	-0.42	-0.08	0.09
YLR449W	-1.21	0.53	-0.33	-1.27	-1.81	0.72	-1.76	-0.13	-1.92	-0.43	0.88	-2.91	-1.5	-2.02	1	-0.55	-0.29	-0.32
YOR252W	-0.66	-0.12	-0.02	-1.37	-2.4	0.39	-0.92	-0.32	-1.78	-0.72	0.02	-1.06	-0.49	-1.84	0.2	0.13	-0.15	0.06
YNL308C	-0.82	0.1	-0.31	-2.46	-3.37	1.65	-1.39	-0.27	-1.98	-1.38	-0.75	-1.54	-1.12	-2.34	0.54	-0.04	-0.31	-0.08
YCL059C	-1.33	-0.33	0.73	-1.73	-2.39	0.95	-1.6	-0.08	-2.58	-0.36	0.91	-2.87	-1.5	-2.57	1.13	-0.64	0.09	-0.32
YDL153C	-0.59	0.08	0.78	-1.7	-2.21	0.96	-0.78	0.42	-2.17	1.38	1.83	-3.31	-1.46	-2.15	0.8	-0.27	0.19	-0.24
YGR079W	-0.98	-0.15	-0.99	-1	-1.13	-1.04	-1.38	-0.7	-2.01	-0.77	0.41	-3.03	-1.06	-1.27	-0.4	-0.8	0.11	0.35
YBR271W	-1.09	0.24	-1.03	-1.09	-1.45	-0.64	-1.85	-0.44	-1.87	-1.68	-0.18	-1.65	-0.65	-1.14	-0.47	-0.47	-0.12	-0.16
YDR527W	-0.84	-0.29	-0.25	-1.66	-1.06	-0.13	-1.31	0.21	-1.7	-1.19	-0.29	-0.84	-0.75	-1.09	-0.09	-0.47	0.19	0.14
YOR101W	-1.3	-0.79	0.44	-1.22	-1.53	-0.17	-1.62	0.03	-1.27	-1.55	-0.03	-0.95	-0.71	-1.03	-0.87	-1.34	-0.02	0.13
YBR084W	-1.84	-0.74	-0.08	-0.87	-1.98	-0.44	-2.23	-0.41	-1.5	-2.6	-0.9	-1.13	-2.17	-2.91	1.03	-2	-0.74	-0.16
YIL091C	-2.32	0.21	-1.16	-1.77	-2.12	0.27	-1.97	0.57	-3	-2.16	0.07	-2.27	-2	-2.13	0.65	-0.8	-0.16	-0.21
YKL172W	-1.44	-1.69	1.46	-2.19	-3.66	1.45	-1.17	-0.87	-1.96	-0.79	0.17	-2.18	-1.29	-2.22	0.3	-0.16	0.02	-0.23
YFR001W	-2.05	-0.76	0.64	-1.79	-2.62	0.34	-1.09	-0.29	-2.48	1.19	-0.14	-2.61	-0.36	-1.15	-0.34	0.18	-0.02	-0.33
YOL080C	-1.17	-0.75	0.46	-0.4	-1.93	-0.78	-1.03	0.04	-2.58	-1.17	0.74	-2.75	-0.91	-2.39	-0.08	-0.61	-0.29	-0.01
YPL212C	-1.37	0.04	-0.14	-0.99	-1.08	-0.21	-0.94	-0.06	-1.09	-1.2	-0.01	-1.09	-0.41	-0.56	-0.64	-0.51	-0.15	-0.21
YLR063W	-2.06	-0.42	0.04	-2	-0.73	-0.41	-1.72	-0.93	-1.65	-0.89	0.19	-2.59	-1.26	-0.69	-0.57	-1.07	-0.17	-0.16
YGR283C	-1.65	0.06	-0.31	-1.68	-0.75	-0.69	-1.14	0.47	-2.27	-1.54	0.03	-1.58	-1.47	-1.09	-0.29	-0.38	0.02	-0.42
YDR184C	-2.46	-0.06	-0.41	-1.79	-1.47	-0.89	-2.08	0.16	-2.27	-1.29	1.03	-3.03	-1.88	-1.79	-0.16	-0.48	-0.05	-0.61
YJL033W	-3	-1.08	0.66	-2.16	-2.64	0.45	-1.7	-0.31	-3.26	-1.78	0.61	-3.87	-1.93	-2.61	0.65	-0.84	-0.13	-0.04
YGL171W	-2.01	-0.72	-0.08	-1.67	-1.9	-0.14	-1.8	-0.13	-2.85	-1.89	1.69	-4.46	-2.08	-1.93	0.52	-1.24	-0.14	0
YOL125W	-1.54	0.13	-0.74	-0.78	-1.48	0.21	-1.45	-0.47	-1.41	-1.27	0.36	-2.01	-0.67	-1.42	0.27	-0.54	-0.33	-0.15
YIL019W	-1.68	-0.91	0.48	-2.45	-3.3	1.47	-0.65	0.67	-4.09	-0.41	1.32	-4.3	-1.05	-2.35	0.57	-0.21	0	0.14
YDR465C	-2.06	-1.2	0.24	-1.59	-2.41	0.21	-1.42	0.59	-4.35	-0.16	2.18	-5.32	-1.97	-3.04	1.08	-1.28	-0.13	0.01
YDR083W	-1.86	0.27	-0.61	-1.03	-1.91	-0.11	-0.85	0.46	-3.16	-0.13	1.24	-3.76	-1.76	-2.41	0.67	-0.91	-0.24	-0.24
YDR101C	-2.58	-0.65	0.08	-1.15	-2.51	0.15	-1.38	0.43	-3.19	-0.91	1.18	-3.98	-2.31	-3.13	1.07	-1.9	-0.5	0.1
YML093W	-2.7	-0.37	-0.03	-1.92	-2.47	0.42	-1.22	0.96	-3.54	-1.47	0.75	-2.95	-1.95	-2.45	0.71	-0.74	-0.22	-0.29
YDL063C	-3.52	-0.47	0.13	-2.16	-2.47	0.56	-1.47	-0.2	-3.65	-1.39	-0.1	-3.96	-2.38	-2.67	0.81	-1.59	-0.45	0.08
YER082C	-1.67	-0.5	0.78	-0.91	-1.1	-0.31	-0.92	0.32	-2.21	-0.77	0.49	-1.99	-1.31	-1.23	0.22	-0.67	-0.18	0.2
YGR245C	-1.93	-1.11	1.28	-1.51	-2.04	-0.02	-0.67	0.21	-3.44	-0.28	0.94	-3.65	-1.6	-2.37	0.45	-1.21	-0.03	0.06
YGR145W	-1.61	-1.53	1.86	-1.75	-2.42	0.83	-0.39	0.4	-3.67	0.55	1.29	-4.38	-1.5	-2.41	0.79	-0.75	-0.17	0.24
YCR016W	-1.16	-0.79	0.31	-1.37	-2.03	0.59	-0.34	1.04	-3.04	0.34	1.7	-3.55	-0.81	-1.66	0.25	-0.44	-0.13	0.32
YKL143W	-2.18	-1	0.63	-2.17	-2.26	0.79	-0.51	0.58	-3.96	-0.68	0.54	-3.66	-1.72	-2.04	0.69	-0.54	-0.14	0.21
YNL112W	-2.77	-1.54	0.39	-1.39	-2.93	0.07	-0.34	-0.51	-4.51	0.11	0.31	-5.21	-2.96	-4.46	1.71	-2.64	-0.35	-1.01
YKL078W	-1.57	-0.75	-0.11	-1.78	-2.32	-0.23	0.3	-0.04	-4.79	0.32	0.2	-4.54	-1.43	-2.02	-0.53	-1.35	-0.46	0.03
YBL054W	-1.71	0.05	-0.52	-1.4	-1.09	-1	-0.3	0.06	-4	0.07	0.94	-4.22	-1.88	-1.63	0.06	0.06	0.01	0.47
YGR280C	-0.71	-0.27	0.2	-1.85	-1.5	-0.09	-0.32	1.09	-3.76	-0.49	-0.23	-2.02	-0.96	-1.31	-0.33	-0.38	-0.05	0
YML043C	-1.25	-1.04	1.08	-1.54	-1.48	-0.83	-0.74	0.57	-2.42	-0.66	1.42	-2.75	-1	-1.02	-0.73	-0.46	0.02	-0.18
YOR119C	-1.09	-0.26	0.25	-0.73	-0.45	-1.03	-0.27	0.36	-2.33	-0.46	0.81	-2.28	-0.92	-0.57	-0.44	-0.8	-0.16	0.24
YOR346W	-0.82	-0.32	0.07	-0.12	-0.56	-0.66	0.02	0.66	-1.88	-0.9	-0.23	-0.83	-0.24	-0.53	-0.29	-0.19	-0.13	-0.25
YOL141W	-2.68	-0.83	0.76	-2.12	-2.03	0.58	-1.02	-1.24	-1.96	0.27	0.41	-3.31	-1.29	-1.09	-0.18	-0.61	-0.2	0.47
YGL029W	-0.71	0.22	0.34	-1.53	-2.41	0.96	-0.85	-0.43	-0.13	1.11	1.35	-2.1	-0.61	-1.51	-0.18	0.03	0.06	0.13
YKL029C	-1.93	-0.13	-0.23	-2.04	-2.37	1.43	-0.22	-1.45	-0.76	1.17	-0.1	-2.23	-2.07	-2.45	0.95	-0.2	-0.26	-0.82
YPL245W	-0.74	0.16	0.07	-0.74	-0.49	-0.62	-1.73	-0.16	-0.36	-1.09	0.53	-1.11	-0.99	-0.72	-0.32	-0.56	-0.09	0.09
YCL054W	0.26	0.65	0.4	-1.29	-1.13	0.25	-0.49	0.97	-1.98	0.93	1.98	-2.34	-1.29	-1.74	0.33	0.01	0.19	-0.34
YCR087C-A	0.23	0.57	-0.03	-1.97	-2.58	0.9	-0.52	0.89	-2.88	1.31	1.73	-3.01	-1.34	-2.88	0.85	-0.06	0.14	-0.47
YLR397C	-0.33	0.34	-0.46	-0.5	-1.02	-0.47	-0.8	-0.93	-0.5	-0.26	0.54	-1.82	-1.04	-1.47	0.06	-0.6	-0.31	0
YNL065W	-0.18	-0.44	-0.8	-2.08	-2.31	-0.26	-0.9	-1.94	-0.77	0.66	1.13	-3.33	-1.62	-2.42	-1.03	-0.78	-0.86	-0.15
YLR022C	-0.75	0.2	-0.56	-1.1	-1.63	-0.31	-0.21	0.19	-1.48	-0.8	-0.82	-0.23	-0.35	-0.98	-0.53	-0.01	-0.12	-0.57
YJR097W	0.01	0.52	-0.15	-1.35	-1.86	-0.3	-1.13	-0.29	-1.01	0.55	1.54	-2.1	-0.79	-1.28	-0.7	-0.3	-0.26	-0.47
YLR363W-A	-0.62	0.32	1.04	-1.09	-1.87	-0.11	-0.75	-0.64	-1.09	1.17	1.3	-1.96	-0.93	-2.15	-0.03	0.42	0.35	-1.18
YMR217W	-0.58	-0.54	-0.08	-0.81	-2.99	1.2	-0.34	-0.55	-2.13	-0.49	-0.59	-2.39	-2.3	-4.14	2.02	-1.31	-0.91	0.47
YDR002W	-0.7	-0.41	0.49	-0.07	-1.58	-0.46	-0.2	0.01	-0.57	-0.26	-0.61	0.21	-0.06	-1.56	0.02	-0.07	0.09	-0.45
YOR283W	-0.84	-0.01	0.12	0.13	-1.12	-0.35	0.1	-0.7	0.01	-0.09	-0.8	0.45	0.21	-1.15	0.09	-0.19	-0.36	-0.11
YNL066W	0.2	-0.03	-0.03	-0.6	-1.59	0.62	0.21	-0.73	0.07	1.46	1.28	-1.84	0.16	-0.95	-0.54	-0.19	-0.7	-0.26
YLR084C	-0.27	-0.16	0.06	-0.19	-1.3	0.37	0.61	-0.51	-0.13	0.17	0.21	-0.91	-0.33	-1.85	0.33	0.34	-0.29	-0.69
YDL037C	-0.23	-0.59	-0.4	-0.3	-5.88	-0.96	-0.46	-1.84	-2.7	1.28	1.08	-5.4	0.16	-3.88	-1.61	-0.03	-0.35	-2.75
YDL038C	0.9	0.81	-1.31	0.56	-4.43	-1.23	0.47	-1.68	-2.82	0.96	0.83	-4.29	0.52	-3.52	-1.61	0.28	-0.29	-3.38
YDL039C	0.18	0.12	-0.8	0.93	-3.88	-1.72	0.63	-1.32	-3.08	0.78	0.73	-4.07	0.68	-3.15	-1.7	0.46	-0.2	-3.21
YKR060W	-1.95	-0.43	0.03	-1.67	-1.75	-0.71	-1.12	-0.21	-2.07	-2.44	-1.59	-0.02	-0.94	-1.03	-0.49	-0.14	-0.06	-0.09
YER073W	-0.98	-0.26	0.23	-1.29	1.1	-0.89	-3.21	-1.69	1.55	-2.19	-1.16	0.45	-1.94	-0.35	0.11	-1.37	-0.29	0.16
YER069W	-0.88	-0.58	1.16	-0.16	0.54	-0.49	-1.77	-0.73	0.35	-1.35	-0.47	-0.36	-1.14	-0.11	0.1	-2.19	-0.58	0.05
YJL088W	-0.5	-0.66	1.01	0.1	0.68	-1.54	-3.2	-0.88	0.45	-2.83	-0.9	0.08	-1.02	-0.55	0.06	-3.07	-0.96	0.09
YMR011W	-1.38	-1.55	0.73	0.56	-0.86	-2.96	-2.74	0.38	0.86	-2.27	-0.25	0.85	0.77	-0.15	-2.95	-2.92	-0.34	0.69
YKR025W	-0.6	-1.21	0.1	-0.9	-1.39	-0.79	-1.69	-0.95	-1	-0.28	0.31	-2.07	-0.67	-1.77	-0.05	-0.49	0.04	-0.22
YKL216W	-2.54	-2.69	2.06	-0.69	-1.82	-0.73	-2.26	-2.03	-0.9	-1.96	-0.71	-2.44	-1.92	-2.77	0.59	-1.27	-0.78	-0.11
YDR046C	-1.01	0.24	-0.64	-0.83	-1.21	2.5	-2.87	-1.84	1.7	-2.4	-0.01	-0.18	-0.01	-0.63	1.18	-2.27	-0.7	-0.6
YGL016W	-1.41	0.07	-0.22	-0.51	-0.91	-1.18	-2.52	-1.25	0.32	-2.07	0.1	-0.9	-1.26	-0.84	-0.99	-1.81	-0.22	0.08
YBR238C	-2.35	-1.32	0.42	-0.92	-3.55	0.62	-3.4	-3.75	2.15	-2.61	-0.58	-0.77	-1.25	-3.36	0.29	-1.24	-0.79	-0.34
YPL226W	-2.28	0.21	-0.63	-1.08	-2.24	0.76	-3.71	-2.47	1.45	-2.67	-0.22	-0.92	-2.13	-2.79	1.24	-1.88	-0.54	0.05
YDR156W	-1.43	-0.17	-0.34	-1.49	-2.95	0.43	-3.26	-1.24	-0.02	-1.94	-0.52	-0.87	-1.21	-2	-0.3	-0.66	-0.12	-0.95
YBL071W-A	-1.79	0.23	-0.06	-0.99	-1.18	-0.34	-3.14	-1.69	0.13	-1.83	-0.9	-0.66	-1.27	-1.91	0.42	-0.83	-0.1	-0.56
YLR017W	-1.14	0	-0.51	-0.51	-1.77	-0.32	-2.56	-1.26	-0.35	-1.99	-0.65	-0.96	-1.25	-2.46	0.78	-0.9	-0.42	0.05
YOR224C	-1.43	0.49	-0.65	-0.8	-1.84	-0.29	-2.39	-0.97	-0.26	-1.74	-0.69	-0.59	-1.82	-2.55	0.65	-1.46	-0.58	-0.95
YLR221C	-1.85	-0.03	-0.17	-1.08	-1.91	-0.19	-2.51	-1.3	-0.81	-2.7	-1.67	-0.09	-1.16	-1.87	0.3	-0.33	-0.17	-0.39
YHR072W-A	-1.76	0.26	-0.48	-1.3	-2.01	0.14	-2.94	-1.35	-0.63	-2.67	-1.56	-0.18	-1	-2.12	0.29	0.11	-0.09	-1.71
YJL010C	-2.95	-0.85	0.56	-1.4	-2.62	0.22	-2.79	-1.49	-0.75	-0.96	0.91	-2.79	-1.57	-2.43	0.68	-1.28	-0.41	-0.08
YER036C	-1.74	-0.07	-0.08	-0.64	-2.37	0.61	-2.6	-1.72	0.59	-1.93	-0.15	-0.8	-1.3	-2.56	0.85	-1.22	-0.47	-0.05
YBR061C	-1.92	-0.14	0.08	-1.37	-2.05	0.46	-2.31	-1.32	-0.03	-1.59	-0.54	-0.56	-1.61	-2.28	0.77	-0.93	-0.24	-0.08
YBL081W	-2.33	-0.3	-0.12	-2.14	-2.19	0.32	-2.73	-1.53	0.37	-2.07	-0.22	-0.8	-2.22	-2.42	0.15	-1.5	-0.62	-0.45
YGL099W	-2.1	0.06	-0.37	-1.21	-2.39	0.21	-2.9	-1.79	-0.04	-2.53	-0.58	-0.93	-1.63	-2.42	0.6	-1.19	-0.2	0.05
YOR243C	-1.95	-0.19	-0.31	-1.25	-2.46	0.5	-2.75	-1.96	0.3	-2.41	-0.7	-0.78	-1.84	-2.54	0.95	-1.19	-0.53	0.09
YPL211W	-3.09	-0.14	-0.2	-1.67	-2.99	0.7	-3.7	-1.8	-0.64	-2.8	-0.41	-1.79	-2.54	-3.98	1.72	-1.11	-0.57	-0.2
YBL024W	-2.25	0.24	-0.45	-0.96	-2.29	0.17	-2.3	-1.47	0.1	-2.24	-0.61	-0.38	-1.73	-2.62	0.81	-1.41	-0.52	-0.7
YDL112W	-1.73	0.13	-0.33	-1.18	-1.78	0.18	-2.1	-1.27	-0.5	-1.89	-0.75	-0.72	-1.62	-2.26	0.6	-0.83	-0.35	0.02
YNL313C	-2.4	-0.07	-0.15	-1.4	-1.69	0.31	-2.64	-2.08	0.34	-2.53	-1.09	-0.34	-1.78	-2.02	0.64	-1.01	-0.39	0.08
YDL014W	-2.93	-0.9	0.27	-2.09	-3.95	1.66	-4.77	-1.87	0.51	-3.63	-0.21	-1.36	-2.9	-4.03	1.75	-3.54	-1.35	0.24
YLR175W	-3.37	-0.46	0.1	-2.13	-3.3	1.49	-4.41	-1.84	0.29	-4.46	-0.9	-0.55	-2.9	-3.68	2.06	-3.08	-1.04	0.02
YLR197W	-2.74	-0.31	-0.33	-1.96	-3.01	0.93	-3.86	-0.84	-0.84	-3.6	-0.25	-1.47	-2.91	-3.65	1.89	-2.64	-0.57	-0.32
YHR089C	-2.75	0.03	-0.52	-1.57	-2.69	0.71	-4.14	-1.54	-0.04	-3.32	-0.12	-1.27	-2.64	-3.74	1.72	-2.53	-0.89	-0.1
YOR310C	-3.11	0.07	-0.69	-2.07	-3.13	1.32	-4.25	-1.53	-0.2	-4.11	-0.31	-1.18	-3.11	-3.79	2.18	-2.69	-1.16	0.12
YPR187W	-1.97	-0.09	0.14	-1.56	-1.97	0.54	-2.34	-1.06	-0.02	-2.24	-1.17	0.4	-1.28	-1.97	0.52	-0.98	-0.37	-0.86
YDL208W	-2.08	0.06	-0.17	-2.33	-2.93	0.85	-3.43	-1.53	-0.34	-2.62	-0.76	-0.83	-2.15	-3.25	1.3	-0.8	-0.24	-1.16
YEL026W	-2.46	-0.16	-0.34	-1.4	-3.37	1.31	-2.86	-1.21	-0.4	-2.4	-0.59	-1.2	-2.74	-4.12	1.93	-2.07	-1.29	-0.36
YPR163C	-1.72	-0.45	0.3	-1.27	-1.86	0.84	-2.99	-1.79	0.78	-2.27	-0.82	-0.19	-1.28	-2.03	0.95	-1.31	-0.54	-0.25
YKL181W	-1.46	-0.06	-0.04	-0.91	-1.82	0.45	-2.92	-1.46	0.57	-2.01	-0.47	-0.37	-1.61	-2.33	1.11	-1.78	-0.35	-0.04
YGR162W	-2.15	-0.33	-0.18	-1.43	-2.45	0.72	-3.6	-2.11	0.83	-3.13	-0.61	-0.64	-2.1	-2.21	0.72	-2.29	-0.67	0.14
YPR110C	-2.68	-0.13	-0.09	-1.56	-2.55	0.97	-4.19	-2.41	0.92	-3.2	-1.19	-0.21	-2	-3.03	1.43	-1.43	-0.54	0.15
YBL068W	-2.38	-0.06	-0.1	-1.19	-2.14	0.64	-2.99	-1.82	0.62	-1.93	-0.61	-0.59	-1.39	-2.12	0.87	-0.78	-0.53	0.11
YHR020W	-2.74	-0.09	-0.33	-1.8	-2.6	1.09	-3.36	-2.04	0.91	-2.46	-0.76	-0.73	-2.34	-2.86	1.08	-1.86	-1.17	0.11
YJR063W	-3.36	-0.15	-0.03	-1.7	-3.01	0.31	-4.01	-1.72	-0.32	-2.87	-0.3	-1.55	-2.33	-3.57	1.05	-1.16	-0.36	-0.99
YLR186W	-2.95	-0.49	0.67	-1.66	-2.39	0.26	-3.9	-1.95	0.75	-3.17	-0.69	-0.37	-2.3	-3.16	1.17	-1.85	-0.42	-0.45
YJL208C	-2.04	-0.43	0.16	-1.16	-1.56	-0.03	-2.63	-1.4	0.22	-2.96	-1.53	0.33	-1.11	-1.73	0.11	-1.37	-0.4	0.19
YDR429C	-1.89	-0.28	0.28	-1.37	-1.83	0.44	-2.81	-1.25	0.4	-2.45	-1.35	0.56	-1.47	-1.83	0.64	-1.43	-0.51	-0.16
YNL301C	-2.1	-0.1	0.11	-1.3	-1.97	0.46	-2.95	-1.14	0.23	-2.29	-0.79	0.04	-2.05	-1.99	0.46	-2.49	-0.93	-0.09
YPL160W	-1.65	-0.24	-0.08	-0.81	-1.36	0.19	-1.88	-0.92	0.16	-1.97	-0.66	-0.12	-1.74	-1.69	0.63	-2.14	-0.83	0.2
YBR143C	-2.3	-0.49	0.34	-1.19	-2.08	0.56	-2.35	-1.14	0.43	-2.02	-0.82	0.23	-1.68	-2.11	1.05	-1.98	-0.69	0.05
YMR308C	-1.76	-0.12	0.01	-1.04	-1.22	-0.06	-2.23	-0.94	0.21	-1.76	0.05	-0.78	-1.94	-1.55	0.4	-1.97	-0.42	-0.29
YGR123C	-2.85	-0.23	-0.18	-1.47	-2.1	0.49	-3.91	-1.68	0.19	-3.53	-0.68	-0.61	-2.25	-2.65	0.99	-2.01	-0.63	0.15
YHL011C	-1.74	-0.75	0.58	-0.91	-1.87	0.33	-2.64	-1.39	0.07	-2.32	-0.9	-0.34	-1.46	-2.28	0.88	-1.61	-0.55	-0.05
YOR021C	-1.15	-0.3	0.26	-0.99	-1.46	0.1	-2.28	-1.53	-0.04	-1.83	-1.52	0.19	-0.9	-1.43	0.21	-0.44	0.29	-0.05
YHR070W	-1.98	-0.78	0.39	-1.41	-1.62	0.22	-2.3	-1.86	0.24	-1.32	-0.51	-0.83	-1.15	-1.42	-0.02	-0.53	-0.23	0
YKL144C	-1.43	-0.2	0.5	-1.3	-1.05	0.09	-2.17	-0.88	0.04	-0.88	-0.63	-0.57	-0.82	-1.28	0.23	-0.47	-0.13	-0.37
YDR045C	-2.01	-0.27	0.39	-1.33	-1.27	-0.36	-2.41	-1.08	0.03	-2.41	-1.41	0.76	-1.43	-1.33	0.15	-0.96	-0.13	-0.49
YDR020C	-2.63	-0.83	0.71	-1.53	-1.24	0.31	-1.95	-1.26	-0.22	-1.88	-1.33	0.1	-1.32	-1.17	0.38	-0.53	-0.15	0.24
YEL048C	-1.95	-0.68	0.87	-1.55	-1.19	0.35	-2.24	-1.2	-0.19	-2.6	-1.35	0.62	-1.19	-0.49	-0.19	-0.69	-0.28	0.13
YJL200C	-2.44	-0.18	-0.3	-0.92	-1.6	-0.37	-2.86	-1.94	0.57	-3.09	-1.47	-0.18	-1.81	-2.11	0.77	-1.15	-0.51	-0.49
YDR091C	-2.6	-0.58	-0.16	-1.06	-2.26	0.27	-3.49	-1.91	0.62	-3.06	-0.86	-0.4	-2.13	-2.34	0.84	-1.76	-0.52	-0.53
YJL198W	-2.37	-0.5	0.01	-1.63	-1.67	0.11	-2.71	-1.49	0.41	-1.66	-0.1	-1.01	-2.03	-2.3	0.18	-1.87	-0.44	-0.2
YMR309C	-2.8	-0.2	-0.05	-1.67	-2.21	0.79	-3.03	-1.85	0.96	-2.92	-0.73	-0.09	-2.44	-2.16	0.85	-2.42	-0.89	0.13
YLR435W	-2.83	0.55	-0.61	-2.16	-3.06	1.08	-3.22	-1.75	-0.33	-2.33	-0.94	-0.7	-1.35	-2.44	0.56	-0.84	-0.27	-0.43
YOR234C	-1.59	0.46	-0.6	-1.31	-1.96	0.41	-2.73	-1.36	0.53	-2.69	-1.81	0.57	-2.02	-2.56	0.88	-1.87	-0.91	-0.85
YMR194W	-2.36	0.6	-0.56	-1.85	-2.18	0.8	-2.66	-1.24	0.01	-2.79	-1.62	0.12	-2.03	-2.57	0.98	-1.6	-0.74	-1.59
YML022W	-1.63	-0.52	0.4	-0.84	-1.91	0.35	-2.1	-1.04	0.49	-0.63	-0.16	-0.63	-1.69	-2.51	0.82	-1.82	-0.87	0.18
YPR016C	-1.38	-0.6	0.52	-0.89	-2.29	0.86	-1.61	-1.05	0.39	-0.37	0.28	-0.94	-1.11	-1.93	0.27	-1.19	-0.8	-0.2
YGR191W	-1.64	-0.38	-0.05	-0.95	-2.01	0.6	-1.45	-1.47	0.84	0.52	0.78	-1.61	-0.92	-1.52	-0.28	-0.79	-0.63	-0.36
YIR012W	-2.42	-0.41	0.11	-1.12	-3.01	1.13	-2.14	-2.17	0.35	-0.88	-0.52	-1.08	-1.5	-2.98	1.18	-0.72	-0.75	0.43
YOR210W	-1.75	-0.32	0.13	-1.5	-2.09	0.11	-1.77	-1.04	-0.25	-2.16	-2.27	1.25	-0.77	-1.72	-0.04	-0.34	-0.16	-1.02
YDR339C	-1.62	0.08	-0.23	-1.23	-1.97	0.15	-1.51	-0.91	-0.41	-1.77	-1.32	0.45	-0.96	-1.84	0.36	-0.17	-0.03	-0.97
YER156C	-1.26	-0.13	-0.09	-0.73	-1.72	0.26	-1.29	-1.05	0.11	-0.86	-0.59	-0.17	-1.12	-2.1	0.59	-1.2	-0.52	0.47
YML080W	-2.19	-0.14	0.05	-1.31	-1.91	0.17	-1.87	-1.44	-0.25	-1.58	-0.78	-0.69	-1.23	-1.92	0.31	-0.66	-0.09	-0.12
YDR441C	-1.48	-0.3	0.21	-0.87	-1.52	0.2	-1.53	-1.12	0.29	-0.06	0.44	-1.38	-0.52	-0.96	-0.47	-1.27	-0.38	-0.02
YIL110W	-1.65	-0.25	0.02	-0.75	-1.79	0.11	-1.07	-0.72	-0.78	-0.99	-0.6	-0.51	-0.87	-1.57	0.17	-0.66	-0.3	-0.03
YHR143W-A	-1.7	-0.36	0.45	-1.04	-1.46	0.03	-1.57	-0.67	-0.58	-1.46	-0.9	-0.02	-0.78	-1.27	-0.02	-0.1	-0.37	-0.91
YGL246C	-2.07	-0.35	0.13	-1.36	-1.56	0.36	-1.65	-0.77	-0.3	-1.39	-0.61	-0.15	-1.29	-1.82	0.63	-0.66	-0.39	0.07
YGR187C	-3.23	-0.66	0.64	-1.85	-2.4	0.54	-2.53	-1.37	-0.85	-2.34	-1.15	-0.73	-1.61	-1.99	0.57	-1.1	-0.4	-0.17
YNL113W	-2.73	-0.13	0.24	-1.8	-2.74	0.75	-2.42	-1.38	-0.87	-2.2	-1.54	-0.26	-1.23	-2.2	0.51	0.14	0.1	-0.94
YBR154C	-2.13	-0.45	0.74	-1.84	-2.29	1.02	-2.15	-0.52	-0.52	-1.58	-0.3	-0.55	-1.78	-2.29	1.2	-0.74	0.05	-0.82
YBR002C	-0.58	0.49	-0.52	-1.23	-0.5	-0.5	-2.15	-0.53	-0.06	-1.77	0.03	-0.47	-1.2	-0.93	0.01	-0.86	-0.26	-0.06
YGR211W	-1.49	0.63	-1.17	-1.21	-1.22	-0.42	-3.45	-1.37	-0.71	-2.42	-0.42	-1.65	-1.62	-1.79	0.31	-1.08	0.15	-0.61
YJL011C	-2.38	0.27	-0.58	-2.12	-1.61	-0.3	-3.37	-1.28	-0.34	-0.37	1.39	-2.76	-1.47	-1.48	0.01	-0.47	0.08	-0.63
YHR069C	-1.62	0.09	-0.44	-1.37	-0.91	-0.52	-2.4	-0.69	-0.58	-2.03	-0.14	-0.73	-1.27	-0.84	-0.23	-0.71	0.11	0.01
YHR065C	-3.51	-0.14	-0.3	-1.84	-1.98	0.13	-3.76	-0.71	-0.66	-4.57	-1.35	0.17	-2.21	-2.2	1.1	-1.07	-0.1	-0.13
YGR090W	-2.34	-0.06	-0.09	-1.42	-1.26	-0.23	-2.42	-1.12	0.29	-2.59	-0.4	-0.36	-2.35	-1.85	0.57	-1.55	-0.16	-0.26
YDL150W	-1.35	-0.02	0.01	-1.74	-1.35	-0.15	-2.76	-0.37	-0.95	-1.6	0.41	-1.74	-1.63	-1.71	0.51	-0.6	0.11	-0.32
YPL263C	-1.98	-0.79	0.06	-2.05	-1.58	-0.49	-3.5	-0.6	-1.19	-5.2	-1.74	0.18	-1.66	-1.54	-0.29	-1.53	-0.27	-0.19
YPL086C	-2.61	-0.66	-0.13	-1.11	-1.64	-0.36	-2.94	-1.17	-0.6	-2.24	-0.27	-1.36	-1.79	-2.03	0.57	-1.25	-0.3	0.1
YKL205W	-2.47	-0.63	0.47	-1.42	-1	-0.83	-2.58	-0.84	-0.46	-3.19	-0.75	-0.31	-1.8	-1.24	-0.16	-1.11	0	-0.63
YOR116C	-1.29	0.4	-0.72	-1.02	-1.97	0.03	-1.99	-1.35	0	-1.67	-0.24	-0.91	-1.33	-2.15	0.16	-1.28	-0.58	-0.12
YLR223C	-1.73	0.28	-0.71	-1.13	-1.47	-0.03	-1.27	-1.36	-0.08	-1.16	-0.32	-0.9	-1.11	-1.65	0.18	-0.13	-0.07	-0.35
YOR359W	-2.1	0.43	-0.87	-1.56	-1.38	-0.04	-2.59	-1.02	-0.5	-2.06	0.06	-1.62	-1.85	-1.54	0.18	-0.91	-0.33	-0.28
YJR069C	-0.91	-0.14	0.03	-0.41	-0.89	-0.23	-0.81	-0.59	0.15	-0.66	-0.54	0.23	-0.44	-1.15	0.06	-0.84	-0.65	0.12
YML125C	-1.65	0.26	-0.14	-0.25	-1.12	-0.06	-1	-1.05	0.02	-0.36	-0.04	-0.87	-0.68	-1.55	0.56	-0.09	-0.09	0.24
YOR051C	-1.45	-0.06	-0.04	-0.57	-2.11	0.21	-1.65	-0.76	-0.22	-1.58	-0.65	-0.03	-0.56	-1.74	0.23	-0.84	-0.14	-0.6
YIL020C	-0.97	-0.2	-0.19	-1.11	-1.29	0.16	-1.67	-1.43	-0.18	-0.87	-0.48	-0.97	-0.46	-0.94	-0.15	-0.59	-0.57	-0.21
YML018C	-1.4	0.27	-0.55	-1.22	-1.1	-0.36	-1.54	-1.29	0.01	-0.26	0.08	-1.32	-1.36	-1.18	-0.63	-0.86	-0.67	-0.41
YPL030W	-1.31	0.28	-0.34	-1.03	-1.35	-0.04	-1.76	-1.34	-0.01	-0.86	-0.3	-1.04	-0.89	-1.3	-0.11	-0.66	-0.42	-0.04
YML108W	-1.65	-0.44	0.09	-1.06	-1.94	0.04	-2.12	-1.4	-0.47	-1.21	-1.6	-0.63	-0.64	-1.49	-0.08	0.15	-0.27	-0.68
YNL232W	-1.09	-0.01	0.11	-0.95	-1.06	-0.2	-1.47	-0.57	-0.51	-1.61	-0.73	-0.03	-0.82	-1.24	-0.14	-0.9	-0.25	0.02
YER049W	-2.13	-0.68	0.52	-0.88	-1.87	0.57	-1.35	-1.63	-0.26	-0.72	-0.82	-1	-0.93	-1.92	0.72	-0.67	-0.7	-0.2
YDR361C	-2.29	-1.19	0.87	-1.12	-1.7	0.01	-2.02	-1.72	-0.69	-1.7	-1.5	-0.63	-0.7	-1.51	-0.04	-1.18	-0.23	-0.11
YKR071C	-0.68	-0.17	0.25	-0.62	-1.37	0.04	-0.99	-0.91	0.3	-0.51	-0.74	0.07	-0.38	-1.31	-0.03	-0.66	-0.5	0.05
YDR321W	-1.34	-0.04	-0.33	-0.76	-2.1	0.41	-1.58	-1.25	-0.01	-0.91	-0.77	-0.51	-1.62	-2.49	0.57	-1.55	-1.08	0.7
YPL273W	-0.67	0.03	-0.34	-0.74	-1.62	-0.34	-2.08	-1.55	0.35	-1.59	-1	-0.13	-1.39	-1.98	0.19	-1.41	-0.55	-0.25
YLR333C	-0.98	0.33	-0.35	-0.61	-1.02	-0.13	-1.22	-0.4	-0.13	-1.07	-1.07	0.26	-1.43	-1.93	0.64	-0.64	-0.6	-0.58
YHR068W	-1.39	0.41	-0.7	-0.59	-1.21	0.14	-1.22	-0.77	0.14	-0.66	-0.28	-0.51	-1.31	-1.97	0.83	-1.37	-0.89	0.15
YPR060C	-1.05	-0.11	0.11	-0.86	-1.74	-0.02	-0.9	-0.95	-0.12	-0.78	-1.37	0.44	-0.8	-1.8	0.09	-0.75	-0.47	0.2
YML056C	-1.8	-0.3	-0.48	-1.96	-4.14	1.91	-3.22	-1.74	-0.33	-2.35	-0.21	-1.9	-2.99	-4.31	1.85	-3.63	-1.52	0.39
YOL097C	-2.37	-0.86	0.7	-0.95	-1.83	0.38	-2.28	-1.04	0.34	-1.59	-0.67	-0.02	-1.51	-2.26	1	-1.88	-0.68	0.21
YAL012W	-1.04	-0.45	0.11	-1.17	-1.7	1.23	-1.45	-0.38	0.87	-1.17	-0.39	0.71	-1.7	-2.01	1.01	-1.7	-1.1	0.64
YLR264W	-2.5	-0.9	1.47	-1.04	-2.42	1.33	-3.09	-1.55	2.01	-2.17	-1.2	1.26	-2.01	-2.19	1.16	-2.89	-1.09	0.7
YPR132W	-1.08	-0.33	0.83	-0.57	-1.07	0.45	-1.69	-0.45	0.75	-2.38	-1.53	1.57	-1.35	-1.75	0.88	-2.03	-0.87	0.31
YGR118W	-1.46	-0.47	0.87	-0.89	-1.59	0.98	-1.63	-0.47	0.72	-2.12	-1.41	1.38	-1.47	-1.77	0.96	-1.88	-0.94	0.25
YFL026W	-1.68	-0.98	0.71	-0.72	-1.67	0.5	-0.63	-0.86	0.79	0.88	0.49	-0.67	-0.93	-1.1	-0.26	0.24	0.2	-0.03
YDR037W	-2.34	-0.89	0.55	-0.54	-2.08	0.6	-1.61	-1.51	0.49	-1.2	-1.11	-0.16	-1.27	-2.63	1.38	-0.9	-0.87	0.09
YHR128W	-2.17	-0.5	0.08	-0.99	-2.9	1.17	-2.48	-1.86	1.26	-1.52	-1.24	0.44	-1.69	-2.67	1.27	-1.68	-1.74	0.74
YIL053W	-1.92	-0.15	0.05	-1.66	-2.44	1.95	-0.99	-1.41	1.06	-1.06	-1	0.33	-0.6	-2	0.76	-2.25	-1.44	0.3
YLR180W	-0.79	-0.84	-0.42	-1.67	-3.86	2.13	-2.36	-1.77	1.32	-1.02	-0.51	-0.13	-2.32	-3.69	1.23	-1.56	-1.17	1.03
YKL156W	-2.22	0.38	-0.32	-2.24	-1.61	0.31	-3.61	-1.82	0.91	-3.22	-1.92	0.93	-2.36	-1.96	0.54	-2.23	-0.55	-0.68
YOR108W	-2.38	-0.22	-0.55	-1.66	-1.5	-0.26	-4.75	-2.38	1.29	-4.19	-1.32	0.06	-2.68	-2.26	0.47	-2.87	-0.71	-0.77
YDR144C	-1.81	-0.41	0.04	-1.2	-0.78	-0.18	-2.38	-1.62	0.71	-2.37	-0.93	0.1	-1.54	-1.01	-0.27	-2.05	-0.53	0.29
YPL198W	-2.88	-0.06	0.19	-1.6	-1.56	0.22	-4.53	-2.13	1.54	-4.13	-1.32	0.75	-2.29	-2.45	1.23	-3.4	-0.77	0.43
YPL081W	-3.67	0.26	-0.06	-1.92	-1.55	0.67	-4.47	-2.26	1.99	-4.34	-1.76	1.37	-3.28	-2.52	1.87	-3.89	-1.02	0.88
YKL120W	-2.05	-0.63	0.09	-1.41	-1.07	-0.26	-3.15	-1.87	1.19	-2.2	-1.3	0.41	-1.9	-1.43	0.06	-0.33	-0.51	-0.42
YGR264C	-2.02	-0.17	-0.12	-1.25	-2.48	0.87	-2.77	-2.38	1.35	-1.68	-1	-0.17	-1.76	-2.46	1.18	-1.56	-0.61	0.29
YLR372W	-2.42	-0.5	0.1	-1.55	-1.79	0.68	-2.64	-1.56	1.28	-1.28	0.32	-0.69	-2.05	-2.07	0.5	-2.55	-1.1	0.22
YNL067W	-2.14	0.08	0.18	-0.9	-1.39	0.85	-2.3	-1.09	1.07	-2.05	-0.84	0.63	-1.7	-1.62	1.23	-2.92	-1.11	0.49
YDR471W	-2.43	-0.15	0.2	-1.95	-2.45	1.32	-4.05	-2.04	1.51	-4.13	-2.08	1.36	-2.4	-2.63	1.34	-3.2	-1.37	-0.1
YEL054C	-1.72	0.09	0.01	-1.51	-2.43	1.89	-3.89	-1.55	1.85	-3.56	-1.23	1.14	-2.71	-2.84	1.72	-3.59	-1.58	0.68
YIL069C	-2.31	0.28	-0.28	-2.02	-2.76	1.73	-3.74	-1.87	1.52	-3.59	-1.37	0.79	-2.13	-2.26	0.91	-3.02	-1.3	0.43
YIL133C	-1.6	0.28	-0.2	-1.14	-2.04	0.85	-3.37	-1.76	1.64	-2.96	-1.65	1.18	-2.15	-2.61	1.29	-2.88	-1.74	0.8
YGR085C	-1.48	-0.29	0.34	-1.28	-1.79	0.68	-2.28	-0.7	0.03	-2.75	-1.72	0.78	-2.13	-2.31	1.25	-2.08	-0.93	0.02
YHR141C	-1.53	0.04	0.19	-1.06	-1.82	1.21	-2.41	-0.61	0.91	-3.54	-2.07	1.86	-1.94	-2.2	1.4	-2.83	-1.3	0.3
YLR448W	-1.81	-0.21	0.23	-0.9	-1.84	0.68	-2.26	-0.81	0.68	-2.59	-1.31	0.84	-2.16	-2.44	1.1	-2.65	-1.67	0.76
YHL001W	-1.77	0.24	-0.06	-1.24	-1.96	0.99	-2.7	-1	0.8	-2.55	-1.13	0.6	-1.93	-2.19	0.91	-2.32	-1.21	0
YBR092C	-1.9	-0.19	-0.04	-0.86	-1.94	0.84	-3.92	-1.62	1.37	-2.53	0	-0.55	-1.98	-2.47	1.37	-2.09	-0.33	-0.55
YKR094C	-0.66	-0.13	-0.3	-0.74	-1.34	-0.29	-2.07	-0.68	0.12	-2.11	-1.63	0.82	-0.97	-1.32	0.02	-1.44	-0.71	-0.4
YOR293W	-1.19	-0.28	0.34	-0.58	-1.29	-0.11	-2.09	-1	0.43	-3.14	-2.55	1.73	-1.43	-1.66	0.4	-2.45	-1.1	-0.17
YPL079W	-1.35	0.09	-0.25	-0.33	-1.13	-0.56	-2.34	-0.98	0.57	-3.12	-2.08	1.39	-1.62	-2.07	0.7	-2.61	-0.87	-0.12
YOL121C	-1.34	-0.05	0.1	-0.61	-1.06	-0.08	-2.27	-0.61	0.31	-2.69	-1.71	1.08	-1.64	-1.96	0.85	-2.34	-1.05	0.11
YLR061W	-1.43	0	-0.13	-0.82	-1.35	-0.01	-2.64	-0.83	0.4	-3.55	-2.15	1.24	-1.93	-2.1	0.65	-3.12	-1.17	-0.17
YKR057W	-1.51	0.01	0.09	-0.7	-1.19	0.07	-3.13	-0.98	0.81	-3.71	-1.96	1.48	-1.9	-1.93	0.84	-3.37	-0.96	-0.18
YDR025W	-0.85	-0.03	0.02	-0.3	-1.19	-0.16	-2.27	-1	0.77	-2.39	-1.5	0.91	-1.5	-1.9	0.6	-1.77	-0.96	0.17
YML026C	-0.79	-0.25	0.22	-0.64	-1.6	0.14	-2.34	-1.07	0.82	-2.53	-1.73	1.27	-1.42	-1.78	0.58	-2.85	-1.57	0.7
YDL083C	-0.88	0.05	0.06	-0.4	-1.69	0.62	-2.12	-0.98	0.83	-3.23	-1.85	1.82	-2.03	-2.3	1.19	-3.4	-1.92	1
YMR230W	-0.84	0.05	-0.08	-0.69	-1.2	-0.06	-1.66	-0.59	0.05	-2.72	-2.04	1.31	-1.29	-1.39	0.12	-1.35	-0.48	-0.9
YMR242C	-1.11	-0.13	-0.05	-0.81	-1.59	0.11	-1.69	-0.75	0.15	-2.1	-1.15	0.55	-2.07	-2.37	0.98	-2.44	-1.41	0.56
YOR312C	-0.6	0.06	-0.18	-0.63	-1.35	-0.12	-1.56	-0.69	-0.08	-2.27	-1.69	0.88	-1.32	-1.73	0.45	-1.83	-0.93	-0.21
YNL096C	-1.92	0.4	-0.57	-1.57	-1.81	0.19	-3.35	-1.28	0.66	-3.21	-1.18	0.42	-2.19	-2.52	0.85	-2.41	-0.9	-0.42
YLR406C	-1.84	0.15	-0.22	-1.52	-1.57	0.39	-3.45	-0.96	0.31	-3.61	-1.67	0.84	-1.98	-2.16	0.95	-2.18	-0.84	-0.56
YDR500C	-1.89	0.02	0.1	-1.33	-1.4	0.4	-2.8	-0.51	0.19	-3.69	-1.96	1.28	-1.61	-1.82	0.64	-2.24	-0.85	-0.73
YER131W	-1.57	-0.09	-0.11	-1.43	-1.67	0.34	-3.38	-0.76	-0.16	-3.11	-1.81	0.71	-2.34	-2.68	1.13	-2.86	-1.68	0.02
YNL162W	-1.74	0.27	-0.09	-0.97	-1.22	0.22	-2.41	-0.85	0.3	-3.63	-2.24	1.46	-1.94	-2.23	1.11	-2.96	-1.31	-0.03
YJR094W-A	-1.07	0.19	-0.09	-1.04	-1.26	0.55	-2.69	-0.74	0.81	-2.78	-1.66	1.25	-2.36	-2.45	1.29	-2.23	-1.21	-0.03
YLR325C	-1.75	-0.45	0.72	-1.13	-1.79	0.96	-2.47	-0.74	0.55	-3.95	-2.38	2.25	-1.72	-1.79	0.81	-3.59	-1.66	0.84
YLR344W	-1.66	-0.04	0.14	-0.98	-1.59	0.61	-2.58	-0.9	0.72	-3.11	-1.74	1.04	-1.76	-1.98	0.92	-2.7	-1.42	0.62
YDL082W	-2.11	-0.32	0.32	-1	-1.84	0.53	-3.09	-0.94	0.54	-3.12	-1.47	0.89	-2.15	-2.53	1.22	-3.21	-1.52	0.3
YBR189W	-1.75	-0.53	0.74	-0.62	-1.51	0.42	-2.6	-0.77	1.02	-3.47	-1.96	1.81	-1.9	-2.13	1.09	-3.51	-1.47	0.43
YNL064C	-1.45	-0.44	0.68	-0.62	-0.75	0.25	-1.97	-1.3	0.61	-2.11	-1.43	0.83	0	-0.51	-0.14	-1.49	-0.29	0.35
YDR447C	-1.14	-0.41	0.46	-0.67	-1.24	-0.06	-1.78	-0.42	0.04	-2.64	-1.96	1.43	-1.34	-1.76	0.37	-1.51	-0.73	-0.55
YAL003W	-1.09	0.04	0.13	-0.49	-0.9	0.41	-1.11	-0.45	0.24	-1.97	-1.22	1.03	-1.19	-1.24	0.63	-2.29	-1.04	0.6
YML073C	-0.71	0.08	0.13	-0.29	-0.74	-0.27	-1.7	-0.17	0.29	-2.53	-1.45	1.14	-1.37	-1.66	0.55	-2.39	-1.17	0.4
YMR142C	-0.49	0.17	-0.14	-0.14	-0.82	-0.39	-1.49	-0.52	0.48	-2.14	-1.14	0.76	-1.14	-1.52	0.39	-2.06	-1.08	0.3
YGR214W	-0.52	0.06	0.05	0.11	-0.85	-0.19	-1.65	-0.68	0.85	-2	-0.99	0.78	-1.26	-1.49	0.54	-2.32	-1.34	0.83
YKL081W	-0.61	0.24	-0.8	-0.83	-1.79	0.56	-2.5	-1.39	1.36	-1.91	-0.79	0.28	-2	-2.24	0.72	-2.72	-1.52	1.02
YDL111C	-0.88	-0.02	-0.41	-0.76	-1.36	-0.58	-1.74	-0.56	-0.37	-1.41	-0.38	-0.33	-0.92	-1.34	-0.35	-1.11	-0.28	-0.09
YJL191W	-1.11	0.19	-0.22	-0.96	-1.42	0.06	-2.04	-0.34	0.05	-2.21	-0.62	0.06	-2.25	-2.23	0.76	-2.17	-1.21	0.18
YOL140W	-1.27	-0.56	0.33	-0.14	-0.61	-1.24	-2.17	-0.21	-0.7	-1.54	-0.09	-0.93	-1.36	-1.28	-0.07	-2.1	-0.76	-0.15
YPL249C-A	-0.88	0.09	0.15	-0.42	-0.39	-0.52	-1.17	-0.09	-0.28	-1.97	-1.46	0.66	-1.1	-1.41	0.31	-1.27	-0.34	-0.64
YPR043W	-0.96	0.18	-0.06	-0.57	-0.77	-0.08	-1.45	-0.11	0.02	-2.26	-1.62	1	-1.22	-1.38	0.33	-1.41	-0.61	-0.46
YJL136C	-0.5	-0.03	0.07	-0.39	-0.95	-0.39	-0.89	-0.3	-0.4	-1.66	-1.5	0.6	-1.35	-1.57	0.36	-0.92	-0.23	-0.95
YNL111C	-0.87	0	0.15	-0.78	-0.57	-0.01	-2.12	0.03	-0.48	-1.44	-0.48	0.45	-0.84	-0.69	0.06	-1.44	-0.28	-0.81
YOR182C	-0.8	0.13	-0.1	-1.44	-1.31	0.25	-1.55	-0.13	-0.41	-2.33	-1.84	1.06	-0.85	-1.18	0.05	-0.24	-0.09	-1.6
YDL075W	-1.13	-0.23	0.41	-1.04	-1.26	0.15	-1.11	0.21	-0.69	-2.59	-2.13	1.34	-1.17	-1.53	0.34	-1.39	-0.53	-0.86
YJL189W	-1.87	-0.93	0.97	-1.92	-1.98	0.47	-1.98	0.15	-0.75	-3.25	-2.57	1.32	-0.9	-1.12	-0.41	-0.45	-0.18	-2.38
YLR388W	-1.91	-0.02	-0.04	-1.88	-1.64	0.6	-2.74	-0.02	-0.63	-3.5	-1.81	0.82	-1.47	-1.56	-0.12	-1.13	-0.91	-1.32
YBL042C	-1.12	0.38	-0.59	-0.75	-1.74	0.16	-1.12	-2	-0.01	0.11	-0.29	-1.68	-1.67	-2.77	0.44	-0.48	-0.69	-0.24
YDR075W	-1.29	-0.01	0.02	-0.64	-1.38	-0.58	-0.87	-1.06	-0.38	-0.95	-0.73	-0.35	-0.48	-0.9	-0.51	-0.51	-0.29	-0.21
YLR407W	-0.72	-0.11	0.09	-0.42	-1.73	-0.69	-1.41	-1.19	0.26	-0.73	-0.31	-0.48	-0.29	-1.38	-0.71	-0.66	-0.25	-0.35
YHR208W	-0.33	0.23	-0.69	-0.51	-0.74	0.15	-2.36	-1.48	1.32	-1.9	-1.33	0.79	-1.2	-1.24	0.36	-1.42	-0.66	-0.48
YBR191W	-0.15	0.34	-0.8	-0.07	-1.15	-0.5	-1.41	-0.64	0.22	-1.89	-1.06	0.54	-1.59	-1.86	0.74	-1.68	-1.19	0.19
YBR118W	0.77	1	-0.1	0.12	-1	1.59	-0.02	-0.83	1.49	-0.2	0.01	1.12	-1.07	-1.15	1.57	-1.01	-0.69	2.3
YPR080W	0.21	0.35	0.69	-0.1	-1.43	1.79	-0.72	-0.68	1.92	0.34	0.32	0.25	-1.02	-1.14	1.49	-1.03	-0.62	2.28
YOR133W	0.33	0.54	-0.29	-0.01	-1.49	1.16	-0.68	-0.91	1.47	-0.22	0.32	-0.11	-1.24	-1.5	1.02	-0.99	-1	1.05
YDR385W	0.17	0.29	0.09	-0.08	-1.45	1.2	-0.52	-0.76	1.21	-0.2	0.25	-0.26	-1.27	-1.45	0.91	-1.08	-0.97	0.98
YIL018W	-0.13	0.32	-0.34	0.26	-1.49	0.43	-1.37	-0.89	1.56	-1.53	-0.73	1.23	-1.41	-1.69	0.79	-2.45	-1.55	1.68
YLR340W	0.15	-0.04	0.34	0.02	-2.19	1.64	-1.94	-0.97	2.24	-1.76	-0.59	1.38	-1.58	-2.12	1.15	-2.05	-1.33	1.5
YKL056C	-0.03	0.07	0.12	-0.08	-1.66	0.98	-1.09	-1.05	1.54	-0.25	-0.35	0.5	-1.41	-2.1	1.17	-1.04	-0.85	1.01
YBL087C	-0.36	0.35	-0.3	-0.01	-1.17	0.07	-1.82	-0.97	1.37	-1.61	-1.26	1.02	-1.84	-2.26	0.96	-1.89	-0.8	0.34
YLR029C	-0.04	0.23	-0.02	-0.22	-1.15	0.39	-1.39	-0.68	1.06	-1.66	-1.04	1.07	-1.61	-1.89	1.01	-1.38	-0.71	0.05
YGL103W	-0.21	0.38	-0.11	0.15	-0.77	-0.03	-0.68	-0.48	0.68	-1.55	-1.06	0.98	-1.22	-1.43	0.8	-1.24	-0.54	0.2
YKL006W	-0.34	0.23	0.21	0.35	-0.71	0.14	-1.78	-0.78	1.65	-2.13	-1.09	1.55	-1.61	-1.89	1.16	-2.6	-1.32	0.94
YNL069C	-0.07	0.41	0.21	0.3	-1.31	1.09	-0.89	-0.49	1.59	-1.06	-0.5	1.27	-1.66	-1.83	1.26	-1.78	-1.22	1.41
YBL072C	-0.27	-0.01	0.51	0.09	-0.68	0.05	-0.94	-0.49	1.18	-1.28	-0.91	1.21	-1.17	-1.48	0.68	-1.4	-0.43	0.37
YDL081C	-0.55	0.14	0.45	0.11	-1.11	1.03	-1.22	-0.27	1.5	-1.26	-0.75	1.41	-1.46	-1.86	1.19	-1.9	-1.36	1.4
YDL061C	-0.21	0.32	0.1	0.07	-0.93	0.48	-1	-0.29	0.89	-1.28	-0.96	1.04	-1.14	-1.46	0.75	-1.21	-0.94	0.35
YDL130W	-0.43	0.19	0.48	0.14	-0.93	0.78	-1.36	-0.26	1.42	-1.55	-0.84	1.46	-1.44	-1.93	1.28	-2.27	-1.05	1.34
YHR021C	-0.62	0.22	0.38	0.16	-1.09	0.8	-1.55	-0.49	1.5	-1.91	-1.14	1.64	-1.49	-1.99	1.49	-2.3	-1.43	1.29
YLR075W	-0.55	0.13	0.16	0.01	-1.18	0.54	-1.16	-0.28	0.95	-1.82	-1.19	1.7	-1.38	-1.48	1.03	-1.54	-0.86	0.93
YOL040C	-0.3	0.34	0.12	0.25	-0.86	0.25	-1.12	-0.18	1.04	-2.07	-1.37	1.74	-1.17	-1.57	0.8	-1.87	-0.97	0.83
YJR145C	-0.24	0.09	0.12	0.11	-1.12	0.36	-0.94	-0.36	0.98	-0.93	-0.48	0.86	-1.46	-1.65	0.94	-1.48	-1	1.08
YJR123W	-0.58	-0.09	0.46	0.24	-1.14	0.37	-1.04	-0.37	1.22	-1.7	-1.21	1.73	-1.17	-1.52	0.86	-1.95	-1.11	0.9
YER117W	-0.28	0.38	-0.26	0.04	-0.97	0.03	-1.88	-0.78	1.01	-2.32	-1.53	1.49	-1.39	-1.76	0.75	-2.3	-1.11	0.54
YFR031C-A	-0.66	0.19	-0.26	-0.5	-2	0.66	-2.62	-1.48	1.78	-2.06	-1.03	0.97	-1.7	-2.31	0.78	-2.64	-1.81	1.46
YKL180W	-0.34	0.32	-0.25	-0.48	-1.21	0.08	-1.64	-0.82	0.78	-2.05	-1.38	0.99	-1.72	-2.11	0.92	-2.16	-1.29	0.55
YPL131W	-0.32	0.22	-0.27	-0.32	-1.62	0.83	-1.68	-0.68	1.11	-2.03	-0.75	0.79	-2.28	-2.34	1.61	-2.46	-1.3	1.11
YDR418W	-0.55	0.28	-0.19	-0.21	-1.33	0.39	-1.61	-0.4	0.65	-1.9	-1.27	1.26	-1.59	-1.96	1.07	-2.07	-1.37	0.94
YNL178W	-0.46	0.14	-0.08	-0.33	-1.36	0.4	-2.07	-0.52	0.77	-2.3	-1.12	0.99	-1.71	-1.88	1.01	-2.31	-1.15	0.42
YGL030W	-0.58	0.2	0.16	-0.42	-1.27	0.59	-1.75	-0.5	1.03	-1.95	-0.89	1.04	-1.3	-1.63	0.87	-1.73	-0.78	0.32
YOR063W	-0.21	0.01	-0.19	-0.16	-1.64	0.45	-1.56	-0.46	0.9	-1.73	-0.57	0.81	-1.8	-1.88	1.24	-2.26	-1.31	1.29
YHR203C	-0.37	0.16	-0.08	0.07	-1.25	0.17	-1.41	-0.72	1.24	-1.42	-0.76	0.96	-1.58	-1.89	1.05	-1.63	-1	1.05
YBR048W	-0.31	-0.06	0.16	-0.01	-1.31	0.22	-1.26	-0.77	1.37	-1.51	-0.72	1.02	-1.25	-1.58	0.35	-1.43	-0.73	0.58
YDR064W	-0.78	0.31	0.1	-0.05	-1.66	0.99	-1.18	-0.89	1.32	-2.2	-1.45	1.85	-1.64	-1.93	1.18	-2.37	-1.3	1.17
YOL120C	-0.35	0.15	0.03	0.24	-1.86	0.88	-1.63	-1.06	1.98	-2.08	-1.33	1.87	-1.53	-1.7	1.05	-2.52	-1.42	1.63
YGL076C	-0.62	-0.29	0.55	-0.25	-1.38	0.34	-1.78	-0.82	1.21	-2.09	-1.15	1.2	-1.44	-1.73	0.73	-2.15	-0.94	0.7
YCR031C	-0.96	-0.03	0.63	-0.08	-1	0.85	-2	-0.51	1.77	-1.99	-1.19	1.55	-1.71	-1.98	1.41	-2.43	-0.96	1.27
YGR034W	-1.26	-0.03	0.42	-0.41	-1.4	0.73	-2.14	-0.91	1.37	-3.05	-1.79	1.94	-1.76	-1.89	1.06	-3.08	-1.48	0.93
YJL190C	-1.68	-0.19	0.43	-0.54	-1.83	1.26	-2.54	-0.85	1.72	-3.33	-1.97	2.47	-2.4	-2.59	1.71	-3.38	-1.47	1.08
YGL135W	-0.75	-0.09	0.61	-0.51	-1.66	1.37	-2.18	-0.94	1.8	-2.25	-1.01	1.55	-2	-2.19	1.68	-2.97	-1.53	2
YPL220W	-0.62	0.31	0.07	-0.32	-1.65	1.19	-2.05	-0.88	1.69	-2.13	-0.94	1.45	-1.97	-2.13	1.54	-2.87	-1.42	1.79
YGL123W	-0.9	-0.05	0.32	-0.17	-1.49	0.89	-1.99	-0.69	1.57	-2.68	-1.4	1.99	-1.96	-2.05	1.52	-2.93	-1.36	1.38
YDR012W	-0.63	0	0.33	-0.28	-1.67	1.24	-1.76	-0.64	1.65	-1.3	-0.22	0.64	-1.88	-1.94	1.51	-2.02	-1.33	1.44
YGL147C	-0.52	-0.37	0.07	-0.42	-1.62	-0.2	-1.53	-0.78	0.76	-2.18	-1.63	1.44	-2.08	-2.52	0.96	-2.31	-1.4	0.44
YMR143W	-0.19	0.1	-0.06	-0.05	-1.24	-0.02	-0.97	-0.53	0.6	-1.17	-1	0.76	-1.05	-1.41	0.39	-1.24	-0.91	0.11
YPR102C	-0.53	-0.12	0.34	-0.27	-1.14	-0.21	-1.05	-0.59	0.53	-1.44	-1.15	0.86	-1.37	-1.67	0.48	-1.79	-0.84	0.11
YNL302C	-1.03	-0.1	0.37	-0.6	-1.24	0.21	-1.75	-0.61	0.84	-2.29	-1.36	1.23	-1.53	-1.88	0.77	-2.19	-0.94	0.34
YLL045C	-1.36	-0.24	0.31	-0.34	-1.33	0.1	-1.7	-1.08	1.12	-2.01	-0.95	0.7	-1.7	-2.11	0.93	-2.37	-1.41	0.78
YLR167W	-0.76	-0.02	0.33	-0.49	-1.03	0.2	-1.49	-0.23	0.47	-2.11	-1.64	1.42	-1.32	-1.63	0.8	-1.34	-0.37	-0.51
YPL090C	-0.87	-0.24	0.41	-0.51	-1.53	0.74	-1.46	-0.38	0.82	-2.15	-1.42	1.57	-1.59	-1.82	1.15	-2.33	-1.3	0.8
YBR181C	-0.88	-0.14	0.33	-0.31	-1.37	0.51	-1.3	-0.27	0.69	-1.79	-1.32	1.28	-1.59	-1.8	1.04	-2.22	-1.24	0.68
YLR441C	-0.66	-0.25	0.21	-0.6	-1.6	0.42	-1.74	-0.64	0.52	-2.23	-1.44	1.21	-1.47	-1.72	0.75	-2.15	-1.13	0.57
YER102W	-0.91	-0.46	0.53	-0.55	-1.65	0.36	-1.52	-0.64	0.53	-1.19	-0.94	0.56	-1.66	-1.97	0.84	-1.64	-1.07	0.43
YPL143W	-1.02	0.08	0.23	-0.16	-1.02	0.12	-1.17	-0.42	0.32	-2.05	-1.37	1.13	-1.34	-1.58	0.63	-1.85	-1.07	0.11
YGR177C	-0.93	-0.23	-0.09	-1.29	-1.6	0.5	-2.9	-1.48	1.05	-2.45	-1.32	0.66	-1.39	-1.58	-0.09	-2.29	-0.74	-0.22
YOR369C	-0.6	-0.1	0.81	0.02	-0.98	0.88	-1.5	-0.44	1.69	-1.5	-0.76	1.67	-1.62	-1.92	1.74	-1.32	-0.67	1.1
YOL039W	-1.04	-0.33	1.45	-0.5	-1.13	1.28	-1.48	-0.5	1.82	-1.33	-0.62	1.41	-1.93	-2.18	1.66	-1.9	-1	1.46
YMR116C	-0.64	-0.25	1.12	-0.44	-1.43	1.54	-1.19	-0.54	1.72	-0.82	-0.03	0.62	-1.85	-2.13	1.57	-2.06	-1.28	1.67
YBR031W	-0.74	-0.36	0.75	-0.23	-1.65	1.45	-0.99	-0.61	1.15	-1.71	-0.34	1.19	-1.88	-1.89	1.74	-2.21	-1.23	1.7
YLR249W	-0.97	-0.16	-0.33	-0.54	-2.73	1.99	-2.98	-2.13	1.98	-2.88	-1.44	0.83	-2.19	-3.49	2.51	-2.38	-1.65	1.27
YDL229W	-1.02	-0.46	-0.08	-0.81	-3.41	2.04	-3.49	-1.87	1.93	-2.1	-0.91	0.45	-2.82	-3.38	2.28	-3.23	-2.1	1.75
YLR048W	-1.19	-0.07	0.23	-0.64	-2.62	1.89	-2.39	-1.13	1.82	-2.33	-1.13	1.42	-1.39	-1.69	0.81	-2.62	-1.81	1.43
YNL209W	-0.34	0.05	-0.27	-0.24	-2.42	1.36	-1.94	-1.49	1.56	-1.74	-0.59	0.37	-1.95	-2.43	1.39	-2.56	-1.71	1.52
YLL024C	-1.67	-0.52	0.3	-2.57	0.13	2.56	-1.59	-1.52	1.71	-1.33	-0.55	0.48	-0.47	0.39	0.11	-2.53	-1.28	1.54
YMR266W	0.17	-0.2	-0.25	-0.42	-1.64	0.27	-0.09	-1.93	0.26	0.15	-0.92	-0.63	0.13	-1.52	-0.4	-0.59	-1.25	-0.19
YJL130C	-0.21	-0.43	-0.13	-0.05	-1.96	0.63	-0.33	-1.38	0.16	-0.05	-0.03	-1	-0.35	-1.7	0.11	-0.2	-0.46	-0.31
YDR222W	-0.36	0.16	-0.45	0.32	-2.15	1.83	-0.1	-2.25	0.99	-0.09	-0.29	-0.4	0.98	-1.66	1.08	-0.14	-0.38	-0.82
YPL058C	-1.22	0.12	-1.22	0.69	-2.41	-0.05	-0.63	-2.24	1.16	0.67	0.06	-1.33	-0.83	-2.92	-0.06	-0.58	-1.52	-0.53
YDR309C	0.31	0.24	-0.94	0.09	-2.12	0.33	0.5	-0.64	0.23	0.35	-0.28	-0.24	0.35	-2.66	0.06	-0.22	-0.61	0.38
YMR318C	0.18	-0.32	-0.16	0.25	-2.27	0.43	-0.58	-0.96	1.01	0.42	0.02	-0.2	-0.18	-2.88	0.79	-0.41	-0.59	0.71
YLR437C	0.23	-0.22	-0.01	0.5	-2.22	-0.34	0.02	-1.09	0.93	0.79	-0.24	-0.09	0.76	-2.45	-0.93	0.1	-0.74	0.13
YMR319C	0.01	0.03	-0.5	-0.21	-1.48	1.29	-0.12	0.02	-0.46	1.48	1.02	-1.88	-0.23	-0.82	-0.29	-0.44	-0.33	-0.09
YDL133C-A	-0.43	0.13	0.22	-1.22	-1.03	1.08	-0.63	0.41	-0.08	-1.97	-2.32	1.95	-0.36	-0.19	0.12	0.82	0.45	-1.69
YDL184C	-0.45	0.14	0.22	-1.07	-0.94	1.05	-0.38	0.39	-0.11	-1.76	-2.2	1.8	-0.43	-0.19	0.04	1.01	0.4	-1.81
YBR085W	-0.06	0.05	1.37	-0.63	-0.86	-0.19	-0.39	-0.56	-0.01	1.1	0.92	-1.41	-0.29	-0.73	-0.37	0.37	0.1	-0.62
YJL212C	0.23	0.01	0.07	-1.05	-0.89	0.32	-0.79	-0.12	-1.14	0.51	1.67	-2.75	0.39	-0.53	-0.94	-0.23	0.05	-0.6
YJR147W	0.08	-0.08	0.03	-1.18	-1.85	0.39	-1.14	-1.32	0.21	-0.29	-0.04	-1.15	-0.49	-1.09	-0.55	-0.52	-0.48	0.05
YEL040W	-1.15	-0.47	0.15	-1.42	-2.68	1.22	-0.32	-1.58	0.96	0.42	-0.06	-0.61	-1.49	-2.73	0.61	-0.2	-0.87	0.31
YHR162W	-0.08	-0.17	-0.03	0.02	-1.79	0.16	0.38	-0.39	0.29	1.02	-0.41	0.15	-0.17	-2.35	0.41	0.74	-0.61	-0.31
YDR345C	-0.26	-0.42	0.45	1.1	-1.53	0.48	0.53	-0.65	0.48	1.56	0.65	-1.25	0.48	-0.41	0.02	-1.01	0.09	0.38
YHR094C	0.67	0.27	-0.4	-1.35	-1.48	1.87	0.31	-1.98	-0.05	0.56	-0.58	-1.4	-0.31	-0.76	0.17	0.23	-1.31	-1.79
YNL145W	-0.52	-0.53	0.16	-0.54	-1.01	0.19	-0.18	-0.03	-0.06	0.73	-0.02	-0.57	0.03	-0.34	-0.91	0.91	0.7	-1
YDL241W	-0.14	0.22	-0.1	-0.48	-1.54	0.41	-0.31	-0.87	-0.59	-0.68	-1.33	0.36	-0.49	-1.47	0.37	-0.16	-0.7	-0.55
YKL128C	-0.74	0.11	-0.49	-0.31	-0.91	0.13	-0.04	-0.31	-0.25	0.01	-0.58	-0.12	-0.28	-1.44	0.58	-0.69	-0.65	0.07
YBR104W	-0.87	0.12	-0.35	-0.43	-1.88	1.01	-0.28	-2.21	-0.1	-0.42	-2.09	0.01	0.59	-1.45	0.21	-0.09	-0.59	-0.27
YNL108C	-0.67	-0.28	0.23	-0.09	-0.6	0.17	-0.3	-0.41	-0.27	-0.42	-0.78	0.05	0.13	-0.62	0.31	-0.45	-0.84	0.39
YGL148W	-0.78	-0.37	0.35	-0.35	-0.9	0.22	-0.48	-0.81	-0.06	0.19	-0.31	-0.7	-0.46	-1.2	0.42	-0.6	-0.49	0.36
YER055C	-1.09	-0.45	0.55	-0.82	-1.14	0.11	-1.04	-1.25	0.99	-0.37	-1.12	0.48	-1.29	-1.62	0.35	-0.67	-0.97	0.07
YOL014W	-0.73	-0.27	-0.47	-0.86	-0.49	-1.59	-1.01	-0.44	-0.55	-0.54	-0.75	-0.11	-0.11	-0.19	-0.98	-0.44	-0.18	0.07
YLR452C	-0.29	-0.5	0.17	-0.15	-1.11	-1.71	-1.11	-0.72	-0.16	-0.49	-0.08	-0.75	-0.19	-0.54	-2.01	0.17	0.11	-0.89
YLR224W	-0.45	-0.05	-0.12	-0.16	-1.03	-0.39	-0.4	-0.18	0.02	0.01	0.04	-0.18	-0.18	-0.96	-0.11	-0.13	-0.07	0.07
YLR413W	-0.82	-0.39	0.53	-0.51	-1.98	-0.72	-1.9	-1.43	0.6	-1.49	0.31	-1.33	0.19	-1.29	-2.07	-1.41	-0.28	-0.38
YLL012W	-0.2	0.04	-0.52	0.34	-1.16	-0.58	-0.64	-0.94	0.42	0.03	0.23	-0.7	-0.25	-1.32	-0.41	-0.4	-0.91	-0.18
YGL031C	-0.34	-0.01	0.28	-0.43	-0.82	-0.15	-0.69	-0.09	-0.08	-1.27	-0.92	0.46	-1.17	-1.53	0.53	-1.23	-0.8	-0.14
YGR148C	-0.6	-0.14	0.37	-0.61	-1	-0.11	-0.5	0.09	-0.64	-1.26	-1.09	0.41	-1.08	-1.44	0.35	-0.87	-0.43	-0.68
YEL021W	-1.31	-0.52	0.93	-0.45	-0.74	-0.95	-1.15	-0.36	-1.07	-0.57	-0.13	-0.71	-0.61	-0.93	-0.59	-0.74	-0.27	-0.41
YLR179C	0.09	-0.08	-0.04	-0.5	-0.49	-0.11	-0.74	-0.18	0.24	-0.6	-0.49	0.39	0.11	-0.65	-0.71	-0.4	-0.32	0.4
YOR222W	-0.34	-0.02	0.23	-0.41	-0.2	0.21	-1.05	-0.19	0.07	-0.52	-0.04	-0.11	-0.44	-1	0.7	-0.9	-0.29	-0.01
YGR027C	-0.56	0.15	0.36	-0.02	-0.34	-0.01	-0.95	-0.04	0.45	-1.49	-1.07	0.91	-0.69	-0.87	0.18	-1.25	-0.38	-0.28
YHL015W	-0.02	0.02	0.27	-0.09	-0.93	-0.02	-0.76	-0.17	0.55	-1.1	-0.84	1.07	-1.35	-1.49	0.66	-1.25	-0.62	0.34
YDR382W	-0.04	0.16	0.39	0.43	-0.93	0.82	-0.57	-0.04	1.3	-0.52	-0.09	0.73	-1.45	-1.61	1.36	-0.78	-1	1.16
YHR049W	-0.57	-0.37	-0.82	-0.74	-2.43	0.37	-0.7	-0.05	-0.38	-0.89	-0.48	0.03	-0.53	-2.96	0.63	-1.3	-0.33	0.2
YIL015W	-0.94	-0.84	0.08	-0.04	-1.32	-0.69	-0.98	-0.68	0.46	0.73	0.45	-1.21	0.32	-0.41	-1.67	0.23	-0.12	0.11
YOR303W	-1.32	-0.64	0.89	0.53	-1.5	-0.65	-1.16	-0.71	-0.42	-0.09	0.18	-1.58	0.31	-0.44	-0.09	-1.43	-0.35	0.39
YOL136C	-1.64	-1.71	1.37	0.36	-1.49	-0.73	-0.35	-0.51	-0.04	-0.3	0.05	-0.53	0.25	-1.45	-0.53	-0.68	-0.45	-0.23
YOR302W	-1.78	-1.3	2.16	-0.21	-1.92	0.4	-1.73	-1.17	0.09	-0.03	0.32	-1.59	0.19	-0.27	0.03	-1.71	-0.46	0.82
YIL118W	-0.18	-0.06	0.01	0.02	-1.47	-0.12	-0.76	-0.89	0.78	-0.55	-0.61	0.74	-0.17	-1.4	0.1	-0.82	-0.14	0.21
YOR360C	-0.67	-0.91	0.68	0.26	-1.62	-0.73	-0.64	-1.15	0.67	-0.41	-0.6	0.28	-0.18	-1.38	-0.68	-0.41	-0.4	-0.02
YPR009W	-0.87	-0.32	0.11	0.05	-1.96	-1.36	-0.98	-0.84	0.54	-1.3	-1.13	0.9	-0.34	-1.53	-0.84	-0.51	-0.48	0.19
YHR071W	0.03	-0.92	0.64	0.71	-2.01	-0.47	0.55	-0.8	0	0.13	-0.33	-0.21	0.7	-1.71	-0.35	0.31	-0.6	-0.6
YMR177W	-0.87	0.18	-0.84	0.19	-0.85	-1.31	-1.1	-1.63	0.45	-0.97	-0.98	-0.06	-0.48	-1.52	-0.12	-0.6	-0.75	0.45
YPL274W	-1.62	-1.11	0.91	-1.6	-2.06	4.32	-0.6	-1.46	1.14	0.73	-0.2	-0.45	1.17	-1.05	1.6	0.24	-1.17	0.44
YNL234W	-0.66	-1	1.31	-0.23	-0.35	-0.51	0.7	0.65	-1.65	-1.27	0.02	0.06	-0.17	-0.43	-0.16	-0.19	-0.07	0.17
YBR266C	1.86	1.97	-2.1	0.01	-2.87	1.65	0.06	0.83	-1	2.25	2.62	-3.72	-0.56	-1.16	-0.31	0.1	-0.06	0.46
YOR204W	-1.03	-0.6	0.3	-1.4	-1.92	0.74	-1.75	-1.98	1.19	-0.09	1.21	-1.9	-1	-1.17	-0.59	-1.28	-0.6	-0.44
